# Supplementary material for: Experimental Confirmation of a Predicted Porous Hydrogen‐Bonded Organic Framework
Source: Angew Chem Int Ed Engl. 2023 May 3;62(34):e202303167. doi: 10.1002/anie.202303167 (PMC10952618; doi:10.1002/anie.202303167)
Supplement: Supplementary file 2 — Supporting Information [file ANIE-62-0-s004.cif]

data_TH5-alpha_Acetone
# start Validation Reply Form
_vrf_THETM01_TH5-alpha_Acetone
;
PROBLEM: The value of sine(theta_max)/wavelength is less than 0.575
RESPONSE: The diffraction data > 0.9 angstroms was poor quality (Rint > 0.5, 
F2/sig(F2) < 4) and was, therefore, cut before integration. 
;
_vrf_PLAT602_TH5-alpha_Acetone
;
PROBLEM: Solvent Accessible VOID(S) in Structure ........          ! Check 
RESPONSE: The highest q-peak in the large solvent-accessible voids was 1 and
it was not possible to model the disordered electron density accurately. 
Therefore, we used the SQUEEZE routine in Platon during the final refinement
cycles, which reduced the R1 value from ~21% to ~ 6%. The output from
Platon is copied below:
Void  X(av) Y(av) Z(av) Volume Ang^3 El-Count (e-) Vol/Electron Vol/Atom        
================================================================================
   1 -0.001-0.001-0.026         3538      579               6.1       49      
;
_vrf_PLAT049_TH5-alpha_Acetone
;
PROBLEM: Calculated Density Less Than 1.0 gcm-3 .........     0.3849 Check 
RESPONSE: The crystal density of the crystal is likely to be around 1 gcm-3, 
accounting for the disordered solvent that could not be modelled.  
;
_vrf_PLAT250_TH5-alpha_Acetone
;
PROBLEM: Large U3/U1 Ratio for Average U(i,j) Tensor ....        4.4 Note  
RESPONSE: In the crystal structure, there is slight disorder around the 
hydrogen-bonding group along the a and b unit cell directions. However, 
it was not necessary to model the atoms over two positions. 
;
# end Validation Reply Form

_audit_creation_date               2023-02-14
_audit_creation_method
;
Olex2 1.3
(compiled 2020.02.04 svn.rd84adfe8 for OlexSys, GUI svn.r6032)
;
_shelx_SHELXL_version_number       '2018/3'
_audit_contact_author_address      ?
_audit_contact_author_email        ?
_audit_contact_author_name         ''
_audit_contact_author_phone        ?
_publ_contact_author_id_orcid      ?
_publ_section_references
;
Dolomanov, O.V., Bourhis, L.J., Gildea, R.J, Howard, J.A.K. & Puschmann, H.
 (2009), J. Appl. Cryst. 42, 339-341.

Sheldrick, G.M. (2015). Acta Cryst. A71, 3-8.

Sheldrick, G.M. (2015). Acta Cryst. C71, 3-8.
;
_chemical_name_common              ?
_chemical_name_systematic          ?
_chemical_formula_moiety           'C26 H14 N6 O6, x(C3 H6 O)'
_chemical_formula_sum              'C26 H14 N6 O6'
_chemical_formula_weight           506.43
_chemical_melting_point            ?
_chemical_oxdiff_formula           'C26H14N6O6 (C3H6O)15'
_chemical_oxdiff_usercomment       'TH5 acetone '
loop_
  _atom_type_symbol
  _atom_type_description
  _atom_type_scat_dispersion_real
  _atom_type_scat_dispersion_imag
  _atom_type_scat_source
 'C' 'C' 0.0033 0.0016 'International Tables Vol C Tables 4.2.6.8 and 6.1.1.4'
 'H' 'H' 0.0000 0.0000 'International Tables Vol C Tables 4.2.6.8 and 6.1.1.4'
 'N' 'N' 0.0061 0.0033 'International Tables Vol C Tables 4.2.6.8 and 6.1.1.4'
 'O' 'O' 0.0106 0.0060 'International Tables Vol C Tables 4.2.6.8 and 6.1.1.4'

_shelx_space_group_comment
;
The symmetry employed for this shelxl refinement is uniquely defined
by the following loop, which should always be used as a source of
symmetry information in preference to the above space-group names.
They are only intended as comments.
;
_space_group_crystal_system        'hexagonal'
_space_group_IT_number             194
_space_group_name_H-M_alt          'P 63/m m c'
_space_group_name_Hall             '-P 6c 2c'
loop_
  _space_group_symop_operation_xyz
 'x, y, z'
 '-y, x-y, z'
 '-x+y, -x, z'
 '-x, -y, z+1/2'
 'y, -x+y, z+1/2'
 'x-y, x, z+1/2'
 'y, x, -z'
 'x-y, -y, -z'
 '-x, -x+y, -z'
 '-y, -x, -z+1/2'
 '-x+y, y, -z+1/2'
 'x, x-y, -z+1/2'
 '-x, -y, -z'
 'y, -x+y, -z'
 'x-y, x, -z'
 'x, y, -z-1/2'
 '-y, x-y, -z-1/2'
 '-x+y, -x, -z-1/2'
 '-y, -x, z'
 '-x+y, y, z'
 'x, x-y, z'
 'y, x, z-1/2'
 'x-y, -y, z-1/2'
 '-x, -x+y, z-1/2'

_cell_length_a                     21.3790(11)
_cell_length_b                     21.3790(11)
_cell_length_c                     11.0395(4)
_cell_angle_alpha                  90
_cell_angle_beta                   90
_cell_angle_gamma                  120
_cell_volume                       4369.7(5)
_cell_formula_units_Z              2
_cell_measurement_reflns_used      7288
_cell_measurement_temperature      200.00(10)
_cell_measurement_theta_max        22.7260
_cell_measurement_theta_min        1.8800
_shelx_estimated_absorpt_T_max     0.997
_shelx_estimated_absorpt_T_min     0.992
_exptl_absorpt_coefficient_mu      0.028
_exptl_absorpt_correction_T_max    1.00000
_exptl_absorpt_correction_T_min    0.44875
_exptl_absorpt_correction_type     multi-scan
_exptl_absorpt_process_details
;
CrysAlisPro 1.171.40.84a (Rigaku Oxford Diffraction, 2020)
Empirical absorption correction using spherical harmonics,
implemented in SCALE3 ABSPACK scaling algorithm.
;
_exptl_absorpt_special_details     ?
_exptl_crystal_colour              orange
_exptl_crystal_colour_primary      orange
_exptl_crystal_density_diffrn      0.385
_exptl_crystal_density_meas        ?
_exptl_crystal_density_method      ?
_exptl_crystal_description         block
_exptl_crystal_F_000               520
_exptl_crystal_preparation         ?
_exptl_crystal_size_max            0.3
_exptl_crystal_size_mid            0.3
_exptl_crystal_size_min            0.1
_exptl_transmission_factor_max     ?
_exptl_transmission_factor_min     ?
_diffrn_reflns_av_R_equivalents    0.0525
_diffrn_reflns_av_unetI/netI       0.0145
_diffrn_reflns_Laue_measured_fraction_full  0.998
_diffrn_reflns_Laue_measured_fraction_max  0.998
_diffrn_reflns_limit_h_max         23
_diffrn_reflns_limit_h_min         -23
_diffrn_reflns_limit_k_max         23
_diffrn_reflns_limit_k_min         -23
_diffrn_reflns_limit_l_max         12
_diffrn_reflns_limit_l_min         -12
_diffrn_reflns_number              45552
_diffrn_reflns_point_group_measured_fraction_full  0.998
_diffrn_reflns_point_group_measured_fraction_max  0.998
_diffrn_reflns_theta_full          23.290
_diffrn_reflns_theta_max           23.290
_diffrn_reflns_theta_min           1.905
_diffrn_ambient_environment        N~2~
_diffrn_ambient_temperature        200.00(10)
_diffrn_detector                   'Hybrid Pixel Array Detector'
_diffrn_detector_area_resol_mean   10.0000
_diffrn_detector_type              'HyPix 6000HE detector'
_diffrn_measured_fraction_theta_full  0.998
_diffrn_measured_fraction_theta_max  0.998
_diffrn_measurement_details	   ?
_diffrn_measurement_device         'AFC12 (Right): Kappa 3 circle'
_diffrn_measurement_device_type    'Rigaku AFC12 goniometer and HyPix 6000HE detector'
_diffrn_measurement_method         'profile data from \w-scans'
_diffrn_measurement_specimen_support  'Mitegen 50um'
_diffrn_orient_matrix_type        
 'CrysAlisPro convention (1999,Acta A55,543-557)'
_diffrn_orient_matrix_UB_11        -0.0220097000
_diffrn_orient_matrix_UB_12        0.0161599000
_diffrn_orient_matrix_UB_13        -0.0015499000
_diffrn_orient_matrix_UB_21        0.0266230000
_diffrn_orient_matrix_UB_22        0.0299555000
_diffrn_orient_matrix_UB_23        0.0331543000
_diffrn_orient_matrix_UB_31        0.0165943000
_diffrn_orient_matrix_UB_32        0.0175324000
_diffrn_orient_matrix_UB_33        -0.0550085000
_diffrn_radiation_collimation      0.3
_diffrn_radiation_monochromator    Confocal
_diffrn_radiation_probe            x-ray
_diffrn_radiation_type             'Mo K\a'
_diffrn_radiation_wavelength       0.71073
_diffrn_source                     'Rotating-anode X-ray tube'
_diffrn_source_current             24.0
_diffrn_source_power               1.2
_diffrn_source_target              Mo
_diffrn_source_type                'Rigaku (Mo) X-ray Source'
_diffrn_source_voltage             50.0
_reflns_Friedel_coverage           0.000
_reflns_Friedel_fraction_full      .
_reflns_Friedel_fraction_max       .
_reflns_number_gt                  1042
_reflns_number_total               1222
_reflns_odcompleteness_completeness  72.13
_reflns_odcompleteness_iscentric   1
_reflns_odcompleteness_theta       26.32
_reflns_special_details
;
 Reflections were merged by SHELXL according to the crystal
 class for the calculation of statistics and refinement.
 
 _reflns_Friedel_fraction is defined as the number of unique
 Friedel pairs measured divided by the number that would be
 possible theoretically, ignoring centric projections and
 systematic absences.
;
_reflns_threshold_expression       'I > 2\s(I)'
_computing_cell_refinement         'CrysAlisPro 1.171.40.84a (Rigaku OD, 2020)'
_computing_data_collection         'CrysAlisPro 1.171.40.84a (Rigaku OD, 2020)'
_computing_data_reduction          'CrysAlisPro 1.171.40.84a (Rigaku OD, 2020)'
_computing_molecular_graphics      'Olex2 1.3 (Dolomanov et al., 2009)'
_computing_publication_material    'Olex2 1.3 (Dolomanov et al., 2009)'
_computing_structure_refinement    'SHELXL 2018/3 (Sheldrick, 2015)'
_computing_structure_solution      'SHELXT  (Sheldrick, 2015)'
_refine_diff_density_max           0.122
_refine_diff_density_min           -0.168
_refine_diff_density_rms           0.023
_refine_ls_extinction_coef         .
_refine_ls_extinction_method       none
_refine_ls_goodness_of_fit_ref     1.169
_refine_ls_hydrogen_treatment      constr
_refine_ls_matrix_type             full
_refine_ls_number_parameters       40
_refine_ls_number_reflns           1222
_refine_ls_number_restraints       0
_refine_ls_R_factor_all            0.0728
_refine_ls_R_factor_gt             0.0572
_refine_ls_restrained_S_all        1.169
_refine_ls_shift/su_max            0.000
_refine_ls_shift/su_mean           0.000
_refine_ls_structure_factor_coef   Fsqd
_refine_ls_weighting_details      
 'w=1/[\s^2^(Fo^2^)+(0.0872P)^2^+0.4878P] where P=(Fo^2^+2Fc^2^)/3'
_refine_ls_weighting_scheme        calc
_refine_ls_wR_factor_gt            0.1649
_refine_ls_wR_factor_ref           0.1766
_refine_special_details            ?
_olex2_refinement_description
;
1. Fixed Uiso
 At 1.2 times of:
  All C(H) groups, All N(H) groups
2.a Ternary CH refined with riding coordinates:
 C1(H1A)
2.b Aromatic/amide H refined with riding coordinates:
 N1(H1), C3(H3)
;
_atom_sites_solution_hydrogens     geom
_atom_sites_solution_primary       dual
_atom_sites_solution_secondary     ?
loop_
  _atom_site_label
  _atom_site_type_symbol
  _atom_site_fract_x
  _atom_site_fract_y
  _atom_site_fract_z
  _atom_site_U_iso_or_equiv
  _atom_site_adp_type
  _atom_site_occupancy
  _atom_site_site_symmetry_order
  _atom_site_calc_flag
  _atom_site_refinement_flags_posn
  _atom_site_refinement_flags_adp
  _atom_site_refinement_flags_occupancy
  _atom_site_disorder_assembly
  _atom_site_disorder_group
 O1 O 0.46998(4) 0.53002(4) 0.37398(12) 0.1124(9) Uani 1 2 d S T P . .
 N1 N 0.53120(5) 0.46880(5) 0.37248(13) 0.0772(7) Uani 1 2 d S T P . .
 H1 H 0.531466 0.468534 0.452192 0.093 Uiso 1 2 calc R U P . .
 C1 C 0.666667 0.333333 0.3678(2) 0.0487(9) Uani 1 6 d S T P . .
 H1A H 0.666667 0.333333 0.458345 0.058 Uiso 1 6 calc R U P . .
 C2 C 0.62873(5) 0.37127(5) 0.31434(15) 0.0491(6) Uani 1 2 d S T P . .
 C3 C 0.59689(6) 0.40311(6) 0.37704(14) 0.0546(6) Uani 1 2 d S T P . .
 H3 H 0.596915 0.403085 0.463096 0.065 Uiso 1 2 calc R U P . .
 C4 C 0.56433(5) 0.43567(5) 0.31319(16) 0.0596(6) Uani 1 2 d S T P . .
 C5 C 0.49911(7) 0.50089(7) 0.3181(2) 0.0844(9) Uani 1 2 d S T P . .

loop_
  _atom_site_aniso_label
  _atom_site_aniso_U_11
  _atom_site_aniso_U_22
  _atom_site_aniso_U_33
  _atom_site_aniso_U_23
  _atom_site_aniso_U_13
  _atom_site_aniso_U_12
 O1 0.1987(19) 0.1987(19) 0.0319(9) -0.0017(4) 0.0017(4) 0.168(2)
 N1 0.1273(15) 0.1273(15) 0.0249(9) -0.0003(4) 0.0003(4) 0.0996(16)
 C1 0.0605(13) 0.0605(13) 0.0251(15) 0.000 0.000 0.0303(7)
 C2 0.0601(9) 0.0601(9) 0.0272(9) -0.0001(4) 0.0001(4) 0.0300(10)
 C3 0.0735(11) 0.0735(11) 0.0229(9) -0.0008(4) 0.0008(4) 0.0413(12)
 C4 0.0840(12) 0.0840(12) 0.0274(9) -0.0016(5) 0.0016(5) 0.0545(13)
 C5 0.1354(18) 0.1354(18) 0.0320(12) -0.0013(6) 0.0013(6) 0.105(2)

_geom_special_details
;
 All esds (except the esd in the dihedral angle between two l.s. planes)
 are estimated using the full covariance matrix.  The cell esds are taken
 into account individually in the estimation of esds in distances, angles
 and torsion angles; correlations between esds in cell parameters are only
 used when they are defined by crystal symmetry.  An approximate (isotropic)
 treatment of cell esds is used for estimating esds involving l.s. planes.
;
loop_
  _geom_bond_atom_site_label_1
  _geom_bond_atom_site_label_2
  _geom_bond_distance
  _geom_bond_site_symmetry_2
  _geom_bond_publ_flag
 O1 C5 1.242(3) . ?
 N1 H1 0.8800 . ?
 N1 C4 1.390(3) . ?
 N1 C5 1.331(3) . ?
 C1 H1A 1.0000 . ?
 C1 C2 1.523(2) 3_665 ?
 C1 C2 1.523(2) 2_655 ?
 C1 C2 1.523(2) . ?
 C2 C2 1.420(3) 16_556 ?
 C2 C3 1.367(3) . ?
 C3 H3 0.9500 . ?
 C3 C4 1.397(3) . ?
 C4 C4 1.395(4) 16_556 ?
 C5 C5 1.504(4) 16_556 ?

loop_
  _geom_angle_atom_site_label_1
  _geom_angle_atom_site_label_2
  _geom_angle_atom_site_label_3
  _geom_angle
  _geom_angle_site_symmetry_1
  _geom_angle_site_symmetry_3
  _geom_angle_publ_flag
 C4 N1 H1 117.4 . . ?
 C5 N1 H1 117.4 . . ?
 C5 N1 C4 125.13(16) . . ?
 C2 C1 H1A 112.8 3_665 . ?
 C2 C1 H1A 112.8 2_655 . ?
 C2 C1 H1A 112.8 . . ?
 C2 C1 C2 105.97(13) 3_665 . ?
 C2 C1 C2 105.97(13) 2_655 3_665 ?
 C2 C1 C2 105.97(13) 2_655 . ?
 C2 C2 C1 112.77(11) 16_556 . ?
 C3 C2 C1 126.81(17) . . ?
 C3 C2 C2 120.42(10) . 16_556 ?
 C2 C3 H3 120.4 . . ?
 C2 C3 C4 119.28(16) . . ?
 C4 C3 H3 120.4 . . ?
 N1 C4 C3 121.61(16) . . ?
 N1 C4 C4 118.08(10) . 16_556 ?
 C4 C4 C3 120.31(10) 16_556 . ?
 O1 C5 N1 123.46(19) . . ?
 O1 C5 C5 119.75(12) . 16_556 ?
 N1 C5 C5 116.79(11) . 16_556 ?

loop_
  _geom_hbond_atom_site_label_D
  _geom_hbond_atom_site_label_H
  _geom_hbond_atom_site_label_A
  _geom_hbond_distance_DH
  _geom_hbond_distance_HA
  _geom_hbond_distance_DA
  _geom_hbond_angle_DHA
  _geom_hbond_site_symmetry_A
  _geom_hbond_publ_flag
 N1 H1 O1 0.88 1.92 2.799(2) 177.7 7_556 yes

loop_
  _geom_torsion_atom_site_label_1
  _geom_torsion_atom_site_label_2
  _geom_torsion_atom_site_label_3
  _geom_torsion_atom_site_label_4
  _geom_torsion
  _geom_torsion_site_symmetry_1
  _geom_torsion_site_symmetry_2
  _geom_torsion_site_symmetry_3
  _geom_torsion_site_symmetry_4
  _geom_torsion_publ_flag
 C1 C2 C3 C4 180.000(1) . . . . ?
 C2 C1 C2 C2 56.16(13) 3_665 . . 16_556 ?
 C2 C1 C2 C2 -56.16(13) 2_655 . . 16_556 ?
 C2 C1 C2 C3 -123.84(13) 3_665 . . . ?
 C2 C1 C2 C3 123.84(13) 2_655 . . . ?
 C2 C2 C3 C4 0.000(1) 16_556 . . . ?
 C2 C3 C4 N1 180.000(2) . . . . ?
 C2 C3 C4 C4 0.000(1) . . . 16_556 ?
 C4 N1 C5 O1 180.000(1) . . . . ?
 C4 N1 C5 C5 0.000(2) . . . 16_556 ?
 C5 N1 C4 C3 180.000(1) . . . . ?
 C5 N1 C4 C4 0.000(1) . . . 16_556 ?

_shelx_res_file
;
TITL th5-alpha_acetone_a.res in P6(3)/mmc
    th5-alpha_acetone.res
    created by SHELXL-2018/3 at 10:06:23 on 14-Feb-2023
REM Old TITL TH5-alpha_Acetone in P6(3)/mmc
REM SHELXT solution in P6(3)/mmc: R1 0.359, Rweak 0.015, Alpha 0.053
REM <I/s> 2.421 for 60 systematic absences, Orientation as input
REM Formula found by SHELXT: C10 N6 O3
CELL 0.71073 21.379 21.379 11.0395 90 90 120
ZERR 2 0.0011 0.0011 0.0004 0 0 0
LATT 1
SYMM -Y,+X-Y,+Z
SYMM +Y-X,-X,+Z
SYMM -X,-Y,0.5+Z
SYMM +Y,-X+Y,0.5+Z
SYMM -Y+X,+X,0.5+Z
SYMM +Y,+X,-Z
SYMM -Y+X,-Y,-Z
SYMM -X,-X+Y,-Z
SYMM -Y,-X,0.5-Z
SYMM +Y-X,+Y,0.5-Z
SYMM +X,+X-Y,0.5-Z
SFAC C H N O
UNIT 52 28 12 12
EQIV $1 +Y,+X,1-Z

L.S. 50
PLAN  10
SIZE 0.1 0.3 0.3
TEMP -73.15(10)
CONF
HTAB N1 O1_$1
BOND
list 4
MORE -1
BOND $H
fmap 2 53
acta
OMIT 0 5 2
OMIT -4 10 0
REM <olex2.extras>
REM <HklSrc "%.\\th5-alpha_acetone_sqd.hkl">
REM </olex2.extras>

WGHT    0.087200    0.487800
FVAR       4.35765
O1    4    0.469985    0.530015    0.373984    10.50000    0.19867    0.19867 =
         0.03186   -0.00168    0.00168    0.16843
N1    3    0.531197    0.468803    0.372484    10.50000    0.12731    0.12731 =
         0.02489   -0.00026    0.00026    0.09960
AFIX  43
H1    2    0.531466    0.468534    0.452192    10.50000   -1.20000
AFIX   0
C1    1    0.666667    0.333333    0.367761    10.16667    0.06052    0.06052 =
         0.02509    0.00000    0.00000    0.03026
AFIX  13
H1A   2    0.666667    0.333333    0.458345    10.16667   -1.20000
AFIX   0
C2    1    0.628732    0.371268    0.314336    10.50000    0.06008    0.06008 =
         0.02723   -0.00006    0.00006    0.03002
C3    1    0.596890    0.403110    0.377041    10.50000    0.07346    0.07346 =
         0.02288   -0.00077    0.00077    0.04127
AFIX  43
H3    2    0.596915    0.403085    0.463096    10.50000   -1.20000
AFIX   0
C4    1    0.564326    0.435674    0.313192    10.50000    0.08403    0.08403 =
         0.02737   -0.00158    0.00158    0.05449
C5    1    0.499108    0.500892    0.318140    10.50000    0.13541    0.13541 =
         0.03195   -0.00126    0.00126    0.10489
HKLF 4


REM  th5-alpha_acetone_a.res in P6(3)/mmc
REM wR2 = 0.1766, GooF = S = 1.169, Restrained GooF = 1.169 for all data
REM R1 = 0.0572 for 1042 Fo > 4sig(Fo) and 0.0728 for all 1222 data
REM 40 parameters refined using 0 restraints

END

WGHT      0.0874      0.4921

REM Highest difference peak  0.122,  deepest hole -0.168,  1-sigma level  0.023
Q1    1   0.4412  0.5588  0.3322  10.50000  0.05    0.12
Q2    1   0.6785  0.3571  0.3419  10.50000  0.05    0.12
Q3    1   0.5449  0.4041  0.3357  11.00000  0.05    0.09
Q4    1   0.5668  0.4332  0.2500  10.25000  0.05    0.09
Q5    1   0.6332  0.3668  0.2500  10.25000  0.05    0.08
Q6    1   0.5492  0.3884  0.3418  11.00000  0.05    0.08
Q7    1   0.5307  0.4104  0.3304  11.00000  0.05    0.07
Q8    1   0.5774  0.3538  0.3593  11.00000  0.05    0.06
Q9    1   0.3997  0.6003  0.2500  10.25000  0.05    0.06
Q10   1   0.5362  0.4095  0.2500  10.50000  0.05    0.06
;
_shelx_res_checksum                2670
_shelx_hkl_file
;
   0   0   2  259120   36956                                                      999371 -113.38    0.00  1.0000
   0   0  -2  259389   36960                                                      999900 -113.38    0.00  1.0000
   0   0   2  256991   36960                                                      995186 -113.38    0.00  1.0000
   0   0   2  252157   36960                                                      985651 -113.38    0.00  1.0000
   0   0  -2  250883   36961                                                      983131 -113.38    0.00  1.0000
   0   0  -4  655294   15492                                                      419153   37.45    0.00  1.0000
   0   0   4  646718   15492                                                      412300   37.45    0.00  1.0000
   0   0   4  660249   15501                                                      423118   37.45    0.00  1.0000
   0   0  -4  643596   15501                                                      409808   37.45    0.00  1.0000
   0   0   4  653536   15501                                                      417747   37.45    0.00  1.0000
   0   0   6  103849    3204                                                       85979   -6.71    0.00  1.0000
   0   0   6  101547    3188                                                       83886   -6.71    0.00  1.0000
   0   0  -6  104956    3188                                                       86987   -6.71    0.00  1.0000
   0   0   6  101153    3203                                                       83528   -6.71    0.00  1.0000
   0   0  -8    9359     536                                                       13725    4.72    0.00  1.0000
   0   0   8    8994     578                                                       13283    4.72    0.00  1.0000
   0   0  -8    8878     578                                                       13141    4.72    0.00  1.0000
   0   0   8    9218     569                                                       13555    4.72    0.00  1.0000
   0   0   8    8577     536                                                       12775    4.72    0.00  1.0000
   0   0 -10    5028     251                                                        4125   -1.54    0.00  1.0000
   0   0 -10    4933     342                                                        4039   -1.54    0.00  1.0000
   0   0  10    5195     333                                                        4277   -1.54    0.00  1.0000
   0   0  10    4612     268                                                        3749   -1.54    0.00  1.0000
   0   0 -12   19620     911                                                       21905   -1.83    0.00  1.0000
   0   0  12   20777     901                                                       23126   -1.83    0.00  1.0000
  -1   1  -1  311446    2745                                                       71828   67.03    0.00  1.0000
   0   1  -1  315723    2745                                                       73885  -67.03    0.00  1.0000
  -1   0  -1  314452    2745                                                       73271  -67.03    0.00  1.0000
  -1   0   1  314879    2745                                                       73477   67.03    0.00  1.0000
  -1   1  -1  313861    2745                                                       72990   67.03    0.00  1.0000
   1   0   1  317688    2746                                                       74837  -67.03    0.00  1.0000
   0   1   1  316549    2746                                                       74285   67.03    0.00  1.0000
   1  -1   1  314549    2745                                                       73322   67.03    0.00  1.0000
  -1   1   1  315695    2746                                                       73876  -67.03    0.00  1.0000
   1   0  -1  316921    2745                                                       74465   67.03    0.00  1.0000
  -1   0   1  312714    2745                                                       72433   67.03    0.00  1.0000
   1   0  -1  316685    2744                                                       74351   67.03    0.00  1.0000
   1  -1  -1  315989    2745                                                       74018  -67.03    0.00  1.0000
   0  -1  -1  316892    2746                                                       74451   67.03    0.00  1.0000
   0  -1   2   43124    3730                                                      101608   25.67    0.00  1.0000
  -1   0   2   42548    3726                                                      100723   25.67    0.00  1.0000
   1  -1   2   42318    3731                                                      100384   25.68    0.00  1.0000
   1   0   2   42705    3730                                                      100964   25.67    0.00  1.0000
   0   1   2   41909    3727                                                       99738   25.67    0.00  1.0000
  -1   0   2   39991    3728                                                       96768   25.67    0.00  1.0000
   0  -1   2   41232    3731                                                       98692   25.67    0.00  1.0000
   0  -1  -2   42332    3734                                                      100391   25.67    0.00  1.0000
   1   0   2   43560    3733                                                      102276   25.67    0.00  1.0000
   0   1   2   43334    3734                                                      101930   25.67    0.00  1.0000
   1  -1   2   42196    3732                                                      100196   25.68    0.00  1.0000
  -1   0  -2   40915    3733                                                       98201   25.67    0.00  1.0000
  -1   1  -2   42383    3732                                                      100483   25.68    0.00  1.0000
   1  -1  -2   42516    3734                                                      100689   25.68    0.00  1.0000
   0  -1   2   42296    3732                                                      100335   25.67    0.00  1.0000
   1   0  -2   42769    3732                                                      101063   25.67    0.00  1.0000
  -1   0   2   43567    3732                                                      102287   25.67    0.00  1.0000
   1   0   2   40258    3733                                                       97182   25.67    0.00  1.0000
  -1   1   2   42667    3733                                                      100920   25.68    0.00  1.0000
   1  -1  -2   42327    3732                                                      100398   25.68    0.00  1.0000
   0   1   2   43254    3733                                                      101807   25.67    0.00  1.0000
  -1   0   2   42374    3731                                                      100455   25.67    0.00  1.0000
   0  -1  -2   41255    3733                                                       98728   25.67    0.00  1.0000
  -1   1   2   41512    3732                                                       99140   25.68    0.00  1.0000
   1   0  -2   40591    3731                                                       97700   25.67    0.00  1.0000
   1   0  -3    4495     273                                                        6911   -3.72    0.00  1.0000
   1   0   3    4441     280                                                        6844    3.72    0.00  1.0000
   0  -1   3    4636     277                                                        7086    3.72    0.00  1.0000
  -1   0   3    4567     272                                                        7000   -3.72    0.00  1.0000
   1  -1  -3    4359     269                                                        6736    3.71    0.00  1.0000
   0  -1  -3    4239     274                                                        6593   -3.72    0.00  1.0000
   1  -1   3    4584     281                                                        7014   -3.71    0.00  1.0000
  -1   1   3    4430     269                                                        6824    3.71    0.00  1.0000
   0   1   3    4329     274                                                        6705   -3.72    0.00  1.0000
  -1   0   3    4906     273                                                        7419   -3.72    0.00  1.0000
   0  -1  -3    4692     267                                                        7155   -3.72    0.00  1.0000
   1  -1  -3    4754     272                                                        7225    3.71    0.00  1.0000
  -1   0  -3    4602     289                                                        7044    3.72    0.00  1.0000
   0  -1   3    4254     288                                                        6612    3.72    0.00  1.0000
  -1   0   3    4526     291                                                        6950   -3.72    0.00  1.0000
  -1   1   3    4989     297                                                        7513    3.71    0.00  1.0000
   1   0   3    4689     296                                                        7151    3.72    0.00  1.0000
   1  -1   3    4697     293                                                        7154   -3.71    0.00  1.0000
   0   1   3    4612     296                                                        7056   -3.72    0.00  1.0000
   0  -1   3    4261     284                                                        6620    3.72    0.00  1.0000
   1  -1  -3    4827     290                                                        7315    3.71    0.00  1.0000
   0  -1  -3    4572     291                                                        7007   -3.72    0.00  1.0000
   1  -1   3    4584     285                                                        7015   -3.71    0.00  1.0000
  -1   1   3    4761     287                                                        7233    3.71    0.00  1.0000
   1  -1  -3    4043     291                                                        6341    3.71    0.00  1.0000
   0  -1  -3    4376     293                                                        6764   -3.72    0.00  1.0000
  -1   0   3    4664     283                                                        7121   -3.72    0.00  1.0000
   1   0   3    4372     287                                                        6759    3.72    0.00  1.0000
   0   1   3    4063     286                                                        6373   -3.72    0.00  1.0000
   1  -1  -4   88008    3211                                                       85946   -0.81    0.00  1.0000
   0  -1   4   88793    3216                                                       86734   -0.80    0.00  1.0000
   1   0  -4   89338    3212                                                       87273   -0.80    0.00  1.0000
   1   0   4   88838    3215                                                       86779   -0.80    0.00  1.0000
  -1   0   4   88171    3212                                                       86119   -0.80    0.00  1.0000
  -1   0  -4   89094    3216                                                       87032   -0.80    0.00  1.0000
   1  -1   4   84875    3217                                                       82850   -0.81    0.00  1.0000
  -1   1  -4   89847    3217                                                       87764   -0.81    0.00  1.0000
   0   1  -4   88621    3216                                                       86564   -0.80    0.00  1.0000
  -1   1   4   87242    3210                                                       85189   -0.81    0.00  1.0000
   0  -1  -4   89605    3213                                                       87537   -0.80    0.00  1.0000
   0   1   4   86329    3212                                                       84299   -0.80    0.00  1.0000
   1  -1  -4   87010    3210                                                       84960   -0.81    0.00  1.0000
   0  -1  -4   88150    3206                                                       86099   -0.80    0.00  1.0000
  -1   0   4   89474    3211                                                       87407   -0.80    0.00  1.0000
   0  -1   4   88641    3208                                                       86584   -0.80    0.00  1.0000
  -1   0   4   89767    3224                                                       87697   -0.80    0.00  1.0000
   1  -1   4   90957    3223                                                       88861   -0.81    0.00  1.0000
   0  -1   4   88081    3222                                                       86030   -0.80    0.00  1.0000
   1   0   4   90253    3225                                                       88177   -0.80    0.00  1.0000
  -1   1   4   92117    3226                                                       90007   -0.81    0.00  1.0000
   0   1   4   89068    3225                                                       87006   -0.80    0.00  1.0000
  -1   0  -4   79293    3223                                                       77348   -0.80    0.00  1.0000
   1  -1   4   89074    3224                                                       87000   -0.81    0.00  1.0000
   0  -1  -4   84273    3225                                                       82268   -0.80    0.00  1.0000
   1  -1  -4   83372    3224                                                       81366   -0.81    0.00  1.0000
   0  -1  -4   91020    3225                                                       88935   -0.80    0.00  1.0000
   0  -1   4   87835    3223                                                       85787   -0.80    0.00  1.0000
   0   1   4   88395    3224                                                       86341   -0.80    0.00  1.0000
   1   0   4   88508    3224                                                       86452   -0.80    0.00  1.0000
  -1   0   4   86126    3222                                                       84098   -0.80    0.00  1.0000
  -1   1   4   88989    3223                                                       86916   -0.81    0.00  1.0000
   0  -1  -5   28316     869                                                       22726   -4.05    0.00  1.0000
   0  -1   5   28201     872                                                       22623    4.05    0.00  1.0000
   0   1  -5   28362     873                                                       22767    4.05    0.00  1.0000
   1  -1  -5   28962     866                                                       23294    4.06    0.00  1.0000
  -1   0   5   28020     868                                                       22461   -4.05    0.00  1.0000
  -1   1   5   27867     865                                                       22313    4.06    0.00  1.0000
   1  -1   5   28180     873                                                       22593   -4.06    0.00  1.0000
   1   0  -5   28774     868                                                       23136   -4.05    0.00  1.0000
   1   0   5   27824     872                                                       22285    4.05    0.00  1.0000
  -1   0  -5   28635     874                                                       23012    4.05    0.00  1.0000
  -1   1  -5   28982     876                                                       23312   -4.06    0.00  1.0000
   0   1   5   28111     869                                                       22542   -4.05    0.00  1.0000
   0  -1   5   27987     861                                                       22431    4.05    0.00  1.0000
  -1   0   5   28688     864                                                       23059   -4.05    0.00  1.0000
   1   0   5   29171     890                                                       23492    4.05    0.00  1.0000
  -1   0   5   29078     888                                                       23409   -4.05    0.00  1.0000
   0  -1   5   28500     884                                                       22891    4.05    0.00  1.0000
  -1   1   5   29650     890                                                       23912    4.06    0.00  1.0000
   0   1   5   29095     890                                                       23424   -4.05    0.00  1.0000
   1  -1   5   29168     888                                                       23479   -4.06    0.00  1.0000
   0  -1  -5   28516     887                                                       22905   -4.05    0.00  1.0000
   1  -1   5   29434     886                                                       23718   -4.06    0.00  1.0000
  -1   0   5   27827     882                                                       22288   -4.05    0.00  1.0000
   0   1   5   27618     885                                                       22101   -4.05    0.00  1.0000
  -1   1   5   28348     884                                                       22744    4.06    0.00  1.0000
   0  -1   5   29257     884                                                       23570    4.05    0.00  1.0000
   1   0   5   28113     886                                                       22544    4.05    0.00  1.0000
   1   0  -6   16190     561                                                       14874    1.22    0.00  1.0000
   0  -1   6   15866     567                                                       14564    1.22    0.00  1.0000
   1   0   6   15965     567                                                       14659    1.22    0.00  1.0000
  -1   1   6   14600     557                                                       13346    1.23    0.00  1.0000
   0  -1  -6   15691     561                                                       14396    1.22    0.00  1.0000
  -1   1  -6   16419     570                                                       15087    1.23    0.00  1.0000
  -1   0   6   15397     560                                                       14115    1.22    0.00  1.0000
  -1   0  -6   16171     568                                                       14856    1.22    0.00  1.0000
   1  -1  -6   16125     558                                                       14805    1.23    0.00  1.0000
   1  -1   6   15595     569                                                       14298    1.23    0.00  1.0000
   0   1  -6   16194     566                                                       14878    1.22    0.00  1.0000
   0   1   6   15359     563                                                       14078    1.22    0.00  1.0000
   0  -1   6   15119     548                                                       13848    1.22    0.00  1.0000
  -1   0   6   15713     589                                                       14417    1.22    0.00  1.0000
   0  -1   6   15700     587                                                       14405    1.22    0.00  1.0000
   1   0   6   16556     595                                                       15225    1.22    0.00  1.0000
   0   1   6   16175     594                                                       14860    1.22    0.00  1.0000
   1  -1   6   15692     589                                                       14391    1.23    0.00  1.0000
  -1   1   6   15944     591                                                       14632    1.23    0.00  1.0000
   0   1  -6   15036     584                                                       13769    1.22    0.00  1.0000
   1   0   6   15613     587                                                       14321    1.22    0.00  1.0000
   1  -1   6   15633     586                                                       14334    1.23    0.00  1.0000
   0   1   6   15555     585                                                       14266    1.22    0.00  1.0000
  -1   0   6   15751     581                                                       14454    1.22    0.00  1.0000
  -1   1   6   15810     583                                                       14504    1.23    0.00  1.0000
   0  -1   6   15788     583                                                       14489    1.22    0.00  1.0000
   1  -1  -7    5572     328                                                        7911    3.30    0.00  1.0000
  -1   1  -7    5735     343                                                        8105   -3.30    0.00  1.0000
   1  -1   7    5376     345                                                        7677   -3.30    0.00  1.0000
   1   0  -7    6088     333                                                        8528   -3.31    0.00  1.0000
   0  -1  -7    5867     335                                                        8266   -3.31    0.00  1.0000
  -1   0   7    5445     333                                                        7763   -3.31    0.00  1.0000
   0   1  -7    5817     339                                                        8206    3.31    0.00  1.0000
  -1   0  -7    5755     341                                                        8133    3.31    0.00  1.0000
   0  -1   7    5451     340                                                        7771    3.31    0.00  1.0000
   0   1   7    5793     379                                                        8178   -3.31    0.00  1.0000
   0  -1   7    5528     373                                                        7863    3.31    0.00  1.0000
  -1   1   7    5436     377                                                        7749    3.30    0.00  1.0000
   1  -1   7    5420     373                                                        7729   -3.30    0.00  1.0000
   1   0   7    5689     379                                                        8054    3.31    0.00  1.0000
  -1   0   7    5612     372                                                        7963   -3.31    0.00  1.0000
   1   0   7    5520     342                                                        7853    3.31    0.00  1.0000
  -1   1   7    5437     331                                                        7750    3.30    0.00  1.0000
   0   1   7    5291     336                                                        7579   -3.31    0.00  1.0000
   0   1  -7    5312     365                                                        7604    3.31    0.00  1.0000
   1   0  -7    5409     370                                                        7720   -3.31    0.00  1.0000
  -1   1  -7    5142     368                                                        7397   -3.30    0.00  1.0000
   1   0   7    5429     364                                                        7744    3.31    0.00  1.0000
   1  -1   7    5677     368                                                        8036   -3.30    0.00  1.0000
  -1   1   7    5338     362                                                        7631    3.30    0.00  1.0000
   0   1   7    5719     363                                                        8090   -3.31    0.00  1.0000
  -1   0   7    5969     365                                                        8387   -3.31    0.00  1.0000
   0  -1   7    5817     365                                                        8206    3.31    0.00  1.0000
   0   1  -8     970     150                                                        1268   -1.03    0.00  1.0000
   0  -1  -8    1140     144                                                        1461   -1.03    0.00  1.0000
   1   0  -8     994     140                                                        1295   -1.03    0.00  1.0000
   1  -1  -8     827     132                                                        1109   -1.05    0.00  1.0000
  -1   1  -8     841     160                                                        1125   -1.05    0.00  1.0000
  -1   0  -8     985     155                                                        1285   -1.03    0.00  1.0000
   1  -1   8    1231     229                                                        1570   -1.05    0.00  1.0000
   1   0   8     770     223                                                        1038   -1.03    0.00  1.0000
   1   0   8    1008     169                                                        1311   -1.03    0.00  1.0000
  -1   0   8     989     144                                                        1290   -1.03    0.00  1.0000
  -1   1   8     891     145                                                        1182   -1.05    0.00  1.0000
   0   1   8     721     156                                                         981   -1.03    0.00  1.0000
   1  -1   8     886     167                                                        1177   -1.05    0.00  1.0000
   0  -1   8     850     158                                                        1130   -1.03    0.00  1.0000
   0   1   8     733     225                                                         995   -1.03    0.00  1.0000
  -1   0   8     931     225                                                        1223   -1.03    0.00  1.0000
   1   0  -8    1040     206                                                        1348   -1.03    0.00  1.0000
  -1   1  -8     534     201                                                         764   -1.05    0.00  1.0000
  -1   0  -8     757     207                                                        1022   -1.03    0.00  1.0000
   0   1  -8     938     200                                                        1231   -1.03    0.00  1.0000
   1  -1  -8     866     210                                                        1154   -1.05    0.00  1.0000
   0  -1   8    1120     222                                                        1439   -1.03    0.00  1.0000
  -1   1   8     949     227                                                        1249   -1.05    0.00  1.0000
   1  -1   8    1009     190                                                        1318   -1.05    0.00  1.0000
   0   1   8     700     197                                                         956   -1.03    0.00  1.0000
  -1   0   8     932     192                                                        1225   -1.03    0.00  1.0000
   0  -1   8    1012     201                                                        1316   -1.03    0.00  1.0000
   1   0   8     883     205                                                        1168   -1.03    0.00  1.0000
  -1   1   8     878     192                                                        1168   -1.05    0.00  1.0000
   1  -1  -9     698     143                                                         618    0.36    0.00  1.0000
   1   0  -9     440     145                                                         378   -0.35    0.00  1.0000
   0   1  -9     568     164                                                         497    0.35    0.00  1.0000
   0  -1  -9     524     154                                                         456   -0.35    0.00  1.0000
  -1   1  -9     350     166                                                         294   -0.36    0.00  1.0000
  -1   0  -9     747     168                                                         666    0.35    0.00  1.0000
   1   0   9     856     253                                                         769    0.35    0.00  1.0000
   1  -1   9     901     257                                                         810   -0.36    0.00  1.0000
   0   1  -9     669     227                                                         592    0.35    0.00  1.0000
   1  -1  -9     807     230                                                         721    0.36    0.00  1.0000
  -1   1   9     297     255                                                         246    0.36    0.00  1.0000
  -1   1  -9     616     229                                                         541   -0.36    0.00  1.0000
  -1   0  -9     740     238                                                         659    0.35    0.00  1.0000
   0   1   9       2     258                                                         -53   -0.35    0.00  1.0000
  -1   0   9    1072     261                                                         974   -0.35    0.00  1.0000
   0  -1  -9     538     236                                                         469   -0.35    0.00  1.0000
   1   0  -9     708     235                                                         629   -0.35    0.00  1.0000
   0  -1   9     624     247                                                         550    0.35    0.00  1.0000
   0   1   9     532     223                                                         464   -0.35    0.00  1.0000
   0  -1   9     519     221                                                         452    0.35    0.00  1.0000
  -1   0   9     682     218                                                         604   -0.35    0.00  1.0000
   1  -1   9     559     228                                                         488   -0.36    0.00  1.0000
   1   0   9     763     233                                                         681    0.35    0.00  1.0000
  -1   1   9     817     230                                                         730    0.36    0.00  1.0000
   0   1   9     699     172                                                         620   -0.35    0.00  1.0000
  -1   0   9     511     164                                                         444   -0.35    0.00  1.0000
   1  -1   9     647     191                                                         570   -0.36    0.00  1.0000
  -1   1   9     581     159                                                         508    0.36    0.00  1.0000
   1   0   9     912     188                                                         822    0.35    0.00  1.0000
   0  -1   9     555     177                                                         485    0.35    0.00  1.0000
  -1   0 -10     804     189                                                         874   -0.28    0.00  1.0000
   1   0 -10     802     174                                                         872   -0.28    0.00  1.0000
   0  -1 -10     858     177                                                         930   -0.28    0.00  1.0000
  -1   1 -10     651     193                                                         715   -0.28    0.00  1.0000
   1  -1 -10     800     164                                                         871   -0.28    0.00  1.0000
   0   1 -10    1095     189                                                        1177   -0.28    0.00  1.0000
   1  -1 -10     830     273                                                         902   -0.28    0.00  1.0000
   1   0 -10     759     275                                                         827   -0.28    0.00  1.0000
   0   1 -10     415     267                                                         466   -0.28    0.00  1.0000
  -1   0 -10    1270     280                                                        1358   -0.28    0.00  1.0000
  -1   1 -10     393     271                                                         443   -0.28    0.00  1.0000
   0  -1 -10     971     277                                                        1048   -0.28    0.00  1.0000
  -1   0  10    1033     261                                                        1112   -0.28    0.00  1.0000
   1  -1  10     930     252                                                        1006   -0.28    0.00  1.0000
   0  -1  10     979     250                                                        1056   -0.28    0.00  1.0000
   1   0  10     831     268                                                         902   -0.28    0.00  1.0000
   0   1  10     827     259                                                         898   -0.28    0.00  1.0000
  -1   1  10     799     250                                                         870   -0.28    0.00  1.0000
  -1   0  10     748     195                                                         816   -0.28    0.00  1.0000
   1  -1  10     998     220                                                        1077   -0.28    0.00  1.0000
   1   0  10     942     213                                                        1018   -0.28    0.00  1.0000
   0  -1  10     723     213                                                         790   -0.28    0.00  1.0000
   0   1  10     531     195                                                         588   -0.28    0.00  1.0000
  -1   1  10     843     184                                                         916   -0.28    0.00  1.0000
   1  -1 -11    2427     197                                                        1992   -1.07    0.00  1.0000
   1   0 -11    2782     205                                                        2315    1.07    0.00  1.0000
   0  -1 -11    2986     213                                                        2501    1.07    0.00  1.0000
  -1   0 -11    2406     228                                                        1973   -1.07    0.00  1.0000
   0   1 -11    3005     224                                                        2519   -1.07    0.00  1.0000
  -1   1 -11    2848     232                                                        2375    1.07    0.00  1.0000
   0  -1 -11    3425     334                                                        2904    1.07    0.00  1.0000
   1   0 -11    3278     327                                                        2769    1.07    0.00  1.0000
   1  -1 -11    2113     323                                                        1709   -1.07    0.00  1.0000
  -1   1 -11    2254     317                                                        1836    1.07    0.00  1.0000
  -1   0 -11    2686     325                                                        2227   -1.07    0.00  1.0000
   0   1 -11    2435     324                                                        1999   -1.07    0.00  1.0000
   1   0  11    2625     306                                                        2172   -1.07    0.00  1.0000
   1  -1  11    3283     325                                                        2774    1.07    0.00  1.0000
   0  -1  11    3648     311                                                        3110   -1.07    0.00  1.0000
   0   1  11    3599     308                                                        3065    1.07    0.00  1.0000
  -1   0  11    3181     312                                                        2680    1.07    0.00  1.0000
  -1   1  11    2625     299                                                        2172   -1.07    0.00  1.0000
   1   0  11    2239     243                                                        1822   -1.07    0.00  1.0000
   0   1  11    2332     225                                                        1906    1.07    0.00  1.0000
   1  -1  11    2126     249                                                        1720    1.07    0.00  1.0000
   0  -1  11    2693     249                                                        2234   -1.07    0.00  1.0000
  -1   0  11    2321     226                                                        1896    1.07    0.00  1.0000
  -1   1  11    2521     214                                                        2077   -1.07    0.00  1.0000
  -1   0 -12    2807     259                                                        2740   -0.15    0.00  1.0000
   1  -1 -12    2776     224                                                        2715   -0.13    0.00  1.0000
  -1   1 -12    2890     265                                                        2828   -0.13    0.00  1.0000
   0  -1 -12    2485     239                                                        2422   -0.15    0.00  1.0000
   0   1 -12    2455     252                                                        2392   -0.15    0.00  1.0000
  -1   1 -12    3710     387                                                        3640   -0.13    0.00  1.0000
   1   0 -12    3546     382                                                        3471   -0.15    0.00  1.0000
   0   1 -12    3233     369                                                        3161   -0.15    0.00  1.0000
   1  -1 -12    2690     382                                                        2630   -0.13    0.00  1.0000
  -1   0 -12    3185     384                                                        3114   -0.15    0.00  1.0000
   0  -1 -12    2854     381                                                        2786   -0.15    0.00  1.0000
   1  -1  12    3357     370                                                        3290   -0.13    0.00  1.0000
   0  -1  12    2520     364                                                        2456   -0.15    0.00  1.0000
  -1   1  12    3428     371                                                        3360   -0.13    0.00  1.0000
  -1   0  12    3167     360                                                        3096   -0.15    0.00  1.0000
   0   1  12    2860     348                                                        2792   -0.15    0.00  1.0000
   1   0  12    3251     357                                                        3179   -0.15    0.00  1.0000
  -1   2   0   68120     221                                                        5768  -42.76    0.00  1.0000
  -2   1   0   68185     221                                                        5787  -42.76    0.00  1.0000
  -2   1   0   69162     222                                                        6074  -42.76    0.00  1.0000
   1  -2   0   68281     220                                                        5815  -42.76    0.00  1.0000
  -1  -1   0   67532     222                                                        5638  -42.70    0.00  1.0000
  -2   1   0   67588     222                                                        5614  -42.76    0.00  1.0000
   1   1   2    7085    1394                                                       37793  -25.47    0.00  1.0000
  -1  -1   2    6487    1394                                                       36395  -25.47    0.00  1.0000
  -2   1   2    7034    1394                                                       37664  -25.47    0.00  1.0000
   2  -1   2    6988    1395                                                       37558  -25.47    0.00  1.0000
  -1  -1   2    6773    1397                                                       37068  -25.47    0.00  1.0000
  -2   1  -2    5883    1400                                                       34933  -25.47    0.00  1.0000
   1  -2   2    6646    1400                                                       36761  -25.47    0.00  1.0000
   2  -1   2    6451    1400                                                       36300  -25.47    0.00  1.0000
   1   1   2    7012    1398                                                       37625  -25.47    0.00  1.0000
  -2   1   2    7512    1399                                                       38761  -25.47    0.00  1.0000
   1  -2   2    7103    1398                                                       37825  -25.47    0.00  1.0000
   2  -1   2    7132    1403                                                       37892  -25.47    0.00  1.0000
  -1  -1  -2    7172    1403                                                       37993  -25.47    0.00  1.0000
   1   1   2    7501    1404                                                       38746  -25.47    0.00  1.0000
  -2   1  -2    6639    1401                                                       36744  -25.47    0.00  1.0000
  -2   1   2    7600    1402                                                       38961  -25.47    0.00  1.0000
  -1  -1  -2    6540    1401                                                       36520  -25.47    0.00  1.0000
   2  -1  -2    7328    1402                                                       38342  -25.47    0.00  1.0000
   1  -2  -2    7150    1403                                                       37933  -25.47    0.00  1.0000
  -1  -1   2    7617    1399                                                       39009  -25.47    0.00  1.0000
  -1   2   2    7725    1404                                                       39242  -25.47    0.00  1.0000
   1   1   2    6461    1401                                                       36332  -25.47    0.00  1.0000
  -1  -1   2    5926    1397                                                       35049  -25.47    0.00  1.0000
   1  -2  -2    6864    1402                                                       37270  -25.47    0.00  1.0000
  -1   2   2    6995    1401                                                       37574  -25.47    0.00  1.0000
  -2   1   2    6572    1399                                                       36586  -25.47    0.00  1.0000
   2  -1  -2    6307    1400                                                       35956  -25.47    0.00  1.0000
   2  -1  -4     414     297                                                        7340  -15.09    0.00  1.0000
   2  -1   4     425     298                                                        7385  -15.09    0.00  1.0000
  -1  -1  -4     499     298                                                        7695  -15.11    0.00  1.0000
  -1  -1   4     475     297                                                        7600  -15.11    0.00  1.0000
   1  -2  -4     577     305                                                        7982  -15.09    0.00  1.0000
   2  -1   4     485     319                                                        7629  -15.09    0.00  1.0000
  -1   2  -4     589     321                                                        8027  -15.09    0.00  1.0000
  -1  -1  -4     572     317                                                        7974  -15.11    0.00  1.0000
   1  -2   4     580     319                                                        7994  -15.09    0.00  1.0000
  -2   1   4     531     302                                                        7809  -15.09    0.00  1.0000
   1   1  -4     677     314                                                        8354  -15.11    0.00  1.0000
   2  -1  -4     769     304                                                        8659  -15.09    0.00  1.0000
  -1  -1   4     641     311                                                        8228  -15.11    0.00  1.0000
  -2   1  -4     545     323                                                        7863  -15.09    0.00  1.0000
   1   1   4     556     314                                                        7916  -15.11    0.00  1.0000
  -1   2   4     514     304                                                        7742  -15.09    0.00  1.0000
   1  -2  -4     385     305                                                        7216  -15.09    0.00  1.0000
  -1  -1   4     478     307                                                        7613  -15.11    0.00  1.0000
  -2   1   4     541     310                                                        7845  -15.09    0.00  1.0000
   2  -1  -4     513     310                                                        7738  -15.09    0.00  1.0000
  -1   2   4     551     338                                                        7886  -15.09    0.00  1.0000
  -1  -1  -4     465     332                                                        7560  -15.11    0.00  1.0000
   2  -1   4     499     335                                                        7684  -15.09    0.00  1.0000
   1  -2   4     473     325                                                        7581  -15.09    0.00  1.0000
  -1  -1   4     455     328                                                        7521  -15.11    0.00  1.0000
   1   1   4     478     337                                                        7614  -15.11    0.00  1.0000
   1  -2   4     694     328                                                        8404  -15.09    0.00  1.0000
  -2   1   4     511     333                                                        7730  -15.09    0.00  1.0000
   2  -1   4     746     330                                                        8580  -15.09    0.00  1.0000
   1  -2  -4     393     327                                                        7248  -15.09    0.00  1.0000
  -1  -1  -4     702     331                                                        8441  -15.11    0.00  1.0000
   1   1   4     598     328                                                        8071  -15.11    0.00  1.0000
  -1  -1   4     538     322                                                        7846  -15.11    0.00  1.0000
  -2   1   4     637     325                                                        8200  -15.09    0.00  1.0000
  -1   2   4     590     326                                                        8031  -15.09    0.00  1.0000
   1  -2  -4     542     331                                                        7850  -15.09    0.00  1.0000
  -1   2  -6    3647     199                                                        3753    0.20    0.00  1.0000
   2  -1   6    3680     200                                                        3786    0.20    0.00  1.0000
  -1  -1  -6    3731     193                                                        3839    0.20    0.00  1.0000
  -2   1   6    3380     173                                                        3482    0.20    0.00  1.0000
  -2   1  -6    3535     204                                                        3639    0.20    0.00  1.0000
   2  -1  -6    3898     174                                                        4007    0.20    0.00  1.0000
   1   1  -6    4004     190                                                        4116    0.20    0.00  1.0000
   1  -2  -6    3645     175                                                        3751    0.20    0.00  1.0000
  -1  -1   6    3788     188                                                        3897    0.20    0.00  1.0000
   1  -2   6    3741     198                                                        3848    0.20    0.00  1.0000
  -1   2   6    3693     180                                                        3799    0.20    0.00  1.0000
   1   1   6    3618     197                                                        3724    0.20    0.00  1.0000
   1  -2  -6    3397     167                                                        3499    0.20    0.00  1.0000
  -1  -1   6    3350     173                                                        3452    0.20    0.00  1.0000
   1  -2   6    3325     159                                                        3426    0.20    0.00  1.0000
  -1   2   6    3938     242                                                        4048    0.20    0.00  1.0000
  -2   1   6    3683     232                                                        3789    0.20    0.00  1.0000
  -1  -1   6    3837     230                                                        3946    0.20    0.00  1.0000
   2  -1   6    4014     239                                                        4125    0.20    0.00  1.0000
   1   1   6    3634     242                                                        3741    0.20    0.00  1.0000
   1  -2   6    3844     229                                                        3953    0.20    0.00  1.0000
   1   1  -6    3675     217                                                        3782    0.20    0.00  1.0000
  -1   2  -6    3512     216                                                        3616    0.20    0.00  1.0000
  -1   2   6    3516     213                                                        3620    0.20    0.00  1.0000
   1  -2   6    3460     214                                                        3563    0.20    0.00  1.0000
  -2   1   6    3675     210                                                        3781    0.20    0.00  1.0000
  -1  -1   6    3926     212                                                        4037    0.20    0.00  1.0000
   2  -1   6    3590     214                                                        3695    0.20    0.00  1.0000
   1   1   6    3749     217                                                        3857    0.20    0.00  1.0000
   1   1  -8    1349     144                                                        1099    0.83    0.00  1.0000
   2  -1  -8    1322     123                                                        1075    0.82    0.00  1.0000
   1  -2  -8    1274     127                                                        1032    0.82    0.00  1.0000
  -2   1  -8    1379     166                                                        1127    0.82    0.00  1.0000
  -1   2  -8    1358     157                                                        1108    0.82    0.00  1.0000
  -1  -1  -8     994     150                                                         781    0.83    0.00  1.0000
   1  -2   8    1145     213                                                         916    0.82    0.00  1.0000
   2  -1   8    1289     227                                                        1046    0.82    0.00  1.0000
   1   1   8    1494     228                                                        1230    0.83    0.00  1.0000
  -2   1   8    1011     131                                                         797    0.82    0.00  1.0000
  -1   2   8    1277     140                                                        1035    0.82    0.00  1.0000
  -1  -1   8    1036     149                                                         819    0.83    0.00  1.0000
   1  -2   8    1289     168                                                        1046    0.82    0.00  1.0000
   1   1   8    1067     161                                                         846    0.83    0.00  1.0000
   2  -1   8    1315     175                                                        1069    0.82    0.00  1.0000
   1   1  -8    1283     197                                                        1040    0.83    0.00  1.0000
  -1   2   8    1439     231                                                        1181    0.82    0.00  1.0000
  -1  -1   8    1307     211                                                        1061    0.83    0.00  1.0000
  -1   2  -8    1096     199                                                         873    0.82    0.00  1.0000
  -2   1  -8    1456     206                                                        1197    0.82    0.00  1.0000
   2  -1  -8    1568     205                                                        1298    0.82    0.00  1.0000
  -2   1   8    1730     225                                                        1446    0.82    0.00  1.0000
   2  -1   8    1654     196                                                        1377    0.82    0.00  1.0000
   1  -2   8    1471     196                                                        1210    0.82    0.00  1.0000
   1   1   8    1395     200                                                        1141    0.83    0.00  1.0000
  -1  -1   8     892     183                                                         691    0.83    0.00  1.0000
  -2   1   8    1209     192                                                         974    0.82    0.00  1.0000
  -1   2   8    1103     191                                                         879    0.82    0.00  1.0000
  -1  -1  10     631     202                                                         883    1.06    0.00  1.0000
   2  -1  10     313     227                                                         496    1.05    0.00  1.0000
  -1   2  10     600     169                                                         845    1.05    0.00  1.0000
   1   1  10     510     211                                                         739    1.06    0.00  1.0000
  -2   1  10     396     172                                                         599    1.05    0.00  1.0000
   1  -2  10     445     221                                                         659    1.05    0.00  1.0000
  -1   2 -10     578     267                                                         818    1.05    0.00  1.0000
   1   1 -10     729     269                                                         998    1.06    0.00  1.0000
   2  -1 -10     629     271                                                         879    1.05    0.00  1.0000
   1  -2 -10     462     277                                                         679    1.05    0.00  1.0000
  -1  -1 -10     663     277                                                         921    1.06    0.00  1.0000
  -2   1 -10     680     274                                                         939    1.05    0.00  1.0000
  -1   2  10     821     258                                                        1104    1.05    0.00  1.0000
  -1  -1  10     761     247                                                        1036    1.06    0.00  1.0000
   1   1  10     180     265                                                         324    1.06    0.00  1.0000
   2  -1  10     526     267                                                         756    1.05    0.00  1.0000
  -2   1  10     974     258                                                        1280    1.05    0.00  1.0000
   1  -2  10     183     253                                                         327    1.05    0.00  1.0000
   1  -2 -10     612     156                                                         859    1.05    0.00  1.0000
  -1  -1 -10     627     188                                                         878    1.06    0.00  1.0000
   1   1 -10     683     177                                                         945    1.06    0.00  1.0000
  -2   1 -10     644     202                                                         897    1.05    0.00  1.0000
  -1   2 -10     488     196                                                         711    1.05    0.00  1.0000
   2  -1 -10     817     150                                                        1099    1.05    0.00  1.0000
   2  -1  12     332     261                                                         541   -1.16    0.00  1.0000
   1  -2  12     899     267                                                        1226   -1.16    0.00  1.0000
  -2   1 -12     145     230                                                         291   -1.16    0.00  1.0000
   1  -2 -12     278     172                                                         472   -1.16    0.00  1.0000
  -1   2 -12      25     229                                                         -30   -1.16    0.00  1.0000
  -1  -1 -12     223     210                                                         397   -1.15    0.00  1.0000
   2  -1 -12      25     342                                                        -565   -1.16    0.00  1.0000
   1   1 -12     219     329                                                         391   -1.15    0.00  1.0000
   1  -2 -12      25     342                                                          -8   -1.16    0.00  1.0000
  -1  -1 -12     354     344                                                         566   -1.15    0.00  1.0000
  -2   1 -12     176     341                                                         335   -1.16    0.00  1.0000
  -1   2 -12      90     333                                                         211   -1.16    0.00  1.0000
   1  -2  12      69     320                                                         178   -1.16    0.00  1.0000
  -1   2  12     190     309                                                         354   -1.16    0.00  1.0000
   2  -1  12     239     320                                                         420   -1.16    0.00  1.0000
   1   1  12     149     337                                                         296   -1.15    0.00  1.0000
  -2   1  12     517     325                                                         772   -1.16    0.00  1.0000
  -1  -1  12      25     310                                                        -372   -1.15    0.00  1.0000
   2   0   0  741633    6714                                                      178007 -101.50    0.00  1.0000
  -2   0   0  752846    6714                                                      183522 -101.50    0.00  1.0000
   2  -2   0  746190    6714                                                      180160 -101.53    0.00  1.0000
  -2   2   0  740782    6714                                                      177508 -101.53    0.00  1.0000
   2  -2   0  742720    6714                                                      178457 -101.53    0.00  1.0000
  -2   0   0  756992    6715                                                      185572 -101.50    0.00  1.0000
   2   0  -1  134438     421                                                       11260  -60.21    0.00  1.0000
  -2   0   1  135288     423                                                       11507  -60.21    0.00  1.0000
   2   0   1  134728     421                                                       11344   60.21    0.00  1.0000
  -2   0   1  135120     421                                                       11458  -60.21    0.00  1.0000
  -2   0  -1  134286     421                                                       11216   60.21    0.00  1.0000
   2  -2  -1  133788     421                                                       11085   60.19    0.00  1.0000
   2  -2   1  134477     421                                                       11284  -60.19    0.00  1.0000
   0   2  -1  134140     423                                                       11174   60.21    0.00  1.0000
   2  -2   1  133213     423                                                       10920  -60.19    0.00  1.0000
   0  -2   1  134483     422                                                       11273   60.21    0.00  1.0000
  -2   2  -1  134959     424                                                       11424  -60.19    0.00  1.0000
   2   0   1  133713     423                                                       11051   60.21    0.00  1.0000
  -2   0  -1  134555     425                                                       11294   60.21    0.00  1.0000
   0  -2  -1  132405     422                                                       10677  -60.21    0.00  1.0000
  -2   0  -1  133630     423                                                       11027   60.21    0.00  1.0000
   0   2   1  134662     423                                                       11325  -60.21    0.00  1.0000
   2  -2   1  133583     420                                                       11026  -60.19    0.00  1.0000
   2   0   1  133201     424                                                       10904   60.21    0.00  1.0000
  -2   2  -1  132589     420                                                       10742  -60.19    0.00  1.0000
  -2   2   1  133864     423                                                       11107   60.19    0.00  1.0000
   2  -2  -1  131480     422                                                       10428   60.19    0.00  1.0000
   0   2   1  133428     421                                                       10969  -60.21    0.00  1.0000
   0  -2  -1  135010     422                                                       11426  -60.21    0.00  1.0000
  -2   0   1  131854     417                                                       10521  -60.21    0.00  1.0000
  -2   2   1  134270     421                                                       11224   60.19    0.00  1.0000
   2  -2  -1  134328     422                                                       11241   60.19    0.00  1.0000
   2   0   2   30158     236                                                        5956   22.30    0.00  1.0000
   2  -2   2   31096     237                                                        6340   22.35    0.00  1.0000
  -2   2  -2   30063     253                                                        5878   22.35    0.00  1.0000
   2  -2   2   30544     250                                                        6092   22.35    0.00  1.0000
   0  -2   2   29842     241                                                        5816   22.30    0.00  1.0000
   2   0   2   29510     250                                                        5670   22.30    0.00  1.0000
  -2   0   2   30670     245                                                        6185   22.30    0.00  1.0000
  -2   0  -2   29715     249                                                        5760   22.30    0.00  1.0000
   0  -2   2   30344     241                                                        6039   22.30    0.00  1.0000
   2  -2   2   30716     250                                                        6169   22.35    0.00  1.0000
   0   2   2   30443     256                                                        6083   22.30    0.00  1.0000
   0  -2  -2   30277     249                                                        6009   22.30    0.00  1.0000
   2   0   2   30373     258                                                        6052   22.30    0.00  1.0000
  -2   2   2   30419     251                                                        6036   22.35    0.00  1.0000
   2  -2  -2   30088     247                                                        5889   22.35    0.00  1.0000
   2   0  -2   29428     242                                                        5634   22.30    0.00  1.0000
  -2   0   2   30023     246                                                        5896   22.30    0.00  1.0000
  -2   0   2   30308     239                                                        6023   22.30    0.00  1.0000
   0  -2  -2   29765     249                                                        5782   22.30    0.00  1.0000
   0   2   2   29644     245                                                        5729   22.30    0.00  1.0000
   2  -2  -2   30533     250                                                        6087   22.35    0.00  1.0000
  -2   2   2   30069     243                                                        5881   22.35    0.00  1.0000
   2   0   3    3369     773                                                       20661  -19.80    0.00  1.0000
   0  -2  -3    3340     774                                                       20589   19.80    0.00  1.0000
   2   0  -3    3154     773                                                       20124   19.80    0.00  1.0000
   0  -2   3    3457     774                                                       20879  -19.80    0.00  1.0000
  -2   0  -3    2995     774                                                       19720  -19.80    0.00  1.0000
  -2   0   3    2952     773                                                       19609   19.80    0.00  1.0000
   2  -2   3    3540     774                                                       21093   19.81    0.00  1.0000
   2  -2  -3    3509     774                                                       21016  -19.81    0.00  1.0000
   2  -2   3    3032     784                                                       19825   19.81    0.00  1.0000
   0  -2   3    3895     783                                                       21935  -19.80    0.00  1.0000
  -2   0   3    3545     775                                                       21095   19.80    0.00  1.0000
   0  -2  -3    3538     777                                                       21077   19.80    0.00  1.0000
   2   0   3    3359     783                                                       20636  -19.80    0.00  1.0000
   0   2   3    3273     776                                                       20422   19.80    0.00  1.0000
   2  -2  -3    2770     779                                                       19145  -19.81    0.00  1.0000
  -2   0   3    3717     780                                                       21510   19.80    0.00  1.0000
   2  -2   3    3129     786                                                       20070   19.81    0.00  1.0000
   0  -2   3    3298     783                                                       20484  -19.80    0.00  1.0000
   0  -2  -3    3504     790                                                       20993   19.80    0.00  1.0000
   2   0   3    3547     791                                                       21098  -19.80    0.00  1.0000
   0   2   3    3295     791                                                       20478   19.80    0.00  1.0000
  -2   0  -3    3119     789                                                       20034  -19.80    0.00  1.0000
   2   0   3    3227     788                                                       20308  -19.80    0.00  1.0000
   2  -2  -3    3146     788                                                       20113  -19.81    0.00  1.0000
   0  -2   3    3244     785                                                       20351  -19.80    0.00  1.0000
  -2   2   3    3356     790                                                       20640  -19.81    0.00  1.0000
  -2   0   3    3174     786                                                       20175   19.80    0.00  1.0000
  -2   0   3    3108     782                                                       20006   19.80    0.00  1.0000
  -2   2   3    3853     787                                                       21847  -19.81    0.00  1.0000
   0   2   3    3624     787                                                       21286   19.80    0.00  1.0000
   2  -2  -3    3639     788                                                       21334  -19.81    0.00  1.0000
   0  -2  -3    3996     790                                                       22174   19.80    0.00  1.0000
   0  -2   4  171262    6093                                                      161316    2.82    0.00  1.0000
   0  -2  -4  165670    6092                                                      155890    2.82    0.00  1.0000
   2   0  -4  174190    6093                                                      164158    2.82    0.00  1.0000
   2   0   4  173150    6093                                                      163149    2.82    0.00  1.0000
   2  -2  -4  175736    6093                                                      165810    2.78    0.00  1.0000
  -2   0   4  170048    6093                                                      160138    2.82    0.00  1.0000
   2  -2   4  174743    6093                                                      164846    2.78    0.00  1.0000
  -2   0  -4  163573    6093                                                      153856    2.82    0.00  1.0000
   0  -2   4  175616    6104                                                      165543    2.82    0.00  1.0000
   0   2  -4  177971    6104                                                      167829    2.82    0.00  1.0000
  -2   2  -4  176672    6106                                                      166719    2.78    0.00  1.0000
   2   0  -4  185473    6098                                                      175117    2.82    0.00  1.0000
   0  -2  -4  175821    6098                                                      165742    2.82    0.00  1.0000
  -2   0  -4  175578    6104                                                      165506    2.82    0.00  1.0000
  -2   0   4  174951    6098                                                      164897    2.82    0.00  1.0000
   2  -2  -4  170914    6093                                                      161127    2.78    0.00  1.0000
   2  -2   4  175604    6106                                                      165682    2.78    0.00  1.0000
   0   2   4  173810    6098                                                      163789    2.82    0.00  1.0000
   2   0   4  173610    6104                                                      163595    2.82    0.00  1.0000
  -2   2   4  171863    6092                                                      162049    2.78    0.00  1.0000
  -2   0   4  178555    6100                                                      168396    2.82    0.00  1.0000
   2  -2  -4  174172    6099                                                      164291    2.78    0.00  1.0000
   0  -2   4  173291    6106                                                      163285    2.82    0.00  1.0000
   2   0   4  177948    6111                                                      167807    2.82    0.00  1.0000
  -2   0  -4  174889    6112                                                      164837    2.82    0.00  1.0000
   2  -2   4  179352    6108                                                      169323    2.78    0.00  1.0000
   0   2   4  172759    6111                                                      162769    2.82    0.00  1.0000
  -2   0   4  175181    6109                                                      165120    2.82    0.00  1.0000
   0  -2   4  177936    6108                                                      167795    2.82    0.00  1.0000
   2  -2  -4  177306    6112                                                      167335    2.78    0.00  1.0000
  -2   2   4  178591    6112                                                      168584    2.78    0.00  1.0000
   0  -2  -4  174950    6113                                                      164896    2.82    0.00  1.0000
  -2   0   4  176807    6107                                                      166699    2.82    0.00  1.0000
  -2   2   4  173200    6109                                                      163347    2.78    0.00  1.0000
   0   2   4  176037    6111                                                      165951    2.82    0.00  1.0000
   0  -2  -4  180216    6111                                                      170010    2.82    0.00  1.0000
   2   0   4  174539    6111                                                      164497    2.82    0.00  1.0000
   0  -2  -5   13700     526                                                       13347    0.35    0.00  1.0000
   2   0   5   14201     526                                                       13842   -0.35    0.00  1.0000
   0  -2   5   13794     526                                                       13440   -0.35    0.00  1.0000
  -2   0   5   14054     526                                                       13696    0.35    0.00  1.0000
  -2   0  -5   14204     527                                                       13845   -0.35    0.00  1.0000
   2  -2   5   14108     527                                                       13764    0.34    0.00  1.0000
  -2   0  -5   14902     553                                                       14534   -0.35    0.00  1.0000
   2  -2  -5   14797     532                                                       14444   -0.34    0.00  1.0000
   0   2  -5   14749     548                                                       14383   -0.35    0.00  1.0000
   2  -2   5   14620     553                                                       14269    0.34    0.00  1.0000
   2   0  -5   14892     539                                                       14524    0.35    0.00  1.0000
   0  -2  -5   14406     541                                                       14044    0.35    0.00  1.0000
  -2   0   5   14252     538                                                       13892    0.35    0.00  1.0000
   0  -2   5   14967     547                                                       14598   -0.35    0.00  1.0000
  -2   2  -5   14455     554                                                       14106    0.34    0.00  1.0000
   2   0   5   14489     551                                                       14126   -0.35    0.00  1.0000
   0   2   5   14546     541                                                       14182    0.35    0.00  1.0000
  -2   2   5   14540     533                                                       14190   -0.34    0.00  1.0000
   2  -2  -5   14266     539                                                       13920   -0.34    0.00  1.0000
  -2   0   5   14475     540                                                       14112    0.35    0.00  1.0000
   0  -2  -5   14063     531                                                       13705    0.35    0.00  1.0000
   0  -2   5   14343     557                                                       13982   -0.35    0.00  1.0000
   0   2   5   14735     570                                                       14369    0.35    0.00  1.0000
  -2   0   5   15015     563                                                       14645    0.35    0.00  1.0000
  -2   2   5   14573     568                                                       14223   -0.34    0.00  1.0000
   2  -2   5   14813     562                                                       14460    0.34    0.00  1.0000
   2   0   5   15055     569                                                       14685   -0.35    0.00  1.0000
   2  -2   5   14265     558                                                       13919    0.34    0.00  1.0000
   0  -2  -5   15378     567                                                       15004    0.35    0.00  1.0000
   0  -2  -5   14824     564                                                       14457    0.35    0.00  1.0000
   0   2  -5   14569     556                                                       14205   -0.35    0.00  1.0000
   2   0   5   14274     561                                                       13914   -0.35    0.00  1.0000
   0   2   5   14751     559                                                       14385    0.35    0.00  1.0000
  -2   2   5   14168     555                                                       13823   -0.34    0.00  1.0000
   0  -2   5   14491     556                                                       14128   -0.35    0.00  1.0000
  -2   0   5   14400     555                                                       14038    0.35    0.00  1.0000
   0  -2  -6   12847     514                                                       13324    0.48    0.00  1.0000
  -2   2  -6   12638     528                                                       13131    0.50    0.00  1.0000
  -2   0   6   12293     511                                                       12760    0.48    0.00  1.0000
   2   0  -6   13118     512                                                       13600    0.48    0.00  1.0000
  -2   0  -6   13148     525                                                       13631    0.48    0.00  1.0000
   0   2  -6   13368     523                                                       13855    0.48    0.00  1.0000
   2  -2   6   11896     526                                                       12375    0.50    0.00  1.0000
   2  -2  -6   12796     505                                                       13292    0.50    0.00  1.0000
   0  -2   6   12362     522                                                       12830    0.48    0.00  1.0000
  -2   2   6   12242     506                                                       12727    0.50    0.00  1.0000
   2   0   6   12540     525                                                       13012    0.48    0.00  1.0000
   0   2   6   12492     515                                                       12963    0.48    0.00  1.0000
   0  -2   6   12622     505                                                       13095    0.48    0.00  1.0000
   0  -2  -6   12067     499                                                       12530    0.48    0.00  1.0000
  -2   0   6   12333     511                                                       12801    0.48    0.00  1.0000
   0  -2   6   12952     542                                                       13431    0.48    0.00  1.0000
  -2   2  -6   12636     540                                                       13129    0.50    0.00  1.0000
  -2   0   6   13411     543                                                       13899    0.48    0.00  1.0000
   2   0   6   13222     551                                                       13706    0.48    0.00  1.0000
   2  -2   6   13005     543                                                       13505    0.50    0.00  1.0000
   0   2   6   13244     552                                                       13729    0.48    0.00  1.0000
  -2   2   6   12694     548                                                       13188    0.50    0.00  1.0000
   0  -2  -6   13554     547                                                       14044    0.48    0.00  1.0000
   0  -2  -6   12071     542                                                       12534    0.48    0.00  1.0000
   2   0  -6   13223     538                                                       13707    0.48    0.00  1.0000
   2   0  -6   12885     538                                                       13363    0.48    0.00  1.0000
   0   2  -6   12496     536                                                       12967    0.48    0.00  1.0000
   2  -2   6   12030     537                                                       12511    0.50    0.00  1.0000
   0  -2   6   12897     535                                                       13375    0.48    0.00  1.0000
   2   0   6   12332     539                                                       12800    0.48    0.00  1.0000
  -2   0   6   12737     533                                                       13212    0.48    0.00  1.0000
   0   2   6   12657     540                                                       13131    0.48    0.00  1.0000
  -2   2   6   12669     537                                                       13163    0.50    0.00  1.0000
  -2   0  -7    1902     184                                                        2791   -2.13    0.00  1.0000
   2  -2   7    1967     187                                                        2874    2.14    0.00  1.0000
   2   0  -7    2076     158                                                        3001    2.13    0.00  1.0000
   0  -2   7    1765     177                                                        2624   -2.13    0.00  1.0000
   2  -2  -7    1853     143                                                        2736   -2.14    0.00  1.0000
   0   2  -7    1596     172                                                        2417   -2.13    0.00  1.0000
  -2   0   7    1789     158                                                        2653    2.13    0.00  1.0000
   0  -2  -7    2109     165                                                        3040    2.13    0.00  1.0000
  -2   2  -7    2151     187                                                        3095    2.14    0.00  1.0000
   2   0   7    1800     186                                                        2667   -2.13    0.00  1.0000
  -2   2   7    1724     150                                                        2578   -2.14    0.00  1.0000
   0   2   7    1795     166                                                        2660    2.13    0.00  1.0000
   0  -2   7    1712     139                                                        2559   -2.13    0.00  1.0000
   2  -2   7    2062     222                                                        2988    2.14    0.00  1.0000
   2   0   7    2139     226                                                        3076   -2.13    0.00  1.0000
  -2   0   7    1767     215                                                        2627    2.13    0.00  1.0000
   2   0  -7    2041     210                                                        2958    2.13    0.00  1.0000
  -2   2  -7    1879     207                                                        2767    2.14    0.00  1.0000
   0   2  -7    1827     204                                                        2700   -2.13    0.00  1.0000
  -2   2   7    1753     232                                                        2614   -2.14    0.00  1.0000
   0  -2   7    1910     216                                                        2800   -2.13    0.00  1.0000
   0   2   7    1673     229                                                        2512    2.13    0.00  1.0000
   2  -2   7    1826     206                                                        2703    2.14    0.00  1.0000
   2   0   7    2062     209                                                        2984   -2.13    0.00  1.0000
  -2   0   7    1785     196                                                        2648    2.13    0.00  1.0000
  -2   2   7    1688     198                                                        2534   -2.14    0.00  1.0000
   0  -2   7    1926     199                                                        2819   -2.13    0.00  1.0000
   0   2   7    1922     206                                                        2815    2.13    0.00  1.0000
   2  -2  -8    8482     333                                                        8210   -0.34    0.00  1.0000
   2   0  -8    8446     342                                                        8168   -0.35    0.00  1.0000
   0  -2   8    8066     360                                                        7795   -0.35    0.00  1.0000
  -2   2  -8    8485     363                                                        8213   -0.34    0.00  1.0000
   2  -2   8    7979     368                                                        7715   -0.34    0.00  1.0000
   0  -2  -8    8459     345                                                        8181   -0.35    0.00  1.0000
  -2   0  -8    7829     359                                                        7562   -0.35    0.00  1.0000
   0   2  -8    8757     359                                                        8474   -0.35    0.00  1.0000
  -2   0   8    7758     342                                                        7492   -0.35    0.00  1.0000
  -2   0   8    9170     398                                                        8881   -0.35    0.00  1.0000
  -2   2   8    9168     404                                                        8885   -0.34    0.00  1.0000
   0  -2   8    8629     394                                                        8348   -0.35    0.00  1.0000
   2  -2   8    9048     399                                                        8767   -0.34    0.00  1.0000
   0   2   8    8366     406                                                        8090   -0.35    0.00  1.0000
   2   0   8    8729     403                                                        8447   -0.35    0.00  1.0000
   2   0   8    7517     364                                                        7255   -0.35    0.00  1.0000
   0   2   8    7737     348                                                        7471   -0.35    0.00  1.0000
  -2   2   8    7546     334                                                        7290   -0.34    0.00  1.0000
  -2   2  -8    8862     393                                                        8584   -0.34    0.00  1.0000
   2   0  -8    7808     392                                                        7541   -0.35    0.00  1.0000
   2  -2  -8   10224     396                                                        9925   -0.34    0.00  1.0000
   0   2  -8    8131     390                                                        7859   -0.35    0.00  1.0000
   2  -2   8    8772     395                                                        8495   -0.34    0.00  1.0000
  -2   2   8    8882     388                                                        8604   -0.34    0.00  1.0000
  -2   0   8    8496     382                                                        8218   -0.35    0.00  1.0000
   0  -2   8    7846     384                                                        7579   -0.35    0.00  1.0000
   0   2   8    8263     388                                                        7988   -0.35    0.00  1.0000
   2   0   8    8207     395                                                        7933   -0.35    0.00  1.0000
  -2   2  -9     158     182                                                         414   -1.79    0.00  1.0000
  -2   0  -9     147     178                                                         395    1.79    0.00  1.0000
   0  -2  -9      13     148                                                         130   -1.79    0.00  1.0000
   0   2  -9      47     169                                                         212    1.79    0.00  1.0000
   2  -2  -9     153     122                                                         405    1.79    0.00  1.0000
   2   0  -9      92     138                                                         300   -1.79    0.00  1.0000
   0  -2   9      60     238                                                         -27    1.79    0.00  1.0000
   2  -2   9      46     250                                                         212   -1.79    0.00  1.0000
   2   0   9     274     264                                                         590    1.79    0.00  1.0000
  -2   2   9     111     141                                                         334    1.79    0.00  1.0000
   2   0   9     197     194                                                         474    1.79    0.00  1.0000
   0   2   9      85     163                                                         288   -1.79    0.00  1.0000
   2  -2   9      34     198                                                         185   -1.79    0.00  1.0000
   0  -2   9      69     183                                                         258    1.79    0.00  1.0000
  -2   0   9      84     156                                                         286   -1.79    0.00  1.0000
  -2   2  -9     259     225                                                         569   -1.79    0.00  1.0000
  -2   2   9     116     258                                                         344    1.79    0.00  1.0000
   0   2  -9     210     230                                                         494    1.79    0.00  1.0000
  -2   0  -9       0     241                                                          69    1.79    0.00  1.0000
  -2   0   9     213     254                                                         498   -1.79    0.00  1.0000
   0   2   9     109     262                                                         331   -1.79    0.00  1.0000
   2  -2  -9       1     237                                                          80    1.79    0.00  1.0000
   2   0  -9     205     226                                                         486   -1.79    0.00  1.0000
   0   2   9      39     228                                                         195   -1.79    0.00  1.0000
   2  -2   9      32     216                                                         181   -1.79    0.00  1.0000
  -2   0   9     129     207                                                         364   -1.79    0.00  1.0000
  -2   2   9      83     220                                                         285    1.79    0.00  1.0000
   2   0   9     144     226                                                         389    1.79    0.00  1.0000
   0  -2   9     133     210                                                         371    1.79    0.00  1.0000
  -2   0 -10     217     197                                                         328    0.78    0.00  1.0000
  -2   2 -10     197     199                                                         304    0.79    0.00  1.0000
   0   2 -10     366     185                                                         507    0.78    0.00  1.0000
   0  -2 -10       0     163                                                           8    0.78    0.00  1.0000
   2  -2 -10      29     136                                                          78    0.79    0.00  1.0000
   0  -2  10     331     280                                                         465    0.78    0.00  1.0000
   2  -2 -10     374     267                                                         518    0.79    0.00  1.0000
  -2   0 -10     217     271                                                         328    0.78    0.00  1.0000
  -2   2 -10     241     263                                                         359    0.79    0.00  1.0000
   0  -2 -10       1     270                                                           7    0.78    0.00  1.0000
   2   0 -10     301     265                                                         429    0.78    0.00  1.0000
   0   2 -10      11     257                                                         -29    0.78    0.00  1.0000
   0  -2  10      54     249                                                         115    0.78    0.00  1.0000
   0   2  10     107     247                                                         188    0.78    0.00  1.0000
   2  -2  10      12     272                                                         -86    0.79    0.00  1.0000
   2   0  10     619     243                                                         798    0.78    0.00  1.0000
  -2   2  10     109     248                                                         192    0.79    0.00  1.0000
  -2   0  10      11     242                                                         -73    0.78    0.00  1.0000
  -2   2  10      77     152                                                         148    0.79    0.00  1.0000
   2   0  10     124     212                                                         210    0.78    0.00  1.0000
   0   2  10     229     178                                                         343    0.78    0.00  1.0000
   0  -2  10     464     210                                                         621    0.78    0.00  1.0000
   2  -2  10      12     227                                                         -78    0.79    0.00  1.0000
  -2   0  10     240     177                                                         356    0.78    0.00  1.0000
  -2   2 -11     976     223                                                         837   -0.54    0.00  1.0000
   0   2 -11    1012     206                                                         872    0.53    0.00  1.0000
  -2   0 -11    1270     221                                                        1112    0.53    0.00  1.0000
   0  -2 -11     843     182                                                         715   -0.53    0.00  1.0000
   0  -2 -11    1780     320                                                        1592   -0.53    0.00  1.0000
   2   0 -11    1062     296                                                         918   -0.53    0.00  1.0000
  -2   2 -11    1066     296                                                         920   -0.54    0.00  1.0000
   2  -2 -11     927     317                                                         791    0.54    0.00  1.0000
  -2   0 -11    1435     315                                                        1267    0.53    0.00  1.0000
   0   2 -11    1580     300                                                        1403    0.53    0.00  1.0000
   0  -2  11    1096     279                                                         950    0.53    0.00  1.0000
   2  -2  11    1666     304                                                        1482   -0.54    0.00  1.0000
   0   2  11    1998     305                                                        1799   -0.53    0.00  1.0000
   2   0  11    1475     301                                                        1305    0.53    0.00  1.0000
  -2   0  11    1427     288                                                        1259   -0.53    0.00  1.0000
  -2   2  11    1390     291                                                        1223    0.54    0.00  1.0000
   2  -2  11    1241     258                                                        1083   -0.54    0.00  1.0000
  -2   0  11    1210     196                                                        1056   -0.53    0.00  1.0000
   0  -2  11    1124     235                                                         976    0.53    0.00  1.0000
   0   2  11     455     185                                                         363   -0.53    0.00  1.0000
  -2   2  11    1182     161                                                        1028    0.54    0.00  1.0000
   2   0  11    1182     239                                                        1030    0.53    0.00  1.0000
  -2   0 -12    3649     286                                                        3196    0.90    0.00  1.0000
   0   2 -12    3631     270                                                        3179    0.90    0.00  1.0000
  -2   2 -12    4061     295                                                        3589    0.88    0.00  1.0000
   0  -2 -12    3811     249                                                        3347    0.90    0.00  1.0000
   2  -2  12    3933     319                                                        3468    0.88    0.00  1.0000
   0   2 -12    4664     379                                                        4150    0.90    0.00  1.0000
  -2   2 -12    4325     389                                                        3837    0.88    0.00  1.0000
   0  -2 -12    4524     404                                                        4018    0.90    0.00  1.0000
   2  -2 -12    4398     396                                                        3906    0.88    0.00  1.0000
  -2   0 -12    4583     396                                                        4073    0.90    0.00  1.0000
   2   0 -12    3842     385                                                        3376    0.90    0.00  1.0000
   0  -2  12    3894     359                                                        3425    0.90    0.00  1.0000
  -2   0  12    4870     370                                                        4344    0.90    0.00  1.0000
   2   0  12    3675     383                                                        3220    0.90    0.00  1.0000
   0   2  12    3613     383                                                        3162    0.90    0.00  1.0000
   2  -2  12    4647     373                                                        4141    0.88    0.00  1.0000
  -2   2  12    4375     370                                                        3884    0.88    0.00  1.0000
   3  -1   0  330689    2206                                                       60451   76.07    0.00  1.0000
  -3   1   0  328725    2206                                                       59613   76.07    0.00  1.0000
  -3   2   0  328145    2206                                                       59377   76.06    0.00  1.0000
   3  -2   0  330874    2206                                                       60541   76.06    0.00  1.0000
  -1   3   0  331897    2205                                                       60968   76.07    0.00  1.0000
  -3   2   0  329457    2204                                                       59936   76.06    0.00  1.0000
  -2   3   0  327620    2204                                                       59154   76.06    0.00  1.0000
   3  -2   0  325325    2204                                                       58181   76.06    0.00  1.0000
   2  -3   0  327590    2205                                                       59141   76.06    0.00  1.0000
   1  -3   0  325727    2205                                                       58340   76.07    0.00  1.0000
  -3   1   0  328387    2205                                                       59469   76.07    0.00  1.0000
   2   1   0  326506    2202                                                       58732   76.04    0.00  1.0000
   3  -1   0  325412    2204                                                       58207   76.07    0.00  1.0000
  -1   3   0  319844    2202                                                       55866   76.07    0.00  1.0000
  -2   3   0  322576    2203                                                       57022   76.06    0.00  1.0000
   3  -1   0  330060    2206                                                       60182   76.07    0.00  1.0000
   2  -3   0  327825    2203                                                       59241   76.06    0.00  1.0000
   3  -2   0  328657    2206                                                       59595   76.06    0.00  1.0000
  -3   1   0  329511    2206                                                       59948   76.07    0.00  1.0000
  -2  -1   0  327206    2202                                                       59029   76.04    0.00  1.0000
  -1  -2   0  325784    2200                                                       58426   76.04    0.00  1.0000
   1  -3   0  324818    2202                                                       57956   76.07    0.00  1.0000
  -1  -2   0  331605    2206                                                       60906   76.04    0.00  1.0000
   1   2   0  327679    2205                                                       59230   76.04    0.00  1.0000
  -2  -1   0  330568    2205                                                       60462   76.04    0.00  1.0000
   2   1   0  328832    2206                                                       59721   76.04    0.00  1.0000
  -2  -1  -1    5496      63                                                          39  -18.57    0.00  1.0000
   2   1   1    4996      54                                                          94  -18.57    0.00  1.0000
  -2  -1   1    4925      58                                                         104   18.57    0.00  1.0000
   3  -1   1    5397      53                                                          48  -18.58    0.00  1.0000
  -1  -2  -1    5111      60                                                          79   18.57    0.00  1.0000
   3  -1  -1    5296      67                                                          58   18.58    0.00  1.0000
  -1  -2   1    6073      56                                                           6  -18.57    0.00  1.0000
   2   1  -1    5071      53                                                          84   18.57    0.00  1.0000
   3  -1  -1    5277      65                                                          60   18.58    0.00  1.0000
  -3   2   1    5270      57                                                          59  -18.55    0.00  1.0000
   3  -2   1    5104      68                                                          78   18.55    0.00  1.0000
   1   2  -1    4891      51                                                         109  -18.57    0.00  1.0000
   3  -1   1    5213      65                                                          67  -18.58    0.00  1.0000
  -3   1   1    4621      59                                                         154   18.58    0.00  1.0000
   3  -2  -1    5121      65                                                          76  -18.55    0.00  1.0000
  -3   2  -1    5666      55                                                          25   18.55    0.00  1.0000
  -3   1  -1    4526      59                                                         172  -18.58    0.00  1.0000
   1   2   1    4960      52                                                          99   18.57    0.00  1.0000
  -2   3   1    5457      39                                                          41  -18.55    0.00  1.0000
  -2   3  -1    4793      70                                                         122   18.55    0.00  1.0000
  -1   3  -1    4765      59                                                         129  -18.58    0.00  1.0000
   1  -3   1    4840      52                                                         117  -18.58    0.00  1.0000
   2  -3   1    5529      57                                                          35   18.55    0.00  1.0000
  -3   1   1    6462      54                                                         -20   18.58    0.00  1.0000
   3  -2   1    4996      66                                                          92   18.55    0.00  1.0000
  -2  -1  -1    5406      79                                                          47  -18.57    0.00  1.0000
  -3   2  -1    4989      77                                                          93   18.55    0.00  1.0000
  -3   1  -1    4557      84                                                         166  -18.58    0.00  1.0000
   2   1   1    5064      60                                                          85  -18.57    0.00  1.0000
   3  -1   1    4906      72                                                         107  -18.58    0.00  1.0000
  -3   2   1    4831      44                                                         116  -18.55    0.00  1.0000
   2  -3  -1    5154      57                                                          72  -18.55    0.00  1.0000
  -2   3   1    4768      51                                                         126  -18.55    0.00  1.0000
   3  -2  -1    5188      76                                                          68  -18.55    0.00  1.0000
  -3   2   1    4685      53                                                         140  -18.55    0.00  1.0000
  -3   1   1    4408      43                                                         196   18.58    0.00  1.0000
   3  -2  -1    5206      56                                                          66  -18.55    0.00  1.0000
  -3   1   1    6462      67                                                          -7   18.58    0.00  1.0000
   3  -1   1    5170      72                                                          72  -18.58    0.00  1.0000
   3  -2   1    5446      68                                                          42   18.55    0.00  1.0000
   1   2   1    4206      70                                                         241   18.57    0.00  1.0000
   2  -3   1    4844      52                                                         114   18.55    0.00  1.0000
   2   1   1    5203      72                                                          68  -18.57    0.00  1.0000
  -3   2  -1    5781      55                                                          18   18.55    0.00  1.0000
  -3   1  -1    5386      59                                                          49  -18.58    0.00  1.0000
  -2  -1  -1    5570      62                                                          33  -18.57    0.00  1.0000
  -1   3   1    5170      61                                                          72   18.58    0.00  1.0000
   1  -3  -1    6462      52                                                         -31   18.58    0.00  1.0000
  -2   3   1    4768      62                                                         126  -18.55    0.00  1.0000
   2  -3  -1    4374      54                                                         200  -18.55    0.00  1.0000
  -1  -2  -1    5239      61                                                          64   18.57    0.00  1.0000
  -1   3   1    6075      50                                                           6   18.58    0.00  1.0000
   1  -3  -1    4643      59                                                         150   18.58    0.00  1.0000
  -1  -2  -1    4782      58                                                         126   18.57    0.00  1.0000
   2   1   1    5461      46                                                          42  -18.57    0.00  1.0000
   1   2   1    4716      49                                                         137   18.57    0.00  1.0000
  -2  -1   2   18771     467                                                       12150   -6.19    0.00  1.0000
  -1  -2   2   18663     467                                                       12063   -6.19    0.00  1.0000
   2   1   2   19136     467                                                       12444   -6.19    0.00  1.0000
   3  -2   2   18663     468                                                       12064   -6.19    0.00  1.0000
   3  -1   2   18837     468                                                       12215   -6.18    0.00  1.0000
  -3   1   2   18795     468                                                       12181   -6.18    0.00  1.0000
  -3   2   2   18765     467                                                       12146   -6.19    0.00  1.0000
   1  -3   2   18443     473                                                       11898   -6.18    0.00  1.0000
   2  -3   2   18562     475                                                       11983   -6.19    0.00  1.0000
  -3   2  -2   19135     480                                                       12444   -6.19    0.00  1.0000
  -1  -2   2   18399     469                                                       11851   -6.19    0.00  1.0000
  -2   3  -2   18764     478                                                       12145   -6.19    0.00  1.0000
  -3   1  -2   18809     480                                                       12192   -6.18    0.00  1.0000
   3  -2   2   19441     477                                                       12691   -6.19    0.00  1.0000
  -1   3  -2   18604     475                                                       12027   -6.18    0.00  1.0000
   3  -1   2   18851     477                                                       12226   -6.18    0.00  1.0000
   2   1   2   18909     473                                                       12261   -6.19    0.00  1.0000
   3  -1   2   19455     463                                                       12713   -6.18    0.00  1.0000
  -3   1   2   18933     474                                                       12292   -6.18    0.00  1.0000
  -3   1  -2   18668     475                                                       12079   -6.18    0.00  1.0000
   2  -3   2   18471     470                                                       11910   -6.19    0.00  1.0000
  -2  -1  -2   18816     476                                                       12186   -6.19    0.00  1.0000
   2   1   2   19146     481                                                       12452   -6.19    0.00  1.0000
   3  -1   2   19327     479                                                       12610   -6.18    0.00  1.0000
   3  -2   2   19354     478                                                       12621   -6.19    0.00  1.0000
   1   2   2   18702     480                                                       12094   -6.19    0.00  1.0000
   1  -3   2   18671     466                                                       12081   -6.18    0.00  1.0000
  -3   2  -2   18461     474                                                       11902   -6.19    0.00  1.0000
  -1  -2  -2   18568     475                                                       11987   -6.19    0.00  1.0000
   1  -3  -2   18506     476                                                       11948   -6.18    0.00  1.0000
  -1   3   2   19250     479                                                       12548   -6.18    0.00  1.0000
  -3   2   2   19036     478                                                       12364   -6.19    0.00  1.0000
  -1  -2   2   18302     466                                                       11773   -6.19    0.00  1.0000
  -2  -1   2   18975     469                                                       12314   -6.19    0.00  1.0000
   3  -2  -2   19348     474                                                       12616   -6.19    0.00  1.0000
   2   1   2   18299     472                                                       11771   -6.19    0.00  1.0000
  -3   1   2   18944     475                                                       12301   -6.18    0.00  1.0000
   2  -3  -2   19155     475                                                       12460   -6.19    0.00  1.0000
  -1  -2   2   18861     466                                                       12222   -6.19    0.00  1.0000
  -2   3   2   18866     479                                                       12227   -6.19    0.00  1.0000
   1   2   2   18799     472                                                       12172   -6.19    0.00  1.0000
  -2  -1   2   18350     464                                                       11812   -6.19    0.00  1.0000
  -2   3   2   18338     471                                                       11803   -6.19    0.00  1.0000
  -3   1   2   18027     468                                                       11564   -6.18    0.00  1.0000
  -1   3   2   18600     472                                                       12024   -6.18    0.00  1.0000
   3  -2  -2   19080     473                                                       12400   -6.19    0.00  1.0000
   1  -3  -2   19607     476                                                       12836   -6.18    0.00  1.0000
   2  -3  -2   19447     476                                                       12696   -6.19    0.00  1.0000
  -1  -2  -2   18700     474                                                       12093   -6.19    0.00  1.0000
  -3   2   2   18711     470                                                       12103   -6.19    0.00  1.0000
  -2  -1  -3    1342     114                                                        2384    2.82    0.00  1.0000
  -1  -2   3    1324     111                                                        2360    2.82    0.00  1.0000
  -2  -1   3    1398     112                                                        2458   -2.82    0.00  1.0000
   3  -1  -3    1466     113                                                        2547   -2.81    0.00  1.0000
   2   1   3    1267     109                                                        2284    2.82    0.00  1.0000
  -1  -2  -3    1258     112                                                        2271   -2.82    0.00  1.0000
   2   1  -3    1318     110                                                        2352   -2.82    0.00  1.0000
  -3   1  -3    1393     114                                                        2451    2.81    0.00  1.0000
  -3   2   3    1415     112                                                        2476    2.81    0.00  1.0000
  -3   2  -3    1335     113                                                        2370   -2.81    0.00  1.0000
  -3   1   3    1390     113                                                        2447   -2.81    0.00  1.0000
   3  -2   3    1256     113                                                        2265   -2.81    0.00  1.0000
   3  -2  -3    1338     113                                                        2375    2.81    0.00  1.0000
  -3   1   3    1388     102                                                        2444   -2.81    0.00  1.0000
   3  -2   3    1351     134                                                        2392   -2.81    0.00  1.0000
   1  -3   3    1414     127                                                        2478    2.81    0.00  1.0000
  -1  -2   3    1252     121                                                        2263    2.82    0.00  1.0000
   2  -3   3    1398     131                                                        2454   -2.81    0.00  1.0000
  -2  -1   3    1402     114                                                        2464   -2.82    0.00  1.0000
   3  -1   3    1205     134                                                        2199    2.81    0.00  1.0000
   1  -3  -3    1309     112                                                        2339   -2.81    0.00  1.0000
   1   2   3    1240     122                                                        2247   -2.82    0.00  1.0000
   2   1   3    1362     133                                                        2410    2.82    0.00  1.0000
  -1  -2  -3    1122     128                                                        2087   -2.82    0.00  1.0000
  -3   1   3    1562     128                                                        2673   -2.81    0.00  1.0000
   1   2   3    1396     154                                                        2456   -2.82    0.00  1.0000
   2   1   3    1176     153                                                        2161    2.82    0.00  1.0000
   3  -1   3    1350     148                                                        2393    2.81    0.00  1.0000
   2  -3   3    1335     134                                                        2370   -2.81    0.00  1.0000
  -3   1  -3    1188     137                                                        2176    2.81    0.00  1.0000
   1  -3   3    1305     125                                                        2333    2.81    0.00  1.0000
  -1   3   3    1325     148                                                        2360   -2.81    0.00  1.0000
  -2  -1  -3    1314     140                                                        2346    2.82    0.00  1.0000
   3  -2   3    1372     144                                                        2420   -2.81    0.00  1.0000
  -1  -2  -3    1252     138                                                        2263   -2.82    0.00  1.0000
  -3   2   3    1256     141                                                        2265    2.81    0.00  1.0000
   3  -2  -3    1415     133                                                        2477    2.81    0.00  1.0000
  -3   1   3    1136     142                                                        2105   -2.81    0.00  1.0000
   1  -3  -3    1282     136                                                        2303   -2.81    0.00  1.0000
  -2  -1   3    1390     129                                                        2447   -2.82    0.00  1.0000
   2  -3  -3    1327     137                                                        2360    2.81    0.00  1.0000
  -2   3   3    1161     147                                                        2136    2.81    0.00  1.0000
  -1  -2   3    1281     124                                                        2302    2.82    0.00  1.0000
  -1  -2   3    1365     119                                                        2414    2.82    0.00  1.0000
   1   2   3    1411     133                                                        2476   -2.82    0.00  1.0000
  -2   3   3    1416     129                                                        2478    2.81    0.00  1.0000
   2  -3  -3    1448     142                                                        2520    2.81    0.00  1.0000
  -2  -1   3    1408     119                                                        2472   -2.82    0.00  1.0000
   2   1   3    1247     130                                                        2257    2.82    0.00  1.0000
  -3   2   3    1329     125                                                        2362    2.81    0.00  1.0000
  -3   1   3    1347     122                                                        2390   -2.81    0.00  1.0000
   1  -3  -3    1306     143                                                        2335   -2.81    0.00  1.0000
  -1   3   3    1310     129                                                        2340   -2.81    0.00  1.0000
  -1  -2  -3    1284     136                                                        2306   -2.82    0.00  1.0000
  -1  -2   4   41436    1726                                                       47414    3.28    0.00  1.0000
  -1  -2  -4   40480    1726                                                       46391    3.28    0.00  1.0000
   3  -1   4   40218    1726                                                       46085    3.27    0.00  1.0000
   2   1   4   40652    1726                                                       46575    3.28    0.00  1.0000
   3  -1  -4   39615    1725                                                       45440    3.27    0.00  1.0000
  -2  -1   4   40130    1726                                                       46016    3.28    0.00  1.0000
  -2  -1  -4   41312    1726                                                       47281    3.28    0.00  1.0000
   2   1  -4   39232    1725                                                       45054    3.28    0.00  1.0000
  -3   1  -4   39654    1726                                                       45482    3.27    0.00  1.0000
   3  -2  -4   39877    1726                                                       45689    3.25    0.00  1.0000
   3  -2   4   40951    1726                                                       46838    3.25    0.00  1.0000
   2  -3   4   39079    1726                                                       44835    3.25    0.00  1.0000
  -3   1   4   40389    1726                                                       46268    3.27    0.00  1.0000
  -3   2  -4   37716    1739                                                       43374    3.25    0.00  1.0000
   3  -1   4   40532    1739                                                       46422    3.27    0.00  1.0000
  -3   1  -4   40608    1739                                                       46503    3.27    0.00  1.0000
  -3   1   4   40072    1725                                                       45929    3.27    0.00  1.0000
   1  -3  -4   41146    1727                                                       47078    3.27    0.00  1.0000
  -1  -2  -4   40537    1733                                                       46452    3.28    0.00  1.0000
   2  -3   4   39869    1739                                                       45681    3.25    0.00  1.0000
  -2  -1   4   40417    1732                                                       46324    3.28    0.00  1.0000
   1  -3   4   40277    1738                                                       46149    3.27    0.00  1.0000
   1   2  -4   42264    1736                                                       48299    3.28    0.00  1.0000
   2  -3  -4   39575    1722                                                       45366    3.25    0.00  1.0000
  -1   3  -4   41033    1738                                                       46958    3.27    0.00  1.0000
   3  -2   4   40383    1739                                                       46231    3.25    0.00  1.0000
  -2  -1  -4   41341    1736                                                       47312    3.28    0.00  1.0000
  -2   3  -4   39461    1740                                                       45244    3.25    0.00  1.0000
  -1  -2   4   40866    1735                                                       46804    3.28    0.00  1.0000
  -1   3   4   40289    1725                                                       46161    3.27    0.00  1.0000
   1   2   4   39692    1732                                                       45547    3.28    0.00  1.0000
   2   1   4   40301    1735                                                       46199    3.28    0.00  1.0000
   3  -2  -4   38409    1733                                                       44117    3.25    0.00  1.0000
   2  -3  -4   39283    1731                                                       45053    3.25    0.00  1.0000
  -3   1   4   40725    1734                                                       46628    3.27    0.00  1.0000
  -2  -1   4   40856    1733                                                       46793    3.28    0.00  1.0000
   2  -3   4   40384    1739                                                       46232    3.25    0.00  1.0000
  -2  -1  -4   38679    1744                                                       44462    3.28    0.00  1.0000
  -1   3   4   39759    1746                                                       45594    3.27    0.00  1.0000
   3  -1   4   41912    1744                                                       47898    3.27    0.00  1.0000
   3  -2   4   40955    1742                                                       46843    3.25    0.00  1.0000
   1  -3   4   40718    1738                                                       46620    3.27    0.00  1.0000
   1   2   4   40440    1746                                                       46348    3.28    0.00  1.0000
  -1  -2   4   40390    1738                                                       46295    3.28    0.00  1.0000
   2   1   4   39779    1744                                                       45640    3.28    0.00  1.0000
  -1   3  -4   39948    1738                                                       45796    3.27    0.00  1.0000
  -1  -2  -4   38911    1745                                                       44710    3.28    0.00  1.0000
  -2   3   4   40947    1746                                                       46834    3.25    0.00  1.0000
  -1  -2  -4   40412    1743                                                       46318    3.28    0.00  1.0000
  -3   1   4   41787    1743                                                       47764    3.27    0.00  1.0000
   2   1  -4   40721    1738                                                       46649    3.28    0.00  1.0000
   3  -1   4   41323    1745                                                       47268    3.27    0.00  1.0000
  -3   2   4   40312    1744                                                       46155    3.25    0.00  1.0000
   3  -2  -4   40489    1744                                                       46344    3.25    0.00  1.0000
   1  -3  -4   41016    1746                                                       46939    3.27    0.00  1.0000
   1   2  -4   38601    1737                                                       44378    3.28    0.00  1.0000
   2  -3  -4   39497    1745                                                       45282    3.25    0.00  1.0000
  -2  -1   4   41157    1739                                                       47116    3.28    0.00  1.0000
   1  -3  -4   40908    1744                                                       46824    3.27    0.00  1.0000
  -2   3   4   41432    1742                                                       47352    3.25    0.00  1.0000
  -1  -2   4   39319    1737                                                       45148    3.28    0.00  1.0000
  -2  -1   4   40232    1737                                                       46125    3.28    0.00  1.0000
  -3   1   4   40392    1739                                                       46272    3.27    0.00  1.0000
   1   2   4   40653    1743                                                       46576    3.28    0.00  1.0000
  -1   3   4   41480    1744                                                       47436    3.27    0.00  1.0000
  -3   2   4   39581    1739                                                       45372    3.25    0.00  1.0000
   2   1   4   39397    1743                                                       45231    3.28    0.00  1.0000
   2  -3  -4   42180    1745                                                       48152    3.25    0.00  1.0000
  -1  -2  -5    2399      91                                                        1596   -2.09    0.00  1.0000
   3  -1   5    2359      87                                                        1565    2.08    0.00  1.0000
   1  -3  -5    2373      87                                                        1576   -2.08    0.00  1.0000
   3  -1  -5    2303      86                                                        1519   -2.08    0.00  1.0000
   3  -2  -5    2361     125                                                        1565    2.09    0.00  1.0000
  -1  -2   5    2401      89                                                        1597    2.09    0.00  1.0000
  -3   1  -5    2386      90                                                        1587    2.08    0.00  1.0000
   2  -3   5    2532      92                                                        1705   -2.09    0.00  1.0000
  -3   1   5    2428      89                                                        1621   -2.08    0.00  1.0000
   2  -3  -5    2280      90                                                        1499    2.09    0.00  1.0000
  -2  -1   5    2292      89                                                        1509   -2.09    0.00  1.0000
  -2  -1  -5    2337      91                                                        1545    2.09    0.00  1.0000
  -3   1  -5    2455     147                                                        1643    2.08    0.00  1.0000
  -3   1   5    2277      96                                                        1498   -2.08    0.00  1.0000
  -2   3  -5    2662     141                                                        1812   -2.09    0.00  1.0000
   1   2  -5    2394     127                                                        1592    2.09    0.00  1.0000
   1  -3  -5    2408     108                                                        1605   -2.08    0.00  1.0000
   2  -3  -5    2390      91                                                        1589    2.09    0.00  1.0000
  -1   3  -5    2517     142                                                        1694    2.08    0.00  1.0000
   1  -3   5    2077     132                                                        1337    2.08    0.00  1.0000
  -3   2  -5    2520     148                                                        1695   -2.09    0.00  1.0000
  -1  -2   5    2426     118                                                        1618    2.09    0.00  1.0000
  -2  -1   5    2475     112                                                        1658   -2.09    0.00  1.0000
   2   1  -5    2388     114                                                        1587   -2.09    0.00  1.0000
  -3   2   5    2208      87                                                        1441    2.09    0.00  1.0000
  -2  -1  -5    2391     140                                                        1589    2.09    0.00  1.0000
   2   1   5    2533     136                                                        1705    2.09    0.00  1.0000
   1   2   5    2290     126                                                        1507   -2.09    0.00  1.0000
   3  -2   5    2335     145                                                        1544   -2.09    0.00  1.0000
   2  -3   5    2392     135                                                        1590   -2.09    0.00  1.0000
  -1  -2  -5    2295     132                                                        1511   -2.09    0.00  1.0000
  -2   3   5    2456      93                                                        1643    2.09    0.00  1.0000
   3  -1   5    2331     144                                                        1542    2.08    0.00  1.0000
  -1   3   5    2397     105                                                        1596   -2.08    0.00  1.0000
   2  -3  -5    2401     116                                                        1598    2.09    0.00  1.0000
  -3   1   5    2376     120                                                        1579   -2.08    0.00  1.0000
  -2  -1   5    2265     116                                                        1487   -2.09    0.00  1.0000
   1  -3  -5    2357     107                                                        1563   -2.08    0.00  1.0000
   3  -1   5    2441     171                                                        1632    2.08    0.00  1.0000
   2   1   5    2434     178                                                        1624    2.09    0.00  1.0000
   1  -3   5    2568     148                                                        1736    2.08    0.00  1.0000
   3  -2   5    2503     169                                                        1681   -2.09    0.00  1.0000
   2  -3   5    1970     150                                                        1250   -2.09    0.00  1.0000
  -2   3  -5    2494     143                                                        1674   -2.09    0.00  1.0000
  -3   2   5    2583     170                                                        1747    2.09    0.00  1.0000
   1   2  -5    2390     132                                                        1588    2.09    0.00  1.0000
  -2   3   5    2330     172                                                        1540    2.09    0.00  1.0000
   2   1  -5    2332     142                                                        1541   -2.09    0.00  1.0000
  -1  -2   5    2385     149                                                        1584    2.09    0.00  1.0000
  -1  -2  -5    2007     154                                                        1279   -2.09    0.00  1.0000
  -2  -1  -5    2375     159                                                        1576    2.09    0.00  1.0000
   2  -3  -5    2293     147                                                        1510    2.09    0.00  1.0000
  -2  -1   5    2237     149                                                        1464   -2.09    0.00  1.0000
  -1   3   5    2625     174                                                        1783   -2.08    0.00  1.0000
  -1   3  -5    2201     138                                                        1437    2.08    0.00  1.0000
   1  -3  -5    2491     158                                                        1673   -2.08    0.00  1.0000
   1   2   5    2032     180                                                        1299   -2.09    0.00  1.0000
  -3   1   5    2169     162                                                        1411   -2.08    0.00  1.0000
  -3   2   5    2480     140                                                        1662    2.09    0.00  1.0000
   1   2   5    2530     145                                                        1703   -2.09    0.00  1.0000
   1  -3  -5    2443     156                                                        1633   -2.08    0.00  1.0000
   2  -3  -5    2096     152                                                        1351    2.09    0.00  1.0000
  -1  -2   5    2551     133                                                        1720    2.09    0.00  1.0000
  -1  -2  -5    2540     164                                                        1711   -2.09    0.00  1.0000
   2  -3   5    2742     145                                                        1878   -2.09    0.00  1.0000
   3  -1  -5    2296     145                                                        1514   -2.08    0.00  1.0000
   1  -3   5    2543     143                                                        1715    2.08    0.00  1.0000
   3  -2   5    2351     151                                                        1557   -2.09    0.00  1.0000
  -1   3   5    2196     149                                                        1433   -2.08    0.00  1.0000
  -2   3   5    2329     133                                                        1539    2.09    0.00  1.0000
  -2  -1   5    2352     131                                                        1557   -2.09    0.00  1.0000
  -3   1   5    2310     137                                                        1525   -2.08    0.00  1.0000
   2   1   5    2077     143                                                        1335    2.09    0.00  1.0000
   3  -1   5    2435     139                                                        1627    2.08    0.00  1.0000
   3  -1   6    7010     312                                                        7884   -1.17    0.00  1.0000
   1  -3  -6    6062     310                                                        6877   -1.17    0.00  1.0000
   3  -2   6    6726     311                                                        7579   -1.17    0.00  1.0000
   3  -2  -6    6755     310                                                        7610   -1.17    0.00  1.0000
   3  -1  -6    6756     310                                                        7614   -1.17    0.00  1.0000
   1  -3   6    6727     311                                                        7584   -1.17    0.00  1.0000
   2  -3  -6    6472     311                                                        7309   -1.17    0.00  1.0000
  -2  -1   6    6827     311                                                        7703   -1.19    0.00  1.0000
   1  -3   6    6921     312                                                        7790   -1.17    0.00  1.0000
   1  -3  -6    6845     311                                                        7709   -1.17    0.00  1.0000
   2  -3   6    6669     313                                                        7519   -1.17    0.00  1.0000
  -2  -1  -6    6247     312                                                        7086   -1.19    0.00  1.0000
  -1  -2  -6    7926     341                                                        8867   -1.19    0.00  1.0000
   3  -2   6    7570     352                                                        8473   -1.17    0.00  1.0000
  -3   1   6    7475     324                                                        8377   -1.17    0.00  1.0000
  -1  -2   6    7743     341                                                        8674   -1.19    0.00  1.0000
   1   2  -6    8375     344                                                        9342   -1.19    0.00  1.0000
   1  -3   6    7967     349                                                        8897   -1.17    0.00  1.0000
   2  -3   6    7942     352                                                        8867   -1.17    0.00  1.0000
  -3   2   6    7472     319                                                        8370   -1.17    0.00  1.0000
   2   1  -6    8325     337                                                        9289   -1.19    0.00  1.0000
  -2   3  -6    8118     352                                                        9053   -1.17    0.00  1.0000
  -3   1  -6    8116     354                                                        9055   -1.17    0.00  1.0000
  -2  -1   6    7487     335                                                        8403   -1.19    0.00  1.0000
  -3   2  -6    7920     357                                                        8843   -1.17    0.00  1.0000
  -1   3  -6    7897     351                                                        8823   -1.17    0.00  1.0000
   3  -2  -6    8156     318                                                        9093   -1.17    0.00  1.0000
   1  -3  -6    7710     328                                                        8625   -1.17    0.00  1.0000
  -2  -1  -6    7725     346                                                        8655   -1.19    0.00  1.0000
   2  -3  -6    7860     320                                                        8780   -1.17    0.00  1.0000
   3  -1   6    7402     349                                                        8299   -1.17    0.00  1.0000
   1   2   6    7357     340                                                        8265   -1.19    0.00  1.0000
   2   1   6    7553     347                                                        8472   -1.19    0.00  1.0000
  -1   3   6    7313     326                                                        8205   -1.17    0.00  1.0000
  -2   3   6    7313     320                                                        8201   -1.17    0.00  1.0000
   1  -3  -6    7302     324                                                        8194   -1.17    0.00  1.0000
   2  -3  -6    7444     330                                                        8340   -1.17    0.00  1.0000
  -2  -1   6    7730     333                                                        8660   -1.19    0.00  1.0000
  -1  -2   6    7329     330                                                        8235   -1.19    0.00  1.0000
  -1  -2  -6    6331     309                                                        7175   -1.19    0.00  1.0000
   2   1   6    8336     384                                                        9301   -1.19    0.00  1.0000
   2  -3   6    8186     366                                                        9125   -1.17    0.00  1.0000
  -2  -1  -6    7284     370                                                        8188   -1.19    0.00  1.0000
  -3   2   6    8110     376                                                        9044   -1.17    0.00  1.0000
   3  -2   6    8191     373                                                        9130   -1.17    0.00  1.0000
  -1   3   6    7802     380                                                        8723   -1.17    0.00  1.0000
  -2   3  -6    7779     364                                                        8695   -1.17    0.00  1.0000
   1  -3   6    8016     362                                                        8949   -1.17    0.00  1.0000
  -2   3   6    7582     376                                                        8486   -1.17    0.00  1.0000
   1   2   6    8440     383                                                        9410   -1.19    0.00  1.0000
  -3   1   6    8181     373                                                        9123   -1.17    0.00  1.0000
  -2  -1   6    8139     366                                                        9093   -1.19    0.00  1.0000
   3  -1   6    7715     376                                                        8631   -1.17    0.00  1.0000
  -1  -2   6    7967     361                                                        8911   -1.19    0.00  1.0000
   2   1  -6    8064     360                                                        9013   -1.19    0.00  1.0000
   1  -3  -6    8013     372                                                        8946   -1.17    0.00  1.0000
   3  -1  -6    8116     365                                                        9055   -1.17    0.00  1.0000
   1  -3   6    7969     360                                                        8899   -1.17    0.00  1.0000
   1   2  -6    7675     358                                                        8602   -1.19    0.00  1.0000
  -1   3  -6    7509     359                                                        8413   -1.17    0.00  1.0000
   3  -2   6    7779     361                                                        8694   -1.17    0.00  1.0000
   2  -3  -6    7674     369                                                        8583   -1.17    0.00  1.0000
   2  -3   6    7786     360                                                        8702   -1.17    0.00  1.0000
  -1  -2  -6    7661     370                                                        8587   -1.19    0.00  1.0000
  -3   2   6    7663     356                                                        8572   -1.17    0.00  1.0000
   3  -1   6    7817     361                                                        8739   -1.17    0.00  1.0000
  -3   1   6    7738     356                                                        8655   -1.17    0.00  1.0000
   2   1   6    7500     365                                                        8416   -1.19    0.00  1.0000
  -1   3   6    7103     360                                                        7983   -1.17    0.00  1.0000
   1  -3  -6    8658     369                                                        9627   -1.17    0.00  1.0000
  -2   3   6    7774     358                                                        8689   -1.17    0.00  1.0000
   1   2   6    7668     360                                                        8594   -1.19    0.00  1.0000
  -2  -1   6    7866     353                                                        8804   -1.19    0.00  1.0000
  -1  -2   6    7213     352                                                        8112   -1.19    0.00  1.0000
   1  -3   7      22      80                                                         -27    1.08    0.00  1.0000
   1  -3  -7      82      82                                                          19   -1.08    0.00  1.0000
   2  -3  -7      21      96                                                         -60    1.07    0.00  1.0000
  -1  -2   7     210     117                                                          98    1.06    0.00  1.0000
  -3   1  -7      22     148                                                         -58    1.08    0.00  1.0000
  -1  -2  -7     254     124                                                         129   -1.06    0.00  1.0000
  -2   3  -7      21     140                                                         -18   -1.07    0.00  1.0000
   1   2  -7     336     120                                                         189    1.06    0.00  1.0000
   2  -3  -7     162      82                                                          66    1.07    0.00  1.0000
   3  -2  -7      21      76                                                         -26    1.07    0.00  1.0000
  -3   2  -7     308     146                                                         167   -1.07    0.00  1.0000
  -2  -1  -7     292     132                                                         156    1.06    0.00  1.0000
   1  -3  -7      22      97                                                         -18   -1.08    0.00  1.0000
  -1   3  -7      22     135                                                         -42    1.08    0.00  1.0000
   2   1  -7      21     111                                                         -78   -1.06    0.00  1.0000
   3  -1   7     143     146                                                          53    1.08    0.00  1.0000
  -1   3   7      37      98                                                           2   -1.08    0.00  1.0000
  -2  -1   7     368     114                                                         213   -1.06    0.00  1.0000
   3  -2   7     187     145                                                          82   -1.07    0.00  1.0000
   1  -3   7     318     134                                                         173    1.08    0.00  1.0000
  -3   2   7     125      88                                                          43    1.07    0.00  1.0000
   1   2   7     118     128                                                          39   -1.06    0.00  1.0000
   2  -3   7      21     144                                                        -109   -1.07    0.00  1.0000
  -3   1   7      22      96                                                        -123   -1.08    0.00  1.0000
  -2   3   7     187      89                                                          82    1.07    0.00  1.0000
   2   1   7     256     137                                                         130    1.06    0.00  1.0000
  -2  -1   7      21     104                                                         -22   -1.06    0.00  1.0000
   2  -3   7     237      53                                                         116   -1.07    0.00  1.0000
  -1  -2   7     179     100                                                          77    1.06    0.00  1.0000
   3  -1   7      22     188                                                         -23    1.08    0.00  1.0000
   1  -3   7     172     171                                                          71    1.08    0.00  1.0000
   2   1   7     261     186                                                         134    1.06    0.00  1.0000
   2  -3   7     417     175                                                         250   -1.07    0.00  1.0000
   3  -2   7     442     189                                                         269   -1.07    0.00  1.0000
  -2   3   7     352     183                                                         200    1.07    0.00  1.0000
  -3   2   7     261     184                                                         133    1.07    0.00  1.0000
   3  -1  -7     454     160                                                         276   -1.08    0.00  1.0000
  -2   3  -7      21     154                                                         -20   -1.07    0.00  1.0000
  -1  -2   7     526     170                                                         336    1.06    0.00  1.0000
   1   2  -7      21     150                                                         -73    1.06    0.00  1.0000
  -1   3   7     150     189                                                          57   -1.08    0.00  1.0000
  -3   2  -7      21     169                                                        -209   -1.07    0.00  1.0000
  -1   3  -7      98     153                                                          27    1.08    0.00  1.0000
   2   1  -7      21     152                                                        -111   -1.06    0.00  1.0000
   1   2   7     219     195                                                         104   -1.06    0.00  1.0000
  -3   1   7     311     175                                                         168   -1.08    0.00  1.0000
  -2  -1   7     273     171                                                         142   -1.06    0.00  1.0000
   3  -2  -7     463     164                                                         286    1.07    0.00  1.0000
   2  -3   7      21     149                                                         -50   -1.07    0.00  1.0000
   3  -1  -7      22     165                                                         -88   -1.08    0.00  1.0000
  -1   3   7     263     155                                                         133   -1.08    0.00  1.0000
   2   1   7     110     159                                                          35    1.06    0.00  1.0000
  -2  -1   7      94     143                                                          26   -1.06    0.00  1.0000
   3  -2   7     286     156                                                         151   -1.07    0.00  1.0000
  -3   1   7      22     144                                                         -64   -1.08    0.00  1.0000
  -3   2   7     175     148                                                          74    1.07    0.00  1.0000
   1  -3   7     135     150                                                          48    1.08    0.00  1.0000
  -2   3   7     175     140                                                          74    1.07    0.00  1.0000
   1   2   7      21     156                                                        -171   -1.06    0.00  1.0000
   3  -1   7     320     159                                                         174    1.08    0.00  1.0000
  -1  -2   7      21     142                                                          -4    1.06    0.00  1.0000
  -1  -2  -8     315     145                                                         386   -0.44    0.00  1.0000
  -1   3  -8     514     158                                                         604   -0.44    0.00  1.0000
  -3   1  -8     575     166                                                         670   -0.44    0.00  1.0000
   1   2  -8     693     145                                                         797   -0.44    0.00  1.0000
  -3   2  -8     543     169                                                         637   -0.45    0.00  1.0000
  -2   3  -8     413     158                                                         495   -0.45    0.00  1.0000
   1  -3  -8     517     119                                                         608   -0.44    0.00  1.0000
   2  -3  -8     390     102                                                         470   -0.45    0.00  1.0000
  -2  -1  -8     535     158                                                         627   -0.44    0.00  1.0000
   2   1  -8     531     131                                                         622   -0.44    0.00  1.0000
   2  -3   8     359     169                                                         436   -0.45    0.00  1.0000
   3  -1   8     308     180                                                         379   -0.44    0.00  1.0000
  -2  -1   8     354     139                                                         429   -0.44    0.00  1.0000
  -2   3   8     167     108                                                         220   -0.45    0.00  1.0000
   3  -2   8     592     178                                                         690   -0.45    0.00  1.0000
   1   2   8     403     155                                                         483   -0.44    0.00  1.0000
  -3   1   8     298     115                                                         368   -0.44    0.00  1.0000
   2   1   8     256     165                                                         321   -0.44    0.00  1.0000
   1  -3   8     433     163                                                         516   -0.44    0.00  1.0000
  -1   3   8     324     121                                                         397   -0.44    0.00  1.0000
  -1  -2   8     458     146                                                         543   -0.44    0.00  1.0000
  -3   2   8     399     109                                                         480   -0.45    0.00  1.0000
   1  -3   8     273      87                                                         340   -0.44    0.00  1.0000
  -1  -2   8     409     115                                                         489   -0.44    0.00  1.0000
  -2  -1   8     431     122                                                         514   -0.44    0.00  1.0000
   2  -3   8     410     208                                                         492   -0.45    0.00  1.0000
   3  -2   8     450     216                                                         535   -0.45    0.00  1.0000
   3  -1   8     387     219                                                         466   -0.44    0.00  1.0000
   1  -3   8     243     209                                                         306   -0.44    0.00  1.0000
   2   1   8     531     225                                                         622   -0.44    0.00  1.0000
   1   2   8     183     223                                                         238   -0.44    0.00  1.0000
  -3   2  -8     473     197                                                         561   -0.45    0.00  1.0000
   3  -1  -8     213     195                                                         273   -0.44    0.00  1.0000
  -2  -1   8     364     207                                                         440   -0.44    0.00  1.0000
  -3   1  -8     280     209                                                         348   -0.44    0.00  1.0000
   1   2  -8     257     185                                                         322   -0.44    0.00  1.0000
  -3   1   8     238     208                                                         301   -0.44    0.00  1.0000
   2   1  -8     414     186                                                         495   -0.44    0.00  1.0000
   3  -2  -8     522     196                                                         614   -0.45    0.00  1.0000
  -1   3   8     629     233                                                         729   -0.44    0.00  1.0000
  -2   3   8     610     219                                                         709   -0.45    0.00  1.0000
  -1   3  -8     265     181                                                         331   -0.44    0.00  1.0000
  -1  -2   8     346     202                                                         420   -0.44    0.00  1.0000
  -3   2   8     517     214                                                         608   -0.45    0.00  1.0000
  -2   3  -8     506     187                                                         597   -0.45    0.00  1.0000
  -3   2   8     730     179                                                         838   -0.45    0.00  1.0000
   3  -2  -8     467     211                                                         554   -0.45    0.00  1.0000
   3  -1   8     431     197                                                         514   -0.44    0.00  1.0000
   2   1   8     153     200                                                         204   -0.44    0.00  1.0000
   1   2   8     441     186                                                         525   -0.44    0.00  1.0000
  -1  -2   8     517     183                                                         607   -0.44    0.00  1.0000
   1  -3   8     418     182                                                         500   -0.44    0.00  1.0000
  -2  -1   8     475     175                                                         561   -0.44    0.00  1.0000
  -1   3   8     489     192                                                         577   -0.44    0.00  1.0000
   2  -3   8     608     199                                                         707   -0.45    0.00  1.0000
   3  -2   8     294     182                                                         364   -0.45    0.00  1.0000
  -3   1   8     495     181                                                         584   -0.44    0.00  1.0000
  -2   3   8     547     186                                                         641   -0.45    0.00  1.0000
  -1  -2  -9     220     165                                                         163    0.48    0.00  1.0000
  -2   3  -9     320     184                                                         250    0.48    0.00  1.0000
   1  -3  -9     376     135                                                         300    0.48    0.00  1.0000
  -2  -1  -9     182     176                                                         130   -0.48    0.00  1.0000
   2  -3  -9     205     117                                                         150   -0.48    0.00  1.0000
   1   2  -9     423     162                                                         342   -0.48    0.00  1.0000
  -3   1  -9     332     191                                                         261   -0.48    0.00  1.0000
   2   1  -9     546     148                                                         453    0.48    0.00  1.0000
  -1   3  -9      53     176                                                          27   -0.48    0.00  1.0000
  -3   2  -9     230     186                                                         171    0.48    0.00  1.0000
   2   1   9     651     264                                                         549   -0.48    0.00  1.0000
   1   2   9     780     276                                                         668    0.48    0.00  1.0000
   3  -1   9       4     256                                                         -85   -0.48    0.00  1.0000
   3  -2   9     136     254                                                          92    0.48    0.00  1.0000
   1  -3   9      46     241                                                          22   -0.48    0.00  1.0000
   2  -3   9       4     248                                                        -127    0.48    0.00  1.0000
  -3   1   9     204     142                                                         149    0.48    0.00  1.0000
   3  -1   9     469     206                                                         384   -0.48    0.00  1.0000
  -2   3   9       4     125                                                         -26   -0.48    0.00  1.0000
  -3   2   9     236     128                                                         176   -0.48    0.00  1.0000
   2   1   9     175     188                                                         124   -0.48    0.00  1.0000
   1   2   9     164     172                                                         115    0.48    0.00  1.0000
   1  -3   9     408     194                                                         329   -0.48    0.00  1.0000
   2  -3   9      22     197                                                           7    0.48    0.00  1.0000
  -1  -2   9     262     177                                                         199   -0.48    0.00  1.0000
  -2  -1   9     118     159                                                          77    0.48    0.00  1.0000
   3  -2   9     208     208                                                         152    0.48    0.00  1.0000
  -1   3   9      61     137                                                          33    0.48    0.00  1.0000
   3  -2  -9     579     231                                                         483   -0.48    0.00  1.0000
   2   1  -9      86     211                                                          52    0.48    0.00  1.0000
  -1  -2   9     206     241                                                         151   -0.48    0.00  1.0000
  -3   2  -9     258     238                                                         195    0.48    0.00  1.0000
  -2   3  -9     196     225                                                         142    0.48    0.00  1.0000
   3  -1  -9       4     232                                                         -11    0.48    0.00  1.0000
  -3   1  -9       4     243                                                         -57   -0.48    0.00  1.0000
  -3   1   9     439     252                                                         357    0.48    0.00  1.0000
   1   2  -9     118     211                                                          77   -0.48    0.00  1.0000
  -1   3   9     602     258                                                         505    0.48    0.00  1.0000
  -2   3   9       4     269                                                        -357   -0.48    0.00  1.0000
  -3   2   9     142     252                                                          97   -0.48    0.00  1.0000
  -1   3  -9     413     225                                                         333   -0.48    0.00  1.0000
  -2  -1   9       4     248                                                        -142    0.48    0.00  1.0000
  -3   1   9     494     215                                                         407    0.48    0.00  1.0000
   3  -2   9     422     216                                                         341    0.48    0.00  1.0000
   1   2   9     313     231                                                         244    0.48    0.00  1.0000
   3  -1   9       4     208                                                         -96   -0.48    0.00  1.0000
   1  -3   9       4     210                                                        -105   -0.48    0.00  1.0000
  -1   3   9     168     223                                                         119    0.48    0.00  1.0000
   2  -3   9       4     210                                                        -259    0.48    0.00  1.0000
  -3   2   9     284     209                                                         218   -0.48    0.00  1.0000
  -2  -1   9     155     210                                                         108    0.48    0.00  1.0000
   2   1   9     391     223                                                         313   -0.48    0.00  1.0000
  -2   3   9     146     224                                                         100   -0.48    0.00  1.0000
  -1  -2   9     680     209                                                         576   -0.48    0.00  1.0000
   2  -3  -9     216     228                                                         159   -0.48    0.00  1.0000
   2  -3 -10     284     127                                                         318   -0.23    0.00  1.0000
  -3   2 -10     482     210                                                         527   -0.23    0.00  1.0000
  -1   3 -10      78     198                                                          97   -0.23    0.00  1.0000
  -2   3 -10      75     203                                                          93   -0.23    0.00  1.0000
  -2  -1 -10     150     195                                                         175   -0.23    0.00  1.0000
   1  -3 -10     162     145                                                         189   -0.23    0.00  1.0000
  -3   1 -10     213     208                                                         244   -0.23    0.00  1.0000
   1   2 -10     128     178                                                         151   -0.23    0.00  1.0000
  -1  -2 -10     216     183                                                         246   -0.23    0.00  1.0000
   1  -3  10       1     276                                                        -111   -0.23    0.00  1.0000
   1   2 -10     249     259                                                         281   -0.23    0.00  1.0000
  -3   1 -10     478     273                                                         523   -0.23    0.00  1.0000
  -1  -2  10     244     270                                                         276   -0.23    0.00  1.0000
   3  -1 -10     332     262                                                         370   -0.23    0.00  1.0000
  -3   2 -10       1     265                                                        -193   -0.23    0.00  1.0000
  -2  -1 -10     565     270                                                         613   -0.23    0.00  1.0000
  -2   3 -10     460     256                                                         503   -0.23    0.00  1.0000
  -1   3 -10      74     257                                                          92   -0.23    0.00  1.0000
   2  -3 -10     442     268                                                         485   -0.23    0.00  1.0000
   3  -2 -10     439     271                                                         481   -0.23    0.00  1.0000
   2   1 -10     421     253                                                         462   -0.23    0.00  1.0000
   3  -2  10      42     245                                                          56   -0.23    0.00  1.0000
  -1   3  10     446     265                                                         490   -0.23    0.00  1.0000
  -2   3  10     174     255                                                         201   -0.23    0.00  1.0000
   1   2  10     341     262                                                         378   -0.23    0.00  1.0000
   2  -3  10     236     248                                                         267   -0.23    0.00  1.0000
   2   1  10     173     246                                                         200   -0.23    0.00  1.0000
  -3   1  10      18     243                                                          28   -0.23    0.00  1.0000
  -2  -1  10     380     243                                                         419   -0.23    0.00  1.0000
   1  -3  10     662     250                                                         715   -0.23    0.00  1.0000
  -3   2  10     348     239                                                         386   -0.23    0.00  1.0000
  -1  -2  10     384     246                                                         424   -0.23    0.00  1.0000
   3  -1  10     473     265                                                         518   -0.23    0.00  1.0000
   2  -3  10     376     231                                                         415   -0.23    0.00  1.0000
   3  -2  10       1     235                                                         -47   -0.23    0.00  1.0000
  -3   2  10     121     140                                                         144   -0.23    0.00  1.0000
  -2  -1  10     310     185                                                         346   -0.23    0.00  1.0000
  -2   3  10     157     135                                                         183   -0.23    0.00  1.0000
   2   1  10     389     213                                                         429   -0.23    0.00  1.0000
  -3   1  10     308     158                                                         344   -0.23    0.00  1.0000
   1  -3  10     317     223                                                         354   -0.23    0.00  1.0000
  -1  -2  10     126     200                                                         149   -0.23    0.00  1.0000
   1   2  10     310     187                                                         346   -0.23    0.00  1.0000
  -1   3  10     202     149                                                         232   -0.23    0.00  1.0000
   3  -1  10     426     232                                                         469   -0.23    0.00  1.0000
   2  -3 -11      89     132                                                         109    0.23    0.00  1.0000
  -2   3 -11       1     222                                                        -212   -0.23    0.00  1.0000
  -1  -2 -11      67     191                                                          85   -0.24    0.00  1.0000
  -2  -1 -11      81     207                                                         100    0.24    0.00  1.0000
  -3   2 -11       1     222                                                        -133   -0.23    0.00  1.0000
  -1   3 -11       1     209                                                        -121    0.23    0.00  1.0000
   1  -3 -11       1     152                                                         -52   -0.23    0.00  1.0000
  -3   1 -11       1     225                                                        -275    0.23    0.00  1.0000
  -2   3 -11       1     288                                                         -92   -0.23    0.00  1.0000
   2  -3 -11      69     299                                                          87    0.23    0.00  1.0000
   2   1 -11       1     285                                                         -45   -0.24    0.00  1.0000
   3  -1 -11       3     293                                                           7   -0.23    0.00  1.0000
  -1  -2 -11       1     316                                                        -176   -0.24    0.00  1.0000
   3  -2 -11     117     296                                                         140    0.23    0.00  1.0000
  -1   3 -11       1     282                                                         -45    0.23    0.00  1.0000
   1   2 -11       1     279                                                        -210    0.24    0.00  1.0000
  -2  -1 -11       1     305                                                        -364    0.24    0.00  1.0000
   1  -3 -11     432     304                                                         475   -0.23    0.00  1.0000
  -3   1 -11       8     296                                                          14    0.23    0.00  1.0000
  -3   2 -11      41     293                                                          55   -0.23    0.00  1.0000
   2   1  11       1     280                                                        -544    0.24    0.00  1.0000
  -3   2  11       1     268                                                        -107    0.23    0.00  1.0000
   1  -3  11       1     283                                                        -444    0.23    0.00  1.0000
  -2   3  11       1     285                                                        -117    0.23    0.00  1.0000
  -3   1  11       1     259                                                        -222   -0.23    0.00  1.0000
   3  -2  11       1     295                                                        -212   -0.23    0.00  1.0000
  -2  -1  11       1     271                                                        -275   -0.24    0.00  1.0000
   3  -1  11      53     299                                                          69    0.23    0.00  1.0000
  -1  -2  11       1     260                                                        -105    0.24    0.00  1.0000
   2  -3  11     258     277                                                         291   -0.23    0.00  1.0000
   1   2  11     222     284                                                         253   -0.24    0.00  1.0000
  -1   3  11       1     276                                                         -47   -0.23    0.00  1.0000
   2   1  11       1     219                                                         -16    0.24    0.00  1.0000
   1   2  11       1     192                                                         -22   -0.24    0.00  1.0000
  -2  -1  11       1     201                                                          -9   -0.24    0.00  1.0000
   3  -1  11     314     250                                                         350    0.23    0.00  1.0000
  -1  -2  11       1     223                                                        -186    0.24    0.00  1.0000
   1  -3  11       1     247                                                        -114    0.23    0.00  1.0000
   2  -3  11     253     260                                                         286   -0.23    0.00  1.0000
  -3   1  11     331     160                                                         368   -0.23    0.00  1.0000
  -1   3  11       1     152                                                         -39   -0.23    0.00  1.0000
   3  -2  11      61     258                                                          78   -0.23    0.00  1.0000
  -3   1 -12    1016     254                                                         935   -0.30    0.00  1.0000
   1  -3 -12     885     168                                                         809   -0.30    0.00  1.0000
  -2   3 -12    1004     250                                                         922   -0.31    0.00  1.0000
  -1  -2 -12    1120     215                                                        1035   -0.30    0.00  1.0000
  -2  -1 -12     822     233                                                         749   -0.30    0.00  1.0000
  -3   2 -12    1130     256                                                        1043   -0.31    0.00  1.0000
  -1   3 -12     304     239                                                         260   -0.30    0.00  1.0000
   3  -1  12    1369     284                                                        1274   -0.30    0.00  1.0000
   1  -3  12     596     279                                                         534   -0.30    0.00  1.0000
   3  -2  12    1302     293                                                        1208   -0.31    0.00  1.0000
   2  -3  12    1102     295                                                        1016   -0.31    0.00  1.0000
   2   1 -12    1917     329                                                        1805   -0.30    0.00  1.0000
  -2   3 -12    2087     343                                                        1968   -0.31    0.00  1.0000
   3  -2 -12    1574     348                                                        1471   -0.31    0.00  1.0000
   1   2 -12    1511     329                                                        1412   -0.30    0.00  1.0000
  -1   3 -12    1219     337                                                        1130   -0.30    0.00  1.0000
   2  -3 -12    1419     356                                                        1321   -0.31    0.00  1.0000
  -3   1 -12     858     346                                                         783   -0.30    0.00  1.0000
  -2  -1 -12    1370     361                                                        1276   -0.30    0.00  1.0000
  -3   2 -12    1494     344                                                        1393   -0.31    0.00  1.0000
  -1  -2 -12    1146     354                                                        1060   -0.30    0.00  1.0000
   3  -1 -12    1949     345                                                        1836   -0.30    0.00  1.0000
   1  -3 -12    1249     355                                                        1159   -0.30    0.00  1.0000
  -2   3  12     886     314                                                         809   -0.31    0.00  1.0000
  -1  -2  12     788     306                                                         717   -0.30    0.00  1.0000
   3  -1  12    1704     337                                                        1598   -0.30    0.00  1.0000
  -3   2  12    1309     328                                                        1215   -0.31    0.00  1.0000
   2  -3  12    1432     332                                                        1333   -0.31    0.00  1.0000
   1  -3  12    1010     323                                                         929   -0.30    0.00  1.0000
   1   2  12    1227     318                                                        1138   -0.30    0.00  1.0000
   3  -2  12    1244     336                                                        1152   -0.31    0.00  1.0000
  -3   1  12     726     317                                                         657   -0.30    0.00  1.0000
  -2  -1  12    1226     311                                                        1137   -0.30    0.00  1.0000
   2   1  12    1710     332                                                        1604   -0.30    0.00  1.0000
  -1   3  12     717     342                                                         649   -0.30    0.00  1.0000
   3  -3   0   92748      71                                                         626   64.59    0.00  1.0000
  -3   3   0   93544      65                                                         693   64.59    0.00  1.0000
   3  -3   0   93252      61                                                         668   64.59    0.00  1.0000
  -3   0   0   92915      76                                                         627   64.65    0.00  1.0000
   3   0   0   92756      66                                                         614   64.65    0.00  1.0000
   3  -3   0   92153      66                                                         578   64.59    0.00  1.0000
   0  -3   0   93133      46                                                         645   64.65    0.00  1.0000
   3   0   0   93607      64                                                         685   64.65    0.00  1.0000
  -3   0   0   91872      78                                                         544   64.65    0.00  1.0000
  -3   0   1   94470    2464                                                       68195   10.68    0.00  1.0000
   3   0   1   91933    2463                                                       66042  -10.68    0.00  1.0000
  -3   0   1   94558    2463                                                       68270   10.68    0.00  1.0000
   3   0  -1   89544    2462                                                       64020   10.68    0.00  1.0000
  -3   0  -1   92563    2463                                                       66576  -10.68    0.00  1.0000
   3  -3  -1   91496    2463                                                       65671  -10.68    0.00  1.0000
   3  -3   1   91922    2463                                                       66032   10.68    0.00  1.0000
   3  -3   1   89178    2464                                                       63709   10.68    0.00  1.0000
  -3   3   1   91418    2457                                                       65605  -10.68    0.00  1.0000
  -3   3  -1   91827    2465                                                       65951   10.68    0.00  1.0000
   0  -3   1   90052    2463                                                       64449  -10.68    0.00  1.0000
  -3   0  -1   92546    2465                                                       66562  -10.68    0.00  1.0000
   3  -3   1   93867    2460                                                       67682   10.68    0.00  1.0000
   3   0   1   91370    2464                                                       65565  -10.68    0.00  1.0000
   3   0   1   90942    2463                                                       65203  -10.68    0.00  1.0000
   0  -3  -1   90174    2461                                                       64553   10.68    0.00  1.0000
  -3   0  -1   91892    2463                                                       66007  -10.68    0.00  1.0000
  -3   3   1   93899    2463                                                       67709  -10.68    0.00  1.0000
  -3   3   1   91103    2461                                                       65338  -10.68    0.00  1.0000
   3  -3  -1   94157    2462                                                       67928  -10.68    0.00  1.0000
   0   3   1   87634    2460                                                       62406   10.68    0.00  1.0000
   0  -3  -1   92333    2461                                                       66381   10.68    0.00  1.0000
  -3   0   1   92453    2456                                                       66483   10.68    0.00  1.0000
   3   0   2    2061     102                                                        1620   -1.19    0.00  1.0000
   3  -3   2    1915     106                                                        1500   -1.16    0.00  1.0000
   3  -3   2    1932     117                                                        1515   -1.16    0.00  1.0000
   0  -3   2    1640     102                                                        1250   -1.19    0.00  1.0000
  -3   3  -2    2203     133                                                        1756   -1.16    0.00  1.0000
  -3   0  -2    2180     143                                                        1726   -1.19    0.00  1.0000
   3   0   2    2381     125                                                        1905   -1.19    0.00  1.0000
  -3   0   2    2277     119                                                        1812   -1.19    0.00  1.0000
   0   3   2    2184     130                                                        1730   -1.19    0.00  1.0000
   3  -3   2    1884     114                                                        1473   -1.16    0.00  1.0000
  -3   0  -2    1913     115                                                        1489   -1.19    0.00  1.0000
   3   0   2    2153     141                                                        1702   -1.19    0.00  1.0000
   0  -3  -2    2051     115                                                        1611   -1.19    0.00  1.0000
   0  -3   2    1809      88                                                        1398   -1.19    0.00  1.0000
  -3   0   2    1961     111                                                        1532   -1.19    0.00  1.0000
   3  -3  -2    1707     105                                                        1317   -1.16    0.00  1.0000
  -3   3   2    1935     126                                                        1518   -1.16    0.00  1.0000
   0  -3  -2    1758     119                                                        1353   -1.19    0.00  1.0000
   0   3   2    1739     104                                                        1336   -1.19    0.00  1.0000
   3  -3  -2    1765     114                                                        1368   -1.16    0.00  1.0000
  -3   0   2    1856      88                                                        1439   -1.19    0.00  1.0000
  -3   3   2    1495     101                                                        1131   -1.16    0.00  1.0000
   3   0   3     106     111                                                        2302    8.71    0.00  1.0000
   3   0  -3      91     108                                                        2234   -8.71    0.00  1.0000
   0  -3  -3     113     113                                                        2336   -8.71    0.00  1.0000
  -3   0  -3     105     115                                                        2299    8.71    0.00  1.0000
  -3   0   3      89     111                                                        2221   -8.71    0.00  1.0000
   3  -3   3     120     114                                                        2371   -8.72    0.00  1.0000
   3  -3  -3     119     113                                                        2366    8.72    0.00  1.0000
   3  -3   3     103     131                                                        2292   -8.72    0.00  1.0000
   0  -3   3     120     121                                                        2367    8.71    0.00  1.0000
  -3   0   3      90     105                                                        2225   -8.71    0.00  1.0000
   3   0   3      83     136                                                        2190    8.71    0.00  1.0000
   0  -3  -3     111     120                                                        2328   -8.71    0.00  1.0000
  -3   0  -3     123     100                                                        2379    8.71    0.00  1.0000
  -3   0   3     120     125                                                        2366   -8.71    0.00  1.0000
   0  -3   3      90     118                                                        2227    8.71    0.00  1.0000
   3   0   3     152     146                                                        2505    8.71    0.00  1.0000
   0  -3  -3      83     137                                                        2190   -8.71    0.00  1.0000
   3  -3   3     114     140                                                        2347   -8.72    0.00  1.0000
  -3   0  -3      92     137                                                        2238    8.71    0.00  1.0000
   0   3   3     107     150                                                        2307   -8.71    0.00  1.0000
   3  -3  -3     119     132                                                        2369    8.72    0.00  1.0000
  -3   0   3      68     135                                                        2110   -8.71    0.00  1.0000
  -3   3   3     116     148                                                        2355    8.72    0.00  1.0000
   0   3  -3      48     113                                                        1989    8.71    0.00  1.0000
   3   0   3     125     132                                                        2388    8.71    0.00  1.0000
  -3   3   3      82     125                                                        2191    8.72    0.00  1.0000
  -3   0   3      98     118                                                        2268   -8.71    0.00  1.0000
   3  -3  -3      92     138                                                        2239    8.72    0.00  1.0000
   0   3   3      88     127                                                        2219   -8.71    0.00  1.0000
   0  -3  -3     128     140                                                        2401   -8.71    0.00  1.0000
   0  -3   4   25686    1678                                                       44623   11.78    0.00  1.0000
   0  -3  -4   25585    1678                                                       44491   11.78    0.00  1.0000
   3   0  -4   24963    1678                                                       43669   11.78    0.00  1.0000
   3   0   4   25237    1678                                                       44031   11.78    0.00  1.0000
  -3   0   4   26278    1679                                                       45403   11.78    0.00  1.0000
  -3   0  -4   25588    1679                                                       44494   11.78    0.00  1.0000
   3  -3  -4   24900    1678                                                       43625   11.80    0.00  1.0000
   3  -3   4   26045    1679                                                       45136   11.80    0.00  1.0000
   3  -3   4   25906    1692                                                       44953   11.80    0.00  1.0000
   0   3  -4   28047    1690                                                       47719   11.78    0.00  1.0000
   0  -3   4   27298    1690                                                       46740   11.78    0.00  1.0000
  -3   0   4   26522    1680                                                       45723   11.78    0.00  1.0000
  -3   0  -4   26689    1690                                                       45943   11.78    0.00  1.0000
   0  -3  -4   26341    1682                                                       45485   11.78    0.00  1.0000
   0   3   4   25113    1680                                                       43867   11.78    0.00  1.0000
   3   0   4   24855    1689                                                       43526   11.78    0.00  1.0000
   3  -3  -4   24917    1685                                                       43648   11.80    0.00  1.0000
  -3   0   4   26237    1687                                                       45349   11.78    0.00  1.0000
   0   3   4   25551    1697                                                       44445   11.78    0.00  1.0000
   3  -3   4   26255    1692                                                       45412   11.80    0.00  1.0000
   3   0   4   25035    1695                                                       43764   11.78    0.00  1.0000
  -3   0  -4   25570    1697                                                       44470   11.78    0.00  1.0000
   0  -3   4   25220    1687                                                       44009   11.78    0.00  1.0000
   3   0   4   25332    1695                                                       44156   11.78    0.00  1.0000
   3  -3  -4   25477    1695                                                       44388   11.80    0.00  1.0000
   0   3  -4   25831    1688                                                       44814   11.78    0.00  1.0000
  -3   0   4   26376    1693                                                       45531   11.78    0.00  1.0000
   0  -3  -4   25482    1697                                                       44354   11.78    0.00  1.0000
  -3   3   4   25058    1696                                                       43834   11.80    0.00  1.0000
   0  -3   4   26665    1691                                                       45911   11.78    0.00  1.0000
   3   0  -4   26389    1690                                                       45548   11.78    0.00  1.0000
   0  -3  -4   26321    1696                                                       45459   11.78    0.00  1.0000
  -3   3   4   26939    1693                                                       46311   11.80    0.00  1.0000
  -3   0   4   26125    1688                                                       45202   11.78    0.00  1.0000
   0   3   4   27250    1695                                                       46678   11.78    0.00  1.0000
   0  -3   5    4777     300                                                        7921   -4.59    0.00  1.0000
   3   0  -5    4315     298                                                        7322    4.59    0.00  1.0000
   3   0   5    4529     299                                                        7600   -4.59    0.00  1.0000
   0  -3  -5    4498     299                                                        7560    4.59    0.00  1.0000
   3  -3  -5    4275     301                                                        7276   -4.60    0.00  1.0000
  -3   0  -5    4568     301                                                        7650   -4.59    0.00  1.0000
  -3   0   5    4620     301                                                        7718    4.59    0.00  1.0000
   3  -3   5    4537     302                                                        7616    4.60    0.00  1.0000
   0   3  -5    4949     324                                                        8142   -4.59    0.00  1.0000
  -3   0   5    4668     306                                                        7780    4.59    0.00  1.0000
   0  -3  -5    4612     314                                                        7707    4.59    0.00  1.0000
   0  -3   5    4615     321                                                        7712   -4.59    0.00  1.0000
   3  -3   5    4938     331                                                        8133    4.60    0.00  1.0000
  -3   0  -5    4609     331                                                        7704   -4.59    0.00  1.0000
  -3   3  -5    4817     333                                                        7978    4.60    0.00  1.0000
   3   0   5    4649     330                                                        7755   -4.59    0.00  1.0000
   0   3   5    4262     310                                                        7253    4.59    0.00  1.0000
  -3   3   5    4177     291                                                        7148   -4.60    0.00  1.0000
   3  -3  -5    4284     317                                                        7287   -4.60    0.00  1.0000
  -3   0   5    4802     318                                                        7952    4.59    0.00  1.0000
   0  -3   5    4796     332                                                        7945   -4.59    0.00  1.0000
   0   3   5    4617     350                                                        7714    4.59    0.00  1.0000
  -3   0  -5    4262     336                                                        7253   -4.59    0.00  1.0000
   3  -3   5    4575     339                                                        7665    4.60    0.00  1.0000
   3   0   5    4767     348                                                        7907   -4.59    0.00  1.0000
  -3   3  -5    4357     334                                                        7383    4.60    0.00  1.0000
   0   3  -5    4760     326                                                        7898   -4.59    0.00  1.0000
   0  -3  -5    4224     338                                                        7204    4.59    0.00  1.0000
   0  -3   5    4788     326                                                        7935   -4.59    0.00  1.0000
   3  -3  -5    4461     339                                                        7517   -4.60    0.00  1.0000
   3   0  -5    4757     331                                                        7895    4.59    0.00  1.0000
  -3   0   5    4949     339                                                        8142    4.59    0.00  1.0000
  -3   3   5    4744     348                                                        7884   -4.60    0.00  1.0000
   0  -3  -5    4913     345                                                        8095    4.59    0.00  1.0000
   0   3   5    4615     335                                                        7711    4.59    0.00  1.0000
  -3   0   5    4600     326                                                        7692    4.59    0.00  1.0000
  -3   3   5    4535     332                                                        7614   -4.60    0.00  1.0000
   3   0   5    4513     330                                                        7580   -4.59    0.00  1.0000
   0  -3  -6     326      60                                                         188    1.01    0.00  1.0000
   0  -3   6     329      61                                                         190    1.01    0.00  1.0000
   3  -3  -6     531     108                                                         351    1.00    0.00  1.0000
   3  -3  -6     329      64                                                         191    1.00    0.00  1.0000
  -3   0   6     359      62                                                         213    1.01    0.00  1.0000
  -3   0  -6     376      66                                                         226    1.01    0.00  1.0000
   3   0   6     212      59                                                         104    1.01    0.00  1.0000
   3  -3   6     252      68                                                         134    1.00    0.00  1.0000
   3  -3  -6     237      58                                                         123    1.00    0.00  1.0000
   0   3  -6     348     120                                                         205    1.01    0.00  1.0000
  -3   0   6     197      88                                                          94    1.01    0.00  1.0000
   0  -3   6      70     111                                                          16    1.01    0.00  1.0000
  -3   3  -6     554     136                                                         370    1.00    0.00  1.0000
  -3   3   6     355      66                                                         211    1.00    0.00  1.0000
  -3   0  -6     310     135                                                         176    1.01    0.00  1.0000
   3   0   6     517     132                                                         338    1.01    0.00  1.0000
   0  -3  -6     415     105                                                         257    1.01    0.00  1.0000
   0   3   6     247     102                                                         129    1.01    0.00  1.0000
   3  -3   6     277     125                                                         152    1.00    0.00  1.0000
   0  -3  -6     124      77                                                          46    1.01    0.00  1.0000
  -3   0   6     597     105                                                         403    1.01    0.00  1.0000
   3   0   6     194     176                                                          92    1.01    0.00  1.0000
   3  -3   6     393     161                                                         241    1.00    0.00  1.0000
   0   3   6     119     180                                                          43    1.01    0.00  1.0000
   3   0  -6     316     140                                                         180    1.01    0.00  1.0000
   0   3  -6     266     133                                                         143    1.01    0.00  1.0000
  -3   0   6     443     158                                                         279    1.01    0.00  1.0000
   0  -3  -6     207     153                                                         101    1.01    0.00  1.0000
  -3   3  -6     211     139                                                         104    1.00    0.00  1.0000
  -3   3   6     331     171                                                         193    1.00    0.00  1.0000
   0  -3   6     233     149                                                         119    1.01    0.00  1.0000
   3   0   6      52     132                                                           8    1.01    0.00  1.0000
   0  -3   6     365     124                                                         218    1.01    0.00  1.0000
  -3   3   6     423     134                                                         264    1.00    0.00  1.0000
   0  -3  -6     398     158                                                         243    1.01    0.00  1.0000
  -3   0   6     346     123                                                         203    1.01    0.00  1.0000
   0   3   6     382     140                                                         231    1.01    0.00  1.0000
   3   0  -6     398     143                                                         243    1.01    0.00  1.0000
   3  -3   6     499     133                                                         325    1.00    0.00  1.0000
   0  -3   7    4488     209                                                        3737   -1.35    0.00  1.0000
   3  -3  -7    4420     163                                                        3672   -1.36    0.00  1.0000
   3  -3   7    4608     226                                                        3843    1.36    0.00  1.0000
   0  -3  -7    4673     192                                                        3906    1.35    0.00  1.0000
  -3   3  -7    4456     221                                                        3704    1.36    0.00  1.0000
  -3   0  -7    4338     220                                                        3600   -1.35    0.00  1.0000
   0   3  -7    4996     210                                                        4202   -1.35    0.00  1.0000
  -3   0   7    4432     184                                                        3686    1.35    0.00  1.0000
  -3   3   7    4170     165                                                        3444   -1.36    0.00  1.0000
   3   0   7    4584     222                                                        3825   -1.35    0.00  1.0000
   0   3   7    4418     189                                                        3673    1.35    0.00  1.0000
   3  -3  -7    4429     186                                                        3680   -1.36    0.00  1.0000
   0  -3  -7    4057     162                                                        3345    1.35    0.00  1.0000
   0  -3   7    4295     177                                                        3561   -1.35    0.00  1.0000
  -3   0   7    4650     195                                                        3885    1.35    0.00  1.0000
   3  -3   7    4645     246                                                        3877    1.36    0.00  1.0000
  -3   3   7    4310     254                                                        3571   -1.36    0.00  1.0000
   3   0   7    4439     257                                                        3692   -1.35    0.00  1.0000
  -3   0   7    4452     247                                                        3704    1.35    0.00  1.0000
  -3   3  -7    4735     236                                                        3959    1.36    0.00  1.0000
   0  -3   7    4489     237                                                        3738   -1.35    0.00  1.0000
   0   3   7    4603     265                                                        3842    1.35    0.00  1.0000
   0  -3  -7    4846     247                                                        4064    1.35    0.00  1.0000
   0  -3  -7    4719     249                                                        3948    1.35    0.00  1.0000
   0   3  -7    4500     225                                                        3748   -1.35    0.00  1.0000
   3   0  -7    4365     231                                                        3625    1.35    0.00  1.0000
   3  -3   7    4489     231                                                        3735    1.36    0.00  1.0000
  -3   0   7    4579     221                                                        3820    1.35    0.00  1.0000
   0  -3   7    4554     225                                                        3797   -1.35    0.00  1.0000
   0   3   7    4424     233                                                        3679    1.35    0.00  1.0000
  -3   3   7    4214     222                                                        3484   -1.36    0.00  1.0000
   3   0   7    4863     235                                                        4080   -1.35    0.00  1.0000
   0   3  -8    3125     180                                                        2050    2.46    0.00  1.0000
   3  -3  -8    2970     115                                                        1927    2.45    0.00  1.0000
  -3   3  -8    2646     189                                                        1668    2.45    0.00  1.0000
   0  -3  -8    2849     158                                                        1828    2.46    0.00  1.0000
  -3   0  -8    3158     188                                                        2077    2.46    0.00  1.0000
   0  -3   8    2744     182                                                        1744    2.46    0.00  1.0000
   0   3   8    2703     158                                                        1711    2.46    0.00  1.0000
  -3   0   8    2783     149                                                        1775    2.46    0.00  1.0000
  -3   3   8    2364     121                                                        1446    2.45    0.00  1.0000
   3   0   8    3009     196                                                        1956    2.46    0.00  1.0000
   3  -3   8    2923     198                                                        1889    2.45    0.00  1.0000
   0  -3   8    2851     134                                                        1829    2.46    0.00  1.0000
   3   0   8    3566     247                                                        2410    2.46    0.00  1.0000
   3  -3   8    3011     232                                                        1960    2.45    0.00  1.0000
  -3   3  -8    2753     218                                                        1753    2.45    0.00  1.0000
   0   3   8    3242     255                                                        2145    2.46    0.00  1.0000
   0   3  -8    2712     206                                                        1718    2.46    0.00  1.0000
  -3   0   8    3230     231                                                        2135    2.46    0.00  1.0000
   3   0  -8    2105     213                                                        1243    2.46    0.00  1.0000
  -3   3   8    3336     241                                                        2224    2.45    0.00  1.0000
   0  -3   8    3127     227                                                        2052    2.46    0.00  1.0000
   0   3   8    2975     214                                                        1929    2.46    0.00  1.0000
  -3   3   8    3281     202                                                        2179    2.45    0.00  1.0000
   3   0   8    2919     220                                                        1884    2.46    0.00  1.0000
   3  -3  -8    3310     224                                                        2203    2.45    0.00  1.0000
   0  -3   8    2723     202                                                        1727    2.46    0.00  1.0000
   3  -3   8    3249     219                                                        2153    2.45    0.00  1.0000
  -3   0   8    2570     196                                                        1606    2.46    0.00  1.0000
  -3   0  -9    1375     201                                                        1437   -0.19    0.00  1.0000
  -3   3  -9    1135     207                                                        1191    0.19    0.00  1.0000
   0   3  -9     996     185                                                        1049   -0.19    0.00  1.0000
   0  -3  -9    1240     161                                                        1299    0.19    0.00  1.0000
   3   0   9    1162     214                                                        1219   -0.19    0.00  1.0000
  -3   3   9     789     119                                                         836   -0.19    0.00  1.0000
   0  -3   9     757     199                                                         803   -0.19    0.00  1.0000
  -3   0   9    1153     161                                                        1210    0.19    0.00  1.0000
   3  -3   9    1168     222                                                        1225    0.19    0.00  1.0000
   0   3   9    1129     164                                                        1185    0.19    0.00  1.0000
   0  -3   9     897     122                                                         947   -0.19    0.00  1.0000
   0  -3   9    1605     257                                                        1672   -0.19    0.00  1.0000
   3   0   9     998     279                                                        1051   -0.19    0.00  1.0000
   3  -3   9    1149     261                                                        1205    0.19    0.00  1.0000
   0   3   9    1203     283                                                        1261    0.19    0.00  1.0000
  -3   3   9    1163     272                                                        1220   -0.19    0.00  1.0000
  -3   0  -9    1386     260                                                        1448   -0.19    0.00  1.0000
   0   3  -9     988     226                                                        1041   -0.19    0.00  1.0000
   3   0  -9     874     233                                                         924    0.19    0.00  1.0000
  -3   3  -9    1068     234                                                        1122    0.19    0.00  1.0000
   3  -3  -9     942     244                                                         993   -0.19    0.00  1.0000
  -3   0   9     948     253                                                        1000    0.19    0.00  1.0000
   3  -3   9     793     227                                                         840    0.19    0.00  1.0000
   3   0   9     939     231                                                         990   -0.19    0.00  1.0000
   0  -3   9    1011     225                                                        1064   -0.19    0.00  1.0000
   3  -3  -9     750     256                                                         796   -0.19    0.00  1.0000
  -3   3   9    1021     234                                                        1074   -0.19    0.00  1.0000
  -3   0   9    1116     213                                                        1172    0.19    0.00  1.0000
   0   3   9     859     240                                                         908    0.19    0.00  1.0000
  -3   3 -10       2     211                                                         -39   -0.30    0.00  1.0000
   0  -3 -10      68     165                                                          91   -0.30    0.00  1.0000
  -3   0 -10     239     205                                                         281   -0.30    0.00  1.0000
   0   3 -10     382     195                                                         434   -0.30    0.00  1.0000
   0  -3  10       2     274                                                        -260   -0.30    0.00  1.0000
  -3   3 -10       2     261                                                         -66   -0.30    0.00  1.0000
  -3   0 -10     307     276                                                         354   -0.30    0.00  1.0000
   0   3 -10       2     248                                                         -68   -0.30    0.00  1.0000
   3  -3 -10       2     270                                                        -228   -0.30    0.00  1.0000
   3   0 -10       2     249                                                          -6   -0.30    0.00  1.0000
   3  -3  10       2     260                                                         -49   -0.30    0.00  1.0000
   0  -3  10       2     240                                                         -46   -0.30    0.00  1.0000
   0   3  10       2     258                                                        -289   -0.30    0.00  1.0000
  -3   3  10     262     258                                                         306   -0.30    0.00  1.0000
   3   0  10     214     271                                                         253   -0.30    0.00  1.0000
  -3   0  10       2     235                                                        -191   -0.30    0.00  1.0000
   3  -3  10     305     235                                                         353   -0.30    0.00  1.0000
   3   0  10       2     229                                                        -103   -0.30    0.00  1.0000
  -3   3  10      49     115                                                          69   -0.30    0.00  1.0000
   0  -3  10       0     210                                                           4   -0.30    0.00  1.0000
   0   3  10     186     164                                                         223   -0.30    0.00  1.0000
  -3   0  10     105     165                                                         133   -0.30    0.00  1.0000
  -3   3 -11     601     240                                                         756   -0.69    0.00  1.0000
   0   3 -11     750     218                                                         919    0.68    0.00  1.0000
  -3   0 -11    1245     235                                                        1460    0.68    0.00  1.0000
   0  -3 -11    1069     184                                                        1269   -0.68    0.00  1.0000
   0   3 -11    1328     292                                                        1550    0.68    0.00  1.0000
   0  -3 -11     979     316                                                        1171   -0.68    0.00  1.0000
   3   0 -11    1035     299                                                        1232   -0.68    0.00  1.0000
  -3   3 -11     748     307                                                         920   -0.69    0.00  1.0000
  -3   0 -11    1259     327                                                        1475    0.68    0.00  1.0000
   3  -3 -11    1229     310                                                        1447    0.69    0.00  1.0000
  -3   0  11    1117     279                                                        1321   -0.68    0.00  1.0000
   0   3  11    1136     309                                                        1342   -0.68    0.00  1.0000
   3  -3  11     693     291                                                         859   -0.69    0.00  1.0000
  -3   3  11     976     291                                                        1171    0.69    0.00  1.0000
   3   0  11     837     285                                                        1015    0.68    0.00  1.0000
   0  -3  11    1227     296                                                        1441    0.68    0.00  1.0000
   3   0  11     853     249                                                        1032    0.68    0.00  1.0000
   0  -3  11     987     247                                                        1180    0.68    0.00  1.0000
   3  -3  11     837     269                                                        1018   -0.69    0.00  1.0000
   0   3  11     878     179                                                        1060   -0.68    0.00  1.0000
  -3   0  11     728     190                                                         895   -0.68    0.00  1.0000
  -3   3 -12     620     253                                                         696    0.34    0.00  1.0000
  -3   0 -12     601     252                                                         673    0.33    0.00  1.0000
   0  -3 -12     478     188                                                         543    0.33    0.00  1.0000
   0   3 -12     746     227                                                         826    0.33    0.00  1.0000
   3   0  12     817     263                                                         901    0.33    0.00  1.0000
   0  -3  12    1357     270                                                        1465    0.33    0.00  1.0000
   3  -3  12    1006     302                                                        1102    0.34    0.00  1.0000
  -3   3 -12    1112     343                                                        1213    0.34    0.00  1.0000
  -3   0 -12    1182     348                                                        1283    0.33    0.00  1.0000
   0   3 -12     997     324                                                        1089    0.33    0.00  1.0000
   3   0 -12     788     328                                                         870    0.33    0.00  1.0000
   0  -3 -12     784     348                                                         866    0.33    0.00  1.0000
   3  -3 -12     832     348                                                         920    0.34    0.00  1.0000
   3  -3  12     191     304                                                         234    0.34    0.00  1.0000
  -3   0  12     928     310                                                        1017    0.33    0.00  1.0000
  -3   3  12     788     314                                                         873    0.34    0.00  1.0000
   3   0  12    1083     339                                                        1179    0.33    0.00  1.0000
   0   3  12     909     316                                                         997    0.33    0.00  1.0000
   0  -3  12    1423     313                                                        1533    0.33    0.00  1.0000
  -2   4   0  522787    9998                                                      273007  -46.34    0.00  1.0000
   2  -4   0  506050    9999                                                      260950  -46.34    0.00  1.0000
  -4   2   0  523399    9998                                                      273449  -46.34    0.00  1.0000
   4  -2   0  507948    9998                                                      262313  -46.34    0.00  1.0000
  -4   2   0  515303   10000                                                      267606  -46.34    0.00  1.0000
   4  -2   0  517399   10000                                                      269117  -46.34    0.00  1.0000
  -2   4   0  498028    9996                                                      255198  -46.34    0.00  1.0000
   2  -4   0  517802    9996                                                      269408  -46.34    0.00  1.0000
  -2  -2   0  519986    9995                                                      270851  -46.37    0.00  1.0000
   2   2   0  525592   10000                                                      274901  -46.37    0.00  1.0000
  -2  -2   0  526001   10000                                                      275197  -46.37    0.00  1.0000
   4  -2   0  527708   10000                                                      276566  -46.34    0.00  1.0000
  -4   2   0  515818   10000                                                      267977  -46.34    0.00  1.0000
   2   2   2   33321     943                                                       25586    5.22    0.00  1.0000
  -2  -2   2   32843     943                                                       25167    5.22    0.00  1.0000
  -4   2   2   32941     943                                                       25260    5.21    0.00  1.0000
   4  -2   2   33078     945                                                       25380    5.21    0.00  1.0000
  -4   2  -2   32844     950                                                       25175    5.21    0.00  1.0000
  -2   4  -2   32028     949                                                       24461    5.21    0.00  1.0000
   2  -4   2   31697     948                                                       24172    5.21    0.00  1.0000
   4  -2   2   31848     948                                                       24304    5.21    0.00  1.0000
   2   2   2   32861     944                                                       25183    5.22    0.00  1.0000
  -4   2   2   31397     935                                                       23910    5.21    0.00  1.0000
   4  -2   2   32703     939                                                       25052    5.21    0.00  1.0000
  -4   2   2   33144     948                                                       25438    5.21    0.00  1.0000
   4  -2   2   34757     949                                                       26853    5.21    0.00  1.0000
   2   2   2   32583     950                                                       24940    5.22    0.00  1.0000
   2  -4   2   33636     938                                                       25869    5.21    0.00  1.0000
  -2  -2  -2   31046     947                                                       23597    5.22    0.00  1.0000
  -4   2  -2   32925     947                                                       25246    5.21    0.00  1.0000
   2  -4  -2   32115     947                                                       24537    5.21    0.00  1.0000
  -2  -2  -2   31888     945                                                       24332    5.22    0.00  1.0000
  -2   4   2   32891     949                                                       25216    5.21    0.00  1.0000
  -4   2   2   33302     949                                                       25576    5.21    0.00  1.0000
  -2  -2   2   33282     940                                                       25552    5.22    0.00  1.0000
   2  -4  -2   32218     948                                                       24627    5.21    0.00  1.0000
  -4   2   2   32984     942                                                       25298    5.21    0.00  1.0000
  -2   4   2   33504     946                                                       25753    5.21    0.00  1.0000
  -2  -2   2   31368     937                                                       23878    5.22    0.00  1.0000
  -2  -2   4   93441    4519                                                      122545  -10.26    0.00  1.0000
  -2  -2  -4   92548    4519                                                      121522  -10.26    0.00  1.0000
   4  -2  -4   90295    4519                                                      118966  -10.27    0.00  1.0000
   4  -2   4   92389    4520                                                      121368  -10.27    0.00  1.0000
  -4   2  -4   90505    4519                                                      119207  -10.27    0.00  1.0000
  -4   2   4   92940    4519                                                      122000  -10.27    0.00  1.0000
  -2  -2   4   91607    4525                                                      120443  -10.26    0.00  1.0000
   2  -4   4   93388    4531                                                      122513  -10.27    0.00  1.0000
   4  -2   4   90111    4530                                                      118755  -10.27    0.00  1.0000
   2  -4  -4   92843    4514                                                      121889  -10.27    0.00  1.0000
  -4   2   4   89967    4512                                                      118590  -10.27    0.00  1.0000
   2   2   4   91200    4525                                                      119976  -10.26    0.00  1.0000
  -2  -2  -4   93877    4526                                                      123044  -10.26    0.00  1.0000
   4  -2   4   89720    4512                                                      118306  -10.27    0.00  1.0000
   4  -2  -4   93755    4526                                                      122933  -10.27    0.00  1.0000
  -4   2   4   95335    4526                                                      124741  -10.27    0.00  1.0000
  -2  -2  -4   91006    4535                                                      119754  -10.26    0.00  1.0000
   4  -2   4   96177    4532                                                      125704  -10.27    0.00  1.0000
   2   2   4   94717    4534                                                      124005  -10.26    0.00  1.0000
  -2   4  -4   93579    4527                                                      122731  -10.27    0.00  1.0000
  -2   4   4   96654    4536                                                      126249  -10.27    0.00  1.0000
   2  -4   4   93632    4526                                                      122792  -10.27    0.00  1.0000
   2   2  -4   90388    4526                                                      119045  -10.26    0.00  1.0000
   2  -4  -4   90777    4535                                                      119520  -10.27    0.00  1.0000
  -2  -2  -4   93364    4533                                                      122457  -10.26    0.00  1.0000
  -2  -2   4   94385    4527                                                      123626  -10.26    0.00  1.0000
  -4   2   4   92436    4533                                                      121422  -10.27    0.00  1.0000
  -2  -2   4   91979    4526                                                      120870  -10.26    0.00  1.0000
   2   2   4   90473    4532                                                      119142  -10.26    0.00  1.0000
   2  -4  -4   94772    4534                                                      124097  -10.27    0.00  1.0000
  -4   2   4   94598    4529                                                      123898  -10.27    0.00  1.0000
  -2   4   4   95910    4533                                                      125399  -10.27    0.00  1.0000
   4  -2   6   16351     681                                                       17530    1.05    0.00  1.0000
   4  -2  -6   16142     681                                                       17313    1.05    0.00  1.0000
   2  -4   6   16279     682                                                       17455    1.05    0.00  1.0000
   2  -4  -6   16013     682                                                       17180    1.05    0.00  1.0000
  -2   4  -6   17999     711                                                       19235    1.05    0.00  1.0000
  -4   2   6   15941     679                                                       17105    1.05    0.00  1.0000
   2  -4  -6   16769     683                                                       17963    1.05    0.00  1.0000
  -4   2  -6   17499     713                                                       18718    1.05    0.00  1.0000
   4  -2   6   16373     709                                                       17553    1.05    0.00  1.0000
   2  -4   6   16802     709                                                       17997    1.05    0.00  1.0000
  -2  -2   6   17565     701                                                       18819    1.07    0.00  1.0000
  -2  -2  -6   17548     704                                                       18801    1.07    0.00  1.0000
   2   2   6   17185     701                                                       18426    1.07    0.00  1.0000
  -2  -2   6   17081     696                                                       18318    1.07    0.00  1.0000
   2  -4  -6   16511     692                                                       17695    1.05    0.00  1.0000
   4  -2   6   18033     723                                                       19270    1.05    0.00  1.0000
  -2   4  -6   16809     713                                                       18004    1.05    0.00  1.0000
   2  -4   6   17083     713                                                       18287    1.05    0.00  1.0000
  -2  -2   6   17587     714                                                       18842    1.07    0.00  1.0000
  -2  -2  -6   16031     724                                                       17230    1.07    0.00  1.0000
  -2   4   6   17430     727                                                       18646    1.05    0.00  1.0000
   2   2   6   17867     730                                                       19132    1.07    0.00  1.0000
  -4   2   6   18133     724                                                       19373    1.05    0.00  1.0000
   2   2  -6   17135     711                                                       18374    1.07    0.00  1.0000
   4  -2   6   16870     718                                                       18067    1.05    0.00  1.0000
   2  -4   6   16958     717                                                       18158    1.05    0.00  1.0000
   2  -4  -6   16484     721                                                       17668    1.05    0.00  1.0000
   2  -4  -6   17613     719                                                       18836    1.05    0.00  1.0000
   2   2   6   16713     719                                                       17937    1.07    0.00  1.0000
  -2   4   6   16769     716                                                       17963    1.05    0.00  1.0000
  -4   2   6   17184     712                                                       18392    1.05    0.00  1.0000
  -2  -2   6   16452     708                                                       17666    1.07    0.00  1.0000
   4  -2  -6   18374     717                                                       19622    1.05    0.00  1.0000
   2  -4  -8    1044     126                                                        1297    0.86    0.00  1.0000
  -4   2  -8    1246     186                                                        1522    0.86    0.00  1.0000
  -2   4  -8    1025     184                                                        1276    0.86    0.00  1.0000
   2  -4  -8    1192     120                                                        1462    0.86    0.00  1.0000
  -2  -2  -8    1350     173                                                        1633    0.85    0.00  1.0000
   4  -2   8    1279     203                                                        1558    0.86    0.00  1.0000
  -2  -2   8    1100     166                                                        1357    0.85    0.00  1.0000
  -4   2   8     982     115                                                        1228    0.86    0.00  1.0000
   2   2   8    1105     172                                                        1362    0.85    0.00  1.0000
   2  -4   8    1227     190                                                        1500    0.86    0.00  1.0000
   2  -4   8     985     102                                                        1231    0.86    0.00  1.0000
  -2  -2   8    1286     147                                                        1563    0.85    0.00  1.0000
   2   2   8    1445     249                                                        1737    0.85    0.00  1.0000
   2  -4   8     832     220                                                        1060    0.86    0.00  1.0000
   4  -2   8    1016     239                                                        1266    0.86    0.00  1.0000
  -2   4   8    1454     243                                                        1751    0.86    0.00  1.0000
   4  -2  -8    1133     208                                                        1396    0.86    0.00  1.0000
  -2   4  -8     943     203                                                        1184    0.86    0.00  1.0000
  -4   2   8    1411     230                                                        1703    0.86    0.00  1.0000
  -4   2  -8    1261     217                                                        1538    0.86    0.00  1.0000
  -2  -2   8    1165     208                                                        1429    0.85    0.00  1.0000
   2   2  -8    1042     205                                                        1292    0.85    0.00  1.0000
  -2   4   8    1525     211                                                        1828    0.86    0.00  1.0000
   2  -4   8    1277     202                                                        1556    0.86    0.00  1.0000
   4  -2   8    1326     219                                                        1610    0.86    0.00  1.0000
   4  -2  -8    1470     219                                                        1768    0.86    0.00  1.0000
  -2  -2   8    1018     184                                                        1265    0.85    0.00  1.0000
  -4   2   8    1441     192                                                        1736    0.86    0.00  1.0000
   2   2   8    1368     210                                                        1653    0.85    0.00  1.0000
   2  -4 -10       4     123                                                          -5   -0.45    0.00  1.0000
  -2   4 -10     113     212                                                          75   -0.45    0.00  1.0000
  -2  -2 -10     218     195                                                         163   -0.46    0.00  1.0000
  -4   2 -10       4     216                                                        -118   -0.45    0.00  1.0000
   2  -4  10     363     273                                                         293   -0.45    0.00  1.0000
  -4   2 -10      31     272                                                          13   -0.45    0.00  1.0000
  -2   4 -10       4     249                                                        -394   -0.45    0.00  1.0000
  -2  -2  10       4     270                                                        -128   -0.46    0.00  1.0000
   4  -2 -10       4     270                                                        -277   -0.45    0.00  1.0000
   2   2 -10     159     249                                                         113   -0.46    0.00  1.0000
   2  -4  10       4     254                                                         -18   -0.45    0.00  1.0000
  -2  -2  10       4     235                                                          -5   -0.46    0.00  1.0000
  -4   2  10     238     238                                                         182   -0.45    0.00  1.0000
   2   2  10     334     259                                                         265   -0.46    0.00  1.0000
   4  -2  10       4     267                                                        -134   -0.45    0.00  1.0000
  -2   4  10     418     242                                                         342   -0.45    0.00  1.0000
   4  -2  10       4     243                                                        -151   -0.45    0.00  1.0000
   2   2  10       4     195                                                        -130   -0.46    0.00  1.0000
   2  -4  10       4     245                                                         -30   -0.45    0.00  1.0000
  -4   2  10       4     126                                                        -235   -0.45    0.00  1.0000
  -2  -2  10     461     201                                                         380   -0.46    0.00  1.0000
  -2   4 -12    1781     264                                                        1566    0.61    0.00  1.0000
  -2  -2 -12    1379     240                                                        1189    0.61    0.00  1.0000
  -4   2 -12    1500     274                                                        1303    0.61    0.00  1.0000
   4  -2  12    1534     305                                                        1335    0.61    0.00  1.0000
   2  -4  12    1899     312                                                        1676    0.61    0.00  1.0000
   2   2 -12    2122     340                                                        1885    0.61    0.00  1.0000
  -4   2 -12    1904     357                                                        1681    0.61    0.00  1.0000
  -2   4 -12    1583     338                                                        1380    0.61    0.00  1.0000
   2  -4 -12    1305     355                                                        1122    0.61    0.00  1.0000
   4  -2 -12    1747     355                                                        1534    0.61    0.00  1.0000
  -2  -2 -12    1745     361                                                        1531    0.61    0.00  1.0000
   2  -4  12    1970     335                                                        1743    0.61    0.00  1.0000
  -2   4  12    1180     344                                                        1006    0.61    0.00  1.0000
  -4   2  12    2015     325                                                        1785    0.61    0.00  1.0000
   4  -2  12    1781     338                                                        1566    0.61    0.00  1.0000
   2   2  12    2158     347                                                        1919    0.61    0.00  1.0000
  -2  -2  12    1963     312                                                        1735    0.61    0.00  1.0000
   3   1   0   43549      81                                                         572  -42.69    0.00  1.0000
   4  -1   0   44612      92                                                         692  -42.73    0.00  1.0000
  -4   1   0   43816      92                                                         596  -42.73    0.00  1.0000
  -3  -1   0   43867     104                                                         609  -42.69    0.00  1.0000
  -4   1   0   43181      91                                                         524  -42.73    0.00  1.0000
  -1  -3   0   44144      95                                                         642  -42.69    0.00  1.0000
   4  -1   0   44724      99                                                         706  -42.73    0.00  1.0000
   4  -3   0   44899     102                                                         727  -42.73    0.00  1.0000
  -4   3   0   43851      88                                                         599  -42.73    0.00  1.0000
  -3   4   0   43172      83                                                         522  -42.73    0.00  1.0000
   1  -4   0   42593      71                                                         461  -42.73    0.00  1.0000
   3  -4   0   43370      77                                                         544  -42.73    0.00  1.0000
  -4   1   0   45085     109                                                         752  -42.73    0.00  1.0000
  -4   3   0   42905      90                                                         493  -42.73    0.00  1.0000
   4  -1   0   43816      94                                                         596  -42.73    0.00  1.0000
   4  -3   0   42230      82                                                         423  -42.73    0.00  1.0000
   3  -4   0   42180      84                                                         418  -42.73    0.00  1.0000
   1  -4   0   44393      73                                                         665  -42.73    0.00  1.0000
  -1  -3   0   43049      63                                                         516  -42.69    0.00  1.0000
  -3  -1   0   43373      79                                                         552  -42.69    0.00  1.0000
   1  -4   0   42942      50                                                         498  -42.73    0.00  1.0000
  -1  -3   0   42939      49                                                         504  -42.69    0.00  1.0000
  -1  -3   1   23396    2223                                                       59986  -21.25    0.00  1.0000
  -3  -1   1   23211    2223                                                       59690   21.25    0.00  1.0000
  -3  -1  -1   23557    2223                                                       60243  -21.25    0.00  1.0000
   3   1  -1   23270    2223                                                       59784   21.25    0.00  1.0000
  -1  -3  -1   23840    2223                                                       60695   21.25    0.00  1.0000
   3   1   1   22840    2223                                                       59094  -21.25    0.00  1.0000
  -4   1   1   23517    2224                                                       60223   21.27    0.00  1.0000
  -4   1  -1   22829    2223                                                       59119  -21.27    0.00  1.0000
   4  -3   1   23826    2224                                                       60705   21.27    0.00  1.0000
  -4   3  -1   22878    2223                                                       59186   21.27    0.00  1.0000
   4  -3  -1   24257    2224                                                       61392  -21.27    0.00  1.0000
  -4   3   1   23132    2223                                                       59595  -21.27    0.00  1.0000
  -4   3   1   23435    2218                                                       60080  -21.27    0.00  1.0000
  -4   3  -1   23005    2224                                                       59391   21.27    0.00  1.0000
  -3   4   1   22847    2217                                                       59137  -21.27    0.00  1.0000
  -3   4  -1   23975    2225                                                       60943   21.27    0.00  1.0000
   1  -4   1   21663    2224                                                       57233  -21.27    0.00  1.0000
   4  -3   1   21287    2224                                                       56609   21.27    0.00  1.0000
  -1   4  -1   22376    2224                                                       58388  -21.27    0.00  1.0000
   3  -4   1   22051    2224                                                       57852   21.27    0.00  1.0000
   4  -1   1   22417    2224                                                       58454  -21.27    0.00  1.0000
  -3  -1  -1   22709    2224                                                       58883  -21.25    0.00  1.0000
   3   1   1   23895    2223                                                       60783  -21.25    0.00  1.0000
  -4   1  -1   23920    2226                                                       60866  -21.27    0.00  1.0000
  -4   1   1   23354    2220                                                       59961   21.27    0.00  1.0000
  -4   1   1   22913    2217                                                       59253   21.27    0.00  1.0000
   4  -3  -1   23020    2225                                                       59414  -21.27    0.00  1.0000
   4  -1  -1   24143    2226                                                       61222   21.27    0.00  1.0000
  -4   1   1   23527    2225                                                       60238   21.27    0.00  1.0000
   4  -1   1   23793    2221                                                       60663  -21.27    0.00  1.0000
  -4   3  -1   21877    2221                                                       57570   21.27    0.00  1.0000
   4  -1   1   23547    2224                                                       60271  -21.27    0.00  1.0000
  -4   1  -1   22390    2222                                                       58411  -21.27    0.00  1.0000
  -1  -3  -1   22534    2221                                                       58600   21.25    0.00  1.0000
  -3  -1  -1   23005    2222                                                       59358  -21.25    0.00  1.0000
   3   1   1   22005    2222                                                       57746  -21.25    0.00  1.0000
  -3   4   1   22794    2222                                                       59051  -21.27    0.00  1.0000
   1  -4  -1   22676    2220                                                       58872   21.27    0.00  1.0000
  -3   4   1   23626    2221                                                       60386  -21.27    0.00  1.0000
  -1  -3  -1   23130    2219                                                       59560   21.25    0.00  1.0000
   1  -4  -1   23140    2220                                                       59618   21.27    0.00  1.0000
   3  -4  -1   23833    2222                                                       60717  -21.27    0.00  1.0000
   4  -3  -1   22722    2221                                                       58935  -21.27    0.00  1.0000
  -4   3   1   22361    2220                                                       58352  -21.27    0.00  1.0000
  -1   4   1   21914    2220                                                       57641   21.27    0.00  1.0000
  -4   1   2     187      96                                                          35    1.79    0.00  1.0000
   3   1   2     486      76                                                         202    1.81    0.00  1.0000
  -3  -1   2     510      81                                                         218    1.81    0.00  1.0000
  -4   1   2     238      80                                                          59    1.79    0.00  1.0000
  -4   3   2     476      78                                                         196    1.80    0.00  1.0000
   4  -3   2     547      87                                                         243    1.80    0.00  1.0000
  -1  -3   2     504      82                                                         214    1.81    0.00  1.0000
   3  -4  -2     543      46                                                         240    1.80    0.00  1.0000
  -3   4  -2     449     110                                                         179    1.80    0.00  1.0000
   3  -4   2     384      88                                                         139    1.80    0.00  1.0000
   1  -4   2     370      79                                                         132    1.79    0.00  1.0000
  -1  -3   2     400      77                                                         148    1.81    0.00  1.0000
  -1   4  -2     437     100                                                         173    1.79    0.00  1.0000
   4  -3   2     466      97                                                         190    1.80    0.00  1.0000
   3   1   2     290      92                                                          85    1.81    0.00  1.0000
   4  -1   2     238     101                                                          59    1.79    0.00  1.0000
  -4   3  -2     167     112                                                          26    1.80    0.00  1.0000
  -4   1  -2     340     122                                                         114    1.79    0.00  1.0000
  -3   4   2     382      79                                                         138    1.80    0.00  1.0000
  -4   1   2     605      62                                                         284    1.79    0.00  1.0000
  -4   3   2     476      77                                                         196    1.80    0.00  1.0000
   3  -4   2     219      79                                                          49    1.80    0.00  1.0000
   1   3   2     525     105                                                         228    1.81    0.00  1.0000
   4  -3   2     537     100                                                         236    1.80    0.00  1.0000
   4  -1   2     175     113                                                          30    1.79    0.00  1.0000
   1  -4   2     319      56                                                         102    1.79    0.00  1.0000
  -4   1  -2     451      91                                                         182    1.79    0.00  1.0000
  -3  -1  -2     576      95                                                         262    1.81    0.00  1.0000
   3   1   2     274     112                                                          76    1.81    0.00  1.0000
  -1  -3  -2     424      85                                                         163    1.81    0.00  1.0000
  -3   4   2     425     101                                                         164    1.80    0.00  1.0000
   3  -4  -2     485      84                                                         202    1.80    0.00  1.0000
  -1  -3   2     530      59                                                         231    1.81    0.00  1.0000
   1  -4  -2     290      84                                                          86    1.79    0.00  1.0000
  -4   3   2     531     100                                                         232    1.80    0.00  1.0000
  -4   1   2     375      92                                                         135    1.79    0.00  1.0000
  -1   4  -2     476      50                                                         198    1.79    0.00  1.0000
  -3  -1   2     359      77                                                         124    1.81    0.00  1.0000
  -1   4   2     456      79                                                         185    1.79    0.00  1.0000
   1  -4  -2     472      96                                                         195    1.79    0.00  1.0000
  -3  -1   2     492      52                                                         206    1.81    0.00  1.0000
   4  -3  -2     417      90                                                         159    1.80    0.00  1.0000
   3  -4  -2     474      96                                                         195    1.80    0.00  1.0000
  -1  -3  -2     449      91                                                         179    1.81    0.00  1.0000
  -1  -3  -3      14      72                                                         348   -5.18    0.00  1.0000
   3   1  -3       0      65                                                         498   -5.18    0.00  1.0000
  -3  -1   3      29      75                                                         291   -5.18    0.00  1.0000
   3   1   3      25      68                                                         302    5.18    0.00  1.0000
   4  -1  -3      45      68                                                         248   -5.19    0.00  1.0000
  -3  -1  -3      20      76                                                         323    5.18    0.00  1.0000
  -1  -3   3       8      70                                                         386    5.18    0.00  1.0000
   4  -1   3       5      72                                                         408    5.19    0.00  1.0000
   4  -3   3      14      77                                                         353   -5.20    0.00  1.0000
  -4   1   3      15      74                                                         345   -5.19    0.00  1.0000
  -4   1  -3      18      74                                                         334    5.19    0.00  1.0000
  -4   3  -3      40      70                                                         262   -5.20    0.00  1.0000
   4  -3  -3      26      77                                                         304    5.20    0.00  1.0000
   1  -4   3      34      86                                                         276    5.19    0.00  1.0000
  -3  -1   3      18      62                                                         332   -5.18    0.00  1.0000
   3  -4   3       3      92                                                         430   -5.20    0.00  1.0000
  -1  -3   3       4      74                                                         420    5.18    0.00  1.0000
   4  -1   3      11     102                                                         369    5.19    0.00  1.0000
   1  -4  -3       6      67                                                         398   -5.19    0.00  1.0000
   4  -3   3       7      91                                                         396   -5.20    0.00  1.0000
  -1  -3  -3       5      91                                                         411   -5.18    0.00  1.0000
   3   1   3       1      95                                                         456    5.18    0.00  1.0000
  -4   1   3      33      93                                                         280   -5.19    0.00  1.0000
  -4   1  -3      33      54                                                         279    5.19    0.00  1.0000
   1  -4   3      18      73                                                         333    5.19    0.00  1.0000
  -4   1  -3       5     100                                                         405    5.19    0.00  1.0000
  -3  -1  -3      23      99                                                         310    5.18    0.00  1.0000
   4  -1   3      14     112                                                         350    5.19    0.00  1.0000
   3  -4   3      23      90                                                         313   -5.20    0.00  1.0000
   4  -3   3       6     107                                                         402   -5.20    0.00  1.0000
   3   1   3       3     117                                                         426    5.18    0.00  1.0000
  -3   4   3      11     112                                                         368    5.20    0.00  1.0000
   1   3   3      35     112                                                         273   -5.18    0.00  1.0000
   4  -3  -3      68      88                                                         203    5.20    0.00  1.0000
   3  -4  -3      10      92                                                         377    5.20    0.00  1.0000
  -1   4  -3      19      66                                                         327    5.19    0.00  1.0000
   1   3  -3       7      67                                                         394    5.18    0.00  1.0000
  -1  -3   3       9      73                                                         378    5.18    0.00  1.0000
  -1   4   3      32     108                                                         283   -5.19    0.00  1.0000
  -4   1   3      38      99                                                         266   -5.19    0.00  1.0000
  -4   3   3       3     109                                                         430    5.20    0.00  1.0000
   1  -4  -3      21      93                                                         321   -5.19    0.00  1.0000
  -1  -3  -3       1      96                                                         452   -5.18    0.00  1.0000
  -3  -1   3      18      84                                                         329   -5.18    0.00  1.0000
   1   3   3       4      86                                                         422   -5.18    0.00  1.0000
  -1  -3  -3      13      98                                                         352   -5.18    0.00  1.0000
   1  -4  -3      22     104                                                         315   -5.19    0.00  1.0000
  -4   1   3      32      73                                                         281   -5.19    0.00  1.0000
   3  -4  -3      13     103                                                         359    5.20    0.00  1.0000
  -3  -1   3      24      66                                                         308   -5.18    0.00  1.0000
   3   1  -3      42      78                                                         255   -5.18    0.00  1.0000
  -3   4   3      13      79                                                         357    5.20    0.00  1.0000
  -1   4   3      26      87                                                         301   -5.19    0.00  1.0000
  -4   3   3      17      83                                                         337    5.20    0.00  1.0000
  -1  -3   3      25      69                                                         302    5.18    0.00  1.0000
   3   1   3       0      85                                                         529    5.18    0.00  1.0000
   3   1  -4    4581     161                                                        3511    1.95    0.00  1.0000
   4  -1   4    4831     165                                                        3716    1.97    0.00  1.0000
   4  -1  -4    4676     164                                                        3580    1.97    0.00  1.0000
  -3  -1  -4    4947     169                                                        3832    1.95    0.00  1.0000
  -1  -3   4    4927     165                                                        3815    1.95    0.00  1.0000
  -3  -1   4    4697     165                                                        3613    1.95    0.00  1.0000
   3   1   4    4868     163                                                        3763    1.95    0.00  1.0000
  -1  -3  -4    4677     164                                                        3595    1.95    0.00  1.0000
   3  -4  -4    4564     165                                                        3492    1.96    0.00  1.0000
  -4   1  -4    4735     166                                                        3632    1.97    0.00  1.0000
   3  -4   4    4446     165                                                        3389    1.96    0.00  1.0000
   4  -3  -4    4750     168                                                        3655    1.96    0.00  1.0000
   4  -3   4    4776     169                                                        3678    1.96    0.00  1.0000
  -4   1   4    4707     166                                                        3607    1.97    0.00  1.0000
  -3  -1  -4    4831     194                                                        3730    1.95    0.00  1.0000
  -1   4  -4    4813     189                                                        3700    1.97    0.00  1.0000
   3  -4   4    4369     191                                                        3322    1.96    0.00  1.0000
   1  -4   4    4747     185                                                        3642    1.97    0.00  1.0000
  -3  -1   4    4909     167                                                        3799    1.95    0.00  1.0000
  -4   1  -4    4464     200                                                        3395    1.97    0.00  1.0000
  -1  -3   4    4605     176                                                        3532    1.95    0.00  1.0000
  -4   1   4    4809     155                                                        3697    1.97    0.00  1.0000
   4  -3   4    4525     195                                                        3458    1.96    0.00  1.0000
   1   3  -4    5244     186                                                        4094    1.95    0.00  1.0000
   1   3   4    4427     173                                                        3376    1.95    0.00  1.0000
  -1  -3  -4    4990     185                                                        3870    1.95    0.00  1.0000
   3   1   4    4704     190                                                        3619    1.95    0.00  1.0000
   4  -1   4    4470     187                                                        3400    1.97    0.00  1.0000
   1  -4  -4    4741     168                                                        3637    1.97    0.00  1.0000
   4  -3  -4    4912     184                                                        3797    1.96    0.00  1.0000
  -3  -1   4    4726     179                                                        3638    1.95    0.00  1.0000
  -4   1   4    4877     186                                                        3756    1.97    0.00  1.0000
   4  -3   4    4527     198                                                        3460    1.96    0.00  1.0000
  -3  -1  -4    4774     200                                                        3680    1.95    0.00  1.0000
   1   3   4    4740     214                                                        3650    1.95    0.00  1.0000
  -1  -3  -4    4476     193                                                        3419    1.95    0.00  1.0000
   4  -1   4    4986     209                                                        3852    1.97    0.00  1.0000
  -3   4  -4    4576     184                                                        3503    1.96    0.00  1.0000
   3  -4   4    4776     190                                                        3678    1.96    0.00  1.0000
  -1   4   4    5053     213                                                        3911    1.97    0.00  1.0000
  -4   1  -4    4268     190                                                        3224    1.97    0.00  1.0000
   3   1   4    4753     215                                                        3662    1.95    0.00  1.0000
   1  -4   4    4835     182                                                        3720    1.97    0.00  1.0000
  -1   4  -4    4825     177                                                        3711    1.97    0.00  1.0000
  -1  -3   4    4734     179                                                        3645    1.95    0.00  1.0000
   3   1  -4    4962     184                                                        3845    1.95    0.00  1.0000
   3   1  -4    4705     179                                                        3620    1.95    0.00  1.0000
  -4   3   4    4716     202                                                        3625    1.96    0.00  1.0000
  -4   1   4    4879     200                                                        3758    1.97    0.00  1.0000
   1   3  -4    4818     175                                                        3719    1.95    0.00  1.0000
   1  -4  -4    4404     195                                                        3343    1.97    0.00  1.0000
  -3   4   4    4709     208                                                        3619    1.96    0.00  1.0000
   3  -4  -4    4621     196                                                        3542    1.96    0.00  1.0000
  -1  -3   4    4522     177                                                        3459    1.95    0.00  1.0000
  -3  -1   4    4814     190                                                        3715    1.95    0.00  1.0000
   4  -3  -4    4856     193                                                        3748    1.96    0.00  1.0000
  -1  -3  -4    4650     203                                                        3571    1.95    0.00  1.0000
   4  -1  -4    5123     188                                                        3973    1.97    0.00  1.0000
  -3  -1   4    4683     173                                                        3600    1.95    0.00  1.0000
  -3   4   4    4701     188                                                        3612    1.96    0.00  1.0000
   1   3   4    4798     192                                                        3701    1.95    0.00  1.0000
   1  -4  -4    5221     205                                                        4059    1.97    0.00  1.0000
  -4   1   4    4875     179                                                        3755    1.97    0.00  1.0000
   3  -4  -4    4664     201                                                        3580    1.96    0.00  1.0000
  -4   3   4    4534     184                                                        3466    1.96    0.00  1.0000
   3   1   4    4637     186                                                        3560    1.95    0.00  1.0000
  -1   4   4    4631     189                                                        3541    1.97    0.00  1.0000
  -1  -3  -5    1949     122                                                        2190   -0.61    0.00  1.0000
   4  -1   5    1934     120                                                        2176    0.62    0.00  1.0000
   3   1   5    2137     121                                                        2389    0.61    0.00  1.0000
   1  -4  -5    2141     122                                                        2395   -0.62    0.00  1.0000
   3   1  -5    1885     118                                                        2122   -0.61    0.00  1.0000
   4  -1  -5    1961     120                                                        2204   -0.62    0.00  1.0000
  -1  -3   5    2024     122                                                        2269    0.61    0.00  1.0000
  -4   1   5    2151     124                                                        2405   -0.62    0.00  1.0000
  -3  -1   5    2076     122                                                        2324   -0.61    0.00  1.0000
   3  -4  -5    1928     125                                                        2168    0.61    0.00  1.0000
  -4   1  -5    2157     126                                                        2412    0.62    0.00  1.0000
   4  -3  -5    1922     125                                                        2161    0.61    0.00  1.0000
   3  -4   5    2044     126                                                        2291   -0.61    0.00  1.0000
   4  -3   5    2135     128                                                        2387   -0.61    0.00  1.0000
  -3  -1  -5    1927     125                                                        2167    0.61    0.00  1.0000
   4  -3   5    2114     167                                                        2365   -0.61    0.00  1.0000
  -4   3  -5    2100     175                                                        2350   -0.61    0.00  1.0000
   1   3  -5    2222     154                                                        2479    0.61    0.00  1.0000
  -4   1  -5    1867     170                                                        2105    0.62    0.00  1.0000
  -1   4  -5    2225     164                                                        2484    0.62    0.00  1.0000
   3  -4   5    1968     161                                                        2210   -0.61    0.00  1.0000
  -3  -1  -5    2103     171                                                        2353    0.61    0.00  1.0000
  -3   4  -5    2200     172                                                        2456   -0.61    0.00  1.0000
   1  -4   5    1933     150                                                        2175    0.62    0.00  1.0000
  -1  -3   5    2166     149                                                        2420    0.61    0.00  1.0000
   1  -4  -5    1957     132                                                        2200   -0.62    0.00  1.0000
  -4   1   5    1964     117                                                        2207   -0.62    0.00  1.0000
  -3  -1   5    2060     133                                                        2307   -0.61    0.00  1.0000
  -1  -3  -5    1778     151                                                        2008   -0.61    0.00  1.0000
   1   3   5    2089     143                                                        2338   -0.61    0.00  1.0000
   3   1   5    2117     162                                                        2368    0.61    0.00  1.0000
   4  -1   5    1909     173                                                        2149    0.62    0.00  1.0000
   4  -3   5    1917     103                                                        2156   -0.61    0.00  1.0000
   4  -3  -5    2132     157                                                        2384    0.61    0.00  1.0000
  -4   1   5    2134     151                                                        2387   -0.62    0.00  1.0000
  -3  -1   5    2098     148                                                        2348   -0.61    0.00  1.0000
   3  -4  -5    1979     147                                                        2222    0.61    0.00  1.0000
   3   1   5    2203     198                                                        2459    0.61    0.00  1.0000
   4  -1   5    2087     194                                                        2338    0.62    0.00  1.0000
   1  -4   5    2051     159                                                        2300    0.62    0.00  1.0000
   4  -3   5    2147     183                                                        2400   -0.61    0.00  1.0000
  -1  -3   5    2060     162                                                        2307    0.61    0.00  1.0000
   3  -4   5    2067     176                                                        2315   -0.61    0.00  1.0000
  -3   4  -5    1953     163                                                        2194   -0.61    0.00  1.0000
  -3  -1  -5    2110     175                                                        2360    0.61    0.00  1.0000
   4  -3  -5    2169     169                                                        2423    0.61    0.00  1.0000
   1  -4  -5    1810     173                                                        2044   -0.62    0.00  1.0000
   3   1  -5    2217     162                                                        2474   -0.61    0.00  1.0000
  -4   3   5    2136     184                                                        2388    0.61    0.00  1.0000
  -4   1   5    1941     178                                                        2183   -0.62    0.00  1.0000
   1   3   5    2273     194                                                        2533   -0.61    0.00  1.0000
   3  -4  -5    2234     180                                                        2492    0.61    0.00  1.0000
  -1   4  -5    1997     156                                                        2242    0.62    0.00  1.0000
  -3  -1   5    1990     171                                                        2233   -0.61    0.00  1.0000
  -3   4   5    2090     192                                                        2339    0.61    0.00  1.0000
  -1   4   5    2050     192                                                        2299   -0.62    0.00  1.0000
   1   3  -5    2236     153                                                        2494    0.61    0.00  1.0000
   3   1  -5    2155     161                                                        2408   -0.61    0.00  1.0000
  -1  -3  -5    1922     180                                                        2161   -0.61    0.00  1.0000
   4  -1   5    2382     164                                                        2649    0.62    0.00  1.0000
  -1   4   5    1921     164                                                        2162   -0.62    0.00  1.0000
   1  -4  -5    2184     191                                                        2440   -0.62    0.00  1.0000
  -3  -1   5    1911     146                                                        2150   -0.61    0.00  1.0000
  -4   1   5    2239     150                                                        2498   -0.62    0.00  1.0000
  -1  -3  -5    2024     179                                                        2269   -0.61    0.00  1.0000
   3  -4  -5    2015     179                                                        2260    0.61    0.00  1.0000
  -3   4   5    2066     166                                                        2314    0.61    0.00  1.0000
  -1  -3   5    1900     147                                                        2138    0.61    0.00  1.0000
   4  -1  -5    2436     169                                                        2706   -0.62    0.00  1.0000
   3   1   5    2086     160                                                        2335    0.61    0.00  1.0000
  -4   3   5    1918     157                                                        2157    0.61    0.00  1.0000
   1   3   5    2055     165                                                        2302   -0.61    0.00  1.0000
  -1  -3   6     283      73                                                         379    0.61    0.00  1.0000
   1  -4   6     234      70                                                         321    0.61    0.00  1.0000
   4  -1  -6     295      71                                                         392    0.61    0.00  1.0000
  -3  -1   6     339     112                                                         443    0.61    0.00  1.0000
   4  -3  -6     284     116                                                         382    0.62    0.00  1.0000
   1  -4  -6     198      72                                                         278    0.61    0.00  1.0000
  -1  -3  -6     209      74                                                         292    0.61    0.00  1.0000
   4  -1   6     263      73                                                         355    0.61    0.00  1.0000
   3  -4  -6     161      76                                                         237    0.62    0.00  1.0000
  -4   1   6     206      74                                                         288    0.61    0.00  1.0000
  -3  -1   6     174      76                                                         250    0.61    0.00  1.0000
  -4   1  -6     177      78                                                         253    0.61    0.00  1.0000
  -3  -1  -6     263      79                                                         355    0.61    0.00  1.0000
   3  -4   6     271      81                                                         367    0.62    0.00  1.0000
  -1   4  -6     212     133                                                         295    0.61    0.00  1.0000
   3  -4  -6     142      56                                                         214    0.62    0.00  1.0000
   1   3  -6     348     125                                                         453    0.61    0.00  1.0000
  -3  -1   6     185     101                                                         264    0.61    0.00  1.0000
  -3   4  -6     264     141                                                         359    0.62    0.00  1.0000
  -4   3  -6     220     142                                                         308    0.62    0.00  1.0000
  -1  -3   6     150     116                                                         222    0.61    0.00  1.0000
   1  -4   6     230     128                                                         316    0.61    0.00  1.0000
  -4   1   6     226      82                                                         312    0.61    0.00  1.0000
   4  -1   6     432     149                                                         548    0.61    0.00  1.0000
   1   3   6     250     112                                                         340    0.61    0.00  1.0000
   1  -4  -6     271      98                                                         364    0.61    0.00  1.0000
   3  -4   6     252     141                                                         345    0.62    0.00  1.0000
   4  -3   6     242     147                                                         334    0.62    0.00  1.0000
  -3  -1  -6      78     138                                                         132    0.61    0.00  1.0000
  -4   1  -6     376     144                                                         484    0.61    0.00  1.0000
   3   1   6     111     137                                                         174    0.61    0.00  1.0000
  -1  -3  -6     166     120                                                         241    0.61    0.00  1.0000
   1  -4  -6     178      93                                                         255    0.61    0.00  1.0000
  -4   1   6     187     117                                                         266    0.61    0.00  1.0000
   3  -4  -6     238     115                                                         329    0.62    0.00  1.0000
   3   1   6     287     177                                                         383    0.61    0.00  1.0000
   3  -4   6     285     157                                                         384    0.62    0.00  1.0000
   4  -3   6     210     169                                                         296    0.62    0.00  1.0000
   4  -1   6     404     180                                                         516    0.61    0.00  1.0000
   1  -4   6     246     148                                                         335    0.61    0.00  1.0000
  -1   4   6      83     182                                                         138    0.61    0.00  1.0000
   4  -1  -6     277     139                                                         371    0.61    0.00  1.0000
   1  -4  -6     287     153                                                         382    0.61    0.00  1.0000
  -1  -3  -6     278     149                                                         373    0.61    0.00  1.0000
   1   3   6     227     187                                                         313    0.61    0.00  1.0000
  -4   1   6     172     161                                                         248    0.61    0.00  1.0000
   3  -4  -6     269     146                                                         365    0.62    0.00  1.0000
  -3  -1  -6     322     153                                                         423    0.61    0.00  1.0000
   1   3  -6     272     131                                                         366    0.61    0.00  1.0000
  -1  -3   6     316     141                                                         417    0.61    0.00  1.0000
  -4   3  -6     209     147                                                         295    0.62    0.00  1.0000
  -1   4  -6     295     131                                                         392    0.61    0.00  1.0000
  -3   4   6      86     175                                                         143    0.62    0.00  1.0000
  -3  -1   6     315     151                                                         415    0.61    0.00  1.0000
   3   1  -6     117     138                                                         181    0.61    0.00  1.0000
  -3   4  -6     154     140                                                         229    0.62    0.00  1.0000
  -4   3   6     158     173                                                         233    0.62    0.00  1.0000
  -1  -3   6     308     124                                                         407    0.61    0.00  1.0000
   3   1   6     218     145                                                         303    0.61    0.00  1.0000
  -3   4   6     145     132                                                         217    0.62    0.00  1.0000
   4  -1   6     149     137                                                         220    0.61    0.00  1.0000
   1  -4   6     284     132                                                         379    0.61    0.00  1.0000
   4  -3   6      53     133                                                         100    0.62    0.00  1.0000
   4  -1  -6     367     146                                                         474    0.61    0.00  1.0000
  -3  -1   6     198     123                                                         279    0.61    0.00  1.0000
  -1  -3  -6     186     168                                                         265    0.61    0.00  1.0000
   1  -4  -6     311     166                                                         410    0.61    0.00  1.0000
   1   3   6     383     132                                                         493    0.61    0.00  1.0000
  -4   3   6     149     128                                                         222    0.62    0.00  1.0000
  -4   1   6     251     126                                                         341    0.61    0.00  1.0000
  -1   4   6     338     134                                                         441    0.61    0.00  1.0000
  -1  -3   7    1238     119                                                         909    1.16    0.00  1.0000
   1  -4  -7    1184      72                                                         864   -1.16    0.00  1.0000
   1  -4   7    1269      76                                                         937    1.16    0.00  1.0000
   4  -3   7    1050      75                                                         749   -1.17    0.00  1.0000
   3  -4  -7    1231     122                                                         903    1.17    0.00  1.0000
   4  -1   7    1289      77                                                         954    1.16    0.00  1.0000
   4  -1  -7    1122      69                                                         811   -1.16    0.00  1.0000
   4  -3  -7    1160      73                                                         842    1.17    0.00  1.0000
   3  -4   7    1254      85                                                         922   -1.17    0.00  1.0000
   1  -4   7    1260      80                                                         929    1.16    0.00  1.0000
  -3  -1  -7    1192      79                                                         870    1.16    0.00  1.0000
  -3  -1   7    1273      77                                                         939   -1.16    0.00  1.0000
   1  -4  -7    1137      76                                                         824   -1.16    0.00  1.0000
   3  -4  -7    1108      76                                                         798    1.17    0.00  1.0000
  -3  -1   7    1468     129                                                        1108   -1.16    0.00  1.0000
  -4   3  -7    1303     165                                                         964   -1.17    0.00  1.0000
   1  -4   7    1247     148                                                         918    1.16    0.00  1.0000
   1   3  -7    1323     142                                                         982    1.16    0.00  1.0000
  -3   4  -7    1469     158                                                        1108   -1.17    0.00  1.0000
  -1  -3   7    1308     142                                                         969    1.16    0.00  1.0000
  -4   1  -7    1521     165                                                        1155    1.16    0.00  1.0000
   1  -4  -7    1488     113                                                        1126   -1.16    0.00  1.0000
  -1   4  -7    1277     149                                                         944    1.16    0.00  1.0000
   3  -4  -7    1373      77                                                        1025    1.17    0.00  1.0000
   4  -3   7    1278     163                                                         943   -1.17    0.00  1.0000
   3   1   7    1313     159                                                         974    1.16    0.00  1.0000
   4  -1   7    1362     169                                                        1017    1.16    0.00  1.0000
  -3  -1  -7    1583     156                                                        1208    1.16    0.00  1.0000
   3  -4   7    1216     168                                                         890   -1.17    0.00  1.0000
  -4   3   7    1119      75                                                         807    1.17    0.00  1.0000
   1   3   7    1198     129                                                         875   -1.16    0.00  1.0000
  -1  -3  -7    1417     133                                                        1063   -1.16    0.00  1.0000
  -4   1   7    1291     100                                                         956   -1.16    0.00  1.0000
  -1  -3  -7    1121      74                                                         809   -1.16    0.00  1.0000
   1  -4  -7    1078     103                                                         774   -1.16    0.00  1.0000
  -3  -1   7    1220     133                                                         894   -1.16    0.00  1.0000
   4  -3   7    1308     193                                                         969   -1.17    0.00  1.0000
   4  -1   7    1224     200                                                         898    1.16    0.00  1.0000
   3  -4   7    1349     183                                                        1004   -1.17    0.00  1.0000
   1  -4   7    1409     176                                                        1058    1.16    0.00  1.0000
   3   1   7    1734     204                                                        1340    1.16    0.00  1.0000
   3   1  -7    1534     165                                                        1165   -1.16    0.00  1.0000
  -3  -1   7    1552     183                                                        1181   -1.16    0.00  1.0000
  -1   4  -7    1277     156                                                         944    1.16    0.00  1.0000
   1   3  -7    1269     158                                                         936    1.16    0.00  1.0000
  -4   1   7    1256     187                                                         926   -1.16    0.00  1.0000
  -1  -3  -7    1085     184                                                         779   -1.16    0.00  1.0000
  -3   4  -7    1527     171                                                        1158   -1.17    0.00  1.0000
  -4   3  -7    1381     177                                                        1032   -1.17    0.00  1.0000
   1  -4  -7    1649     193                                                        1267   -1.16    0.00  1.0000
   4  -1  -7    1455     170                                                        1098   -1.16    0.00  1.0000
  -4   3   7    1462     198                                                        1102    1.17    0.00  1.0000
  -1  -3   7    1405     173                                                        1053    1.16    0.00  1.0000
  -3   4   7    1491     205                                                        1127    1.17    0.00  1.0000
   1   3   7    1287     203                                                         951   -1.16    0.00  1.0000
  -1   4   7    1344     206                                                        1002   -1.16    0.00  1.0000
   4  -3  -7    1196     181                                                         873    1.17    0.00  1.0000
  -1  -3   7    1218     155                                                         892    1.16    0.00  1.0000
  -3   4   7    1269     159                                                         935    1.17    0.00  1.0000
   1   3   7    1301     164                                                         963   -1.16    0.00  1.0000
  -1   4   7    1401     165                                                        1051   -1.16    0.00  1.0000
   1  -4  -7    1353     195                                                        1009   -1.16    0.00  1.0000
   4  -3   7    1386     171                                                        1036   -1.17    0.00  1.0000
   1  -4   7    1583     166                                                        1209    1.16    0.00  1.0000
   4  -1   7    1386     178                                                        1038    1.16    0.00  1.0000
  -3  -1   7    1284     151                                                         949   -1.16    0.00  1.0000
  -4   3   7    1372     160                                                        1024    1.17    0.00  1.0000
   4  -1  -7    1229     172                                                         903   -1.16    0.00  1.0000
   3   1   7    1519     178                                                        1152    1.16    0.00  1.0000
   3  -4   7    1121     169                                                         809   -1.17    0.00  1.0000
  -4   1   7    1339     158                                                         997   -1.16    0.00  1.0000
   3  -4  -8     377     122                                                         228   -1.00    0.00  1.0000
   1  -4   8     352     103                                                         209   -0.99    0.00  1.0000
   1  -4  -8     409      99                                                         254   -0.99    0.00  1.0000
   1  -4  -8     575     118                                                         387   -0.99    0.00  1.0000
  -1  -3   8      69     156                                                          16   -1.00    0.00  1.0000
  -3  -1  -8     195     161                                                          93   -1.00    0.00  1.0000
   3  -4  -8     365      79                                                         218   -1.00    0.00  1.0000
  -1  -3  -8     300     143                                                         169   -1.00    0.00  1.0000
  -4   1  -8     213     175                                                         106   -0.99    0.00  1.0000
  -1   4  -8     692     170                                                         484   -0.99    0.00  1.0000
  -4   3  -8     164     178                                                          72   -1.00    0.00  1.0000
   1   3  -8     269     145                                                         146   -1.00    0.00  1.0000
  -3   4  -8     208     173                                                         102   -1.00    0.00  1.0000
   1   3   8     232     145                                                         119   -1.00    0.00  1.0000
  -4   1   8     213     109                                                         106   -0.99    0.00  1.0000
   3   1   8     205     168                                                         100   -1.00    0.00  1.0000
   1  -4   8     294     167                                                         165   -0.99    0.00  1.0000
   4  -3   8      19     180                                                         -33   -1.00    0.00  1.0000
   4  -1   8     638     193                                                         439   -0.99    0.00  1.0000
  -4   3   8     222      78                                                         112   -1.00    0.00  1.0000
   3  -4   8     331     179                                                         192   -1.00    0.00  1.0000
  -3  -1   8     162     134                                                          71   -1.00    0.00  1.0000
  -1  -3   8     308     123                                                         175   -1.00    0.00  1.0000
  -3  -1   8     508     136                                                         332   -1.00    0.00  1.0000
   1   3   8     208     230                                                         102   -1.00    0.00  1.0000
   4  -3   8     246     214                                                         129   -1.00    0.00  1.0000
   3  -4   8     291     207                                                         162   -1.00    0.00  1.0000
   4  -1   8     366     224                                                         220   -0.99    0.00  1.0000
   1  -4   8      18     206                                                         -97   -0.99    0.00  1.0000
   3   1   8     325     236                                                         188   -1.00    0.00  1.0000
   1   3  -8     251     172                                                         133   -1.00    0.00  1.0000
  -3  -1   8     370     206                                                         223   -1.00    0.00  1.0000
  -3   4   8     277     226                                                         152   -1.00    0.00  1.0000
  -4   1  -8     108     197                                                          37   -0.99    0.00  1.0000
  -4   3  -8     232     191                                                         119   -1.00    0.00  1.0000
  -1  -3  -8      19     205                                                         -38   -1.00    0.00  1.0000
  -3   4  -8     308     191                                                         175   -1.00    0.00  1.0000
   1  -4  -8     659     217                                                         457   -0.99    0.00  1.0000
  -4   3   8      19     227                                                          -5   -1.00    0.00  1.0000
  -1  -3   8     193     199                                                          92   -1.00    0.00  1.0000
  -1   4   8      18     227                                                         -51   -0.99    0.00  1.0000
  -1   4  -8      18     178                                                         -30   -0.99    0.00  1.0000
  -4   1   8     340     211                                                         200   -0.99    0.00  1.0000
   3   1  -8      19     190                                                        -158   -1.00    0.00  1.0000
   4  -1  -8      18     198                                                        -334   -0.99    0.00  1.0000
  -4   3   8     314     177                                                         179   -1.00    0.00  1.0000
  -4   1   8     171     179                                                          77   -0.99    0.00  1.0000
  -1   4   8     209     195                                                         103   -0.99    0.00  1.0000
   4  -3   8     412     180                                                         255   -1.00    0.00  1.0000
   4  -3  -8     277     207                                                         152   -1.00    0.00  1.0000
   1  -4  -8     305     209                                                         173   -0.99    0.00  1.0000
   4  -1   8     264     204                                                         143   -0.99    0.00  1.0000
  -3  -1   8     366     172                                                         220   -1.00    0.00  1.0000
   1   3   8     313     200                                                         179   -1.00    0.00  1.0000
   3   1   8      19     188                                                        -103   -1.00    0.00  1.0000
   4  -1  -8     227     199                                                         116   -0.99    0.00  1.0000
  -1  -3   8      19     176                                                         -52   -1.00    0.00  1.0000
  -3   4   8     416     173                                                         258   -1.00    0.00  1.0000
   1  -4   8     427     184                                                         268   -0.99    0.00  1.0000
   3  -4   8     103     188                                                          34   -1.00    0.00  1.0000
   3  -4  -9       2      88                                                          -7    0.35    0.00  1.0000
  -1   4  -9     166     189                                                         209    0.36    0.00  1.0000
  -4   3  -9      22     203                                                          39   -0.35    0.00  1.0000
  -4   1  -9      50     201                                                          74    0.36    0.00  1.0000
   1  -4  -9       2     132                                                        -115   -0.36    0.00  1.0000
  -3   4  -9     122     200                                                         158   -0.35    0.00  1.0000
   1   3  -9      59     171                                                          85    0.36    0.00  1.0000
  -1  -3  -9      37     167                                                          58   -0.36    0.00  1.0000
  -3  -1  -9     135     193                                                         173    0.36    0.00  1.0000
   1   3   9     194     164                                                         240   -0.36    0.00  1.0000
  -3  -1   9       9     162                                                          21   -0.36    0.00  1.0000
  -4   1   9     276     133                                                         330   -0.36    0.00  1.0000
  -4   3   9       2      92                                                         -26    0.35    0.00  1.0000
   1  -4   9     120     198                                                         157    0.36    0.00  1.0000
  -1  -3   9      76     188                                                         105    0.36    0.00  1.0000
   4  -3   9       2     215                                                         -68   -0.35    0.00  1.0000
   3   1   9     127     199                                                         164    0.36    0.00  1.0000
   3  -4   9     349     209                                                         408   -0.35    0.00  1.0000
   4  -1   9       2     210                                                        -144    0.36    0.00  1.0000
   1  -4   9      84     112                                                         115    0.36    0.00  1.0000
  -1  -3   9     132     139                                                         170    0.36    0.00  1.0000
   4  -3   9       2     259                                                        -122   -0.35    0.00  1.0000
   4  -1   9     184     265                                                         229    0.36    0.00  1.0000
   3  -4   9      10     247                                                          22   -0.35    0.00  1.0000
   1  -4   9     111     234                                                         147    0.36    0.00  1.0000
  -1   4  -9     231     218                                                         281    0.36    0.00  1.0000
  -3  -1   9      49     243                                                          73   -0.36    0.00  1.0000
  -4   1   9       2     247                                                        -216   -0.36    0.00  1.0000
   1   3  -9      34     211                                                          54    0.36    0.00  1.0000
  -4   1  -9      92     247                                                         125    0.36    0.00  1.0000
   4  -3  -9       2     233                                                        -267    0.35    0.00  1.0000
  -4   3  -9     166     243                                                         208   -0.35    0.00  1.0000
  -3   4  -9     157     230                                                         198   -0.35    0.00  1.0000
  -1  -3   9     370     237                                                         432    0.36    0.00  1.0000
  -4   3   9       5     255                                                          15    0.35    0.00  1.0000
   3   1  -9      13     220                                                          26   -0.36    0.00  1.0000
   4  -1  -9       2     222                                                         -87   -0.36    0.00  1.0000
   4  -3  -9       2     230                                                          -5    0.35    0.00  1.0000
   3  -4   9       2     226                                                         -16   -0.35    0.00  1.0000
   1  -4   9      48     215                                                          72    0.36    0.00  1.0000
  -3   4   9     230     225                                                         279    0.35    0.00  1.0000
  -4   1   9       2     207                                                          -5   -0.36    0.00  1.0000
   4  -3   9     278     237                                                         331   -0.35    0.00  1.0000
  -3  -1   9     129     198                                                         166   -0.36    0.00  1.0000
   1   3   9       2     230                                                         -79   -0.36    0.00  1.0000
  -4   3   9      48     205                                                          71    0.35    0.00  1.0000
  -1   4   9       2     228                                                         -55   -0.36    0.00  1.0000
   3   1   9     289     236                                                         344    0.36    0.00  1.0000
   4  -1   9       2     238                                                         -35    0.36    0.00  1.0000
  -1  -3   9       2     203                                                        -172    0.36    0.00  1.0000
  -4   1 -10     466     221                                                         477    0.06    0.00  1.0000
   1  -4 -10     594     149                                                         606    0.06    0.00  1.0000
  -1  -3 -10     506     186                                                         521    0.08    0.00  1.0000
   1   3 -10     467     190                                                         481    0.08    0.00  1.0000
  -3   4 -10     336     219                                                         347    0.07    0.00  1.0000
  -4   3 -10     218     215                                                         227    0.07    0.00  1.0000
  -3  -1 -10     813     211                                                         832    0.08    0.00  1.0000
  -1   4 -10     622     207                                                         634    0.06    0.00  1.0000
  -1  -3  10     541     274                                                         556    0.08    0.00  1.0000
   1  -4  10     732     274                                                         745    0.06    0.00  1.0000
   3  -4  10     759     279                                                         776    0.07    0.00  1.0000
   1   3 -10     667     250                                                         684    0.08    0.00  1.0000
   3   1 -10     316     249                                                         328    0.08    0.00  1.0000
  -4   1 -10     609     280                                                         621    0.06    0.00  1.0000
   4  -3 -10     796     273                                                         813    0.07    0.00  1.0000
  -3  -1 -10     700     277                                                         718    0.08    0.00  1.0000
  -4   3 -10     306     263                                                         317    0.07    0.00  1.0000
  -3   4 -10     128     258                                                         135    0.07    0.00  1.0000
   4  -1 -10     530     268                                                         541    0.06    0.00  1.0000
  -1   4 -10     413     246                                                         423    0.06    0.00  1.0000
  -1  -3  10      97     237                                                         104    0.08    0.00  1.0000
   3  -4  10     468     264                                                         481    0.07    0.00  1.0000
   1   3  10     906     269                                                         926    0.08    0.00  1.0000
  -1   4  10     539     265                                                         551    0.06    0.00  1.0000
  -3  -1  10     545     237                                                         561    0.08    0.00  1.0000
   1  -4  10      66     251                                                          70    0.06    0.00  1.0000
   4  -1  10     807     276                                                         821    0.06    0.00  1.0000
  -4   3  10     761     252                                                         778    0.07    0.00  1.0000
   3   1  10     619     274                                                         636    0.08    0.00  1.0000
  -3   4  10     393     243                                                         405    0.07    0.00  1.0000
  -4   1  10     252     236                                                         260    0.06    0.00  1.0000
   4  -3  10     916     264                                                         935    0.07    0.00  1.0000
   3  -4  10     773     243                                                         790    0.07    0.00  1.0000
  -3  -1  10     382     181                                                         395    0.08    0.00  1.0000
  -4   1  10     510     148                                                         521    0.06    0.00  1.0000
   3   1  10     596     222                                                         612    0.08    0.00  1.0000
   4  -3  10     405     246                                                         417    0.07    0.00  1.0000
   1   3  10     266     177                                                         277    0.08    0.00  1.0000
  -1  -3  10     215     210                                                         225    0.08    0.00  1.0000
   4  -1  10     697     252                                                         710    0.06    0.00  1.0000
   1  -4  10     500     231                                                         511    0.06    0.00  1.0000
   1  -4 -11      88     150                                                         109    0.25    0.00  1.0000
  -3  -1 -11       1     225                                                         -31   -0.26    0.00  1.0000
  -4   3 -11     285     234                                                         323    0.25    0.00  1.0000
  -3   4 -11       1     232                                                         -13    0.25    0.00  1.0000
  -1  -3 -11       1     192                                                          -3    0.26    0.00  1.0000
  -1   4 -11       6     221                                                          12   -0.25    0.00  1.0000
  -4   1 -11     109     237                                                         133   -0.25    0.00  1.0000
  -4   3 -11     317     295                                                         357    0.25    0.00  1.0000
  -1   4 -11     112     276                                                         136   -0.25    0.00  1.0000
   4  -1 -11      28     284                                                          40    0.25    0.00  1.0000
   1   3 -11     200     275                                                         233   -0.26    0.00  1.0000
   3  -4 -11       1     306                                                        -242   -0.25    0.00  1.0000
   3   1 -11      53     271                                                          70    0.26    0.00  1.0000
  -4   1 -11      99     298                                                         122   -0.25    0.00  1.0000
  -3   4 -11     160     285                                                         189    0.25    0.00  1.0000
  -3  -1 -11       1     303                                                        -325   -0.26    0.00  1.0000
   4  -3 -11     828     299                                                         891   -0.25    0.00  1.0000
  -4   3  11     301     275                                                         340   -0.25    0.00  1.0000
  -4   1  11     147     261                                                         174    0.25    0.00  1.0000
  -3   4  11      11     263                                                          19   -0.25    0.00  1.0000
   3   1  11     160     292                                                         189   -0.26    0.00  1.0000
  -1  -3  11     175     267                                                         206   -0.26    0.00  1.0000
   1   3  11       1     288                                                        -131    0.26    0.00  1.0000
  -3  -1  11       6     266                                                          12    0.26    0.00  1.0000
   4  -3  11       1     293                                                        -187    0.25    0.00  1.0000
   4  -1  11      59     279                                                          77   -0.25    0.00  1.0000
   1  -4  11       1     281                                                        -350   -0.25    0.00  1.0000
   3  -4  11     105     287                                                         128    0.25    0.00  1.0000
  -1   4  11     248     291                                                         283    0.25    0.00  1.0000
  -1  -3  11       1     236                                                         -78   -0.26    0.00  1.0000
   4  -3  11      10     279                                                          18    0.25    0.00  1.0000
   4  -1  11       1     263                                                        -141   -0.25    0.00  1.0000
  -3  -1  11      65     197                                                          84    0.26    0.00  1.0000
   1   3  11     233     183                                                         268    0.26    0.00  1.0000
   3  -4  11       1     271                                                        -158    0.25    0.00  1.0000
   1  -4  11      74     255                                                          94   -0.25    0.00  1.0000
   3   1  11       1     225                                                        -222   -0.26    0.00  1.0000
  -4   3 -12     720     263                                                         636    0.37    0.00  1.0000
  -1  -3 -12     944     212                                                         846    0.38    0.00  1.0000
  -4   1 -12     985     268                                                         886    0.37    0.00  1.0000
  -1   4 -12     779     244                                                         691    0.37    0.00  1.0000
  -3  -1 -12     966     249                                                         867    0.38    0.00  1.0000
   1  -4 -12     421     159                                                         357    0.37    0.00  1.0000
  -3   4 -12     739     263                                                         654    0.37    0.00  1.0000
   4  -1  12     888     285                                                         794    0.37    0.00  1.0000
   4  -3  12     871     306                                                         778    0.37    0.00  1.0000
   3  -4  12     527     306                                                         456    0.37    0.00  1.0000
   1  -4  12     940     296                                                         843    0.37    0.00  1.0000
  -3  -1 -12     664     353                                                         582    0.38    0.00  1.0000
  -3   4 -12    1353     336                                                        1237    0.37    0.00  1.0000
  -4   3 -12    1059     346                                                         957    0.37    0.00  1.0000
   3  -4 -12     458     346                                                         392    0.37    0.00  1.0000
   4  -3 -12     841     342                                                         750    0.37    0.00  1.0000
   1   3 -12     364     312                                                         304    0.38    0.00  1.0000
  -1  -3 -12     144     363                                                         107    0.38    0.00  1.0000
   4  -1 -12     799     336                                                         710    0.37    0.00  1.0000
  -1   4 -12     754     326                                                         668    0.37    0.00  1.0000
   3   1 -12     398     330                                                         335    0.38    0.00  1.0000
  -4   1 -12     664     350                                                         583    0.37    0.00  1.0000
   1  -4 -12       3     359                                                         -41    0.37    0.00  1.0000
  -4   3  12     679     309                                                         598    0.37    0.00  1.0000
   1   3  12    1623     350                                                        1493    0.38    0.00  1.0000
  -1  -3  12     490     301                                                         420    0.38    0.00  1.0000
   4  -3  12     423     326                                                         359    0.37    0.00  1.0000
   3   1  12    1083     322                                                         978    0.38    0.00  1.0000
   1  -4  12    1230     307                                                        1119    0.37    0.00  1.0000
  -3   4  12     986     302                                                         887    0.37    0.00  1.0000
   4  -1  12     935     343                                                         838    0.37    0.00  1.0000
   3  -4  12     685     322                                                         603    0.37    0.00  1.0000
  -4   1  12     533     309                                                         461    0.37    0.00  1.0000
  -1   4  12    1096     320                                                         991    0.37    0.00  1.0000
  -3  -1  12     885     308                                                         790    0.38    0.00  1.0000
   4  -4   0   25325    1339                                                       35557    6.80    0.00  1.0000
  -4   4   0   25176    1337                                                       35381    6.80    0.00  1.0000
  -4   0   0   24415    1335                                                       34402    6.75    0.00  1.0000
  -4   0   0   25981    1339                                                       36257    6.75    0.00  1.0000
   4   0   0   24625    1337                                                       34651    6.75    0.00  1.0000
   4  -4   0   25833    1337                                                       36159    6.80    0.00  1.0000
   0  -4   0   24830    1328                                                       34894    6.75    0.00  1.0000
  -4   0   0   27089    1341                                                       37563    6.75    0.00  1.0000
  -4   0   0   25430    1339                                                       35605    6.75    0.00  1.0000
   4   0   0   25888    1338                                                       36146    6.75    0.00  1.0000
   0  -4   0   25626    1330                                                       35837    6.75    0.00  1.0000
   4  -4  -1   40554    1528                                                       40230    0.19    0.00  1.0000
   4  -4   1   42111    1529                                                       41781   -0.19    0.00  1.0000
  -4   4  -1   41939    1531                                                       41610   -0.19    0.00  1.0000
  -4   4   1   41253    1522                                                       40927    0.19    0.00  1.0000
   4  -4   1   38238    1528                                                       37924   -0.19    0.00  1.0000
   0  -4   1   39213    1528                                                       38878    0.20    0.00  1.0000
   4   0   1   38483    1528                                                       38151    0.20    0.00  1.0000
  -4   0  -1   44335    1533                                                       43979    0.20    0.00  1.0000
  -4   0   1   42181    1530                                                       41834   -0.20    0.00  1.0000
  -4   0   1   40355    1518                                                       40015   -0.20    0.00  1.0000
  -4   0  -1   40158    1527                                                       39819    0.20    0.00  1.0000
   0  -4  -1   40161    1524                                                       39822   -0.20    0.00  1.0000
   4   0   1   41486    1528                                                       41142    0.20    0.00  1.0000
  -4   4   1   40859    1526                                                       40534    0.19    0.00  1.0000
   4  -4  -1   41932    1527                                                       41603    0.19    0.00  1.0000
   0  -4  -1   41667    1524                                                       41322   -0.20    0.00  1.0000
  -4   0  -1   42319    1530                                                       41971    0.20    0.00  1.0000
   4   0   1   41686    1529                                                       41341    0.20    0.00  1.0000
  -4   0   1   42076    1529                                                       41729   -0.20    0.00  1.0000
   4   0  -1   40892    1528                                                       40550   -0.20    0.00  1.0000
   4   0   2    1273     110                                                        1817   -1.61    0.00  1.0000
   4  -4   2    1334     116                                                        1881   -1.58    0.00  1.0000
   0   4  -2    1133     122                                                        1649   -1.61    0.00  1.0000
   4  -4  -2    1199      85                                                        1720   -1.58    0.00  1.0000
   0  -4   2    1192     113                                                        1721   -1.61    0.00  1.0000
  -4   4  -2    1351     137                                                        1902   -1.58    0.00  1.0000
  -4   4   2    1235      83                                                        1764   -1.58    0.00  1.0000
   4  -4   2    1147     123                                                        1658   -1.58    0.00  1.0000
  -4   0  -2    1385     147                                                        1951   -1.61    0.00  1.0000
   4   0   2    1309     126                                                        1860   -1.61    0.00  1.0000
  -4   0   2    1342     124                                                        1900   -1.61    0.00  1.0000
  -4   0  -2    1254     122                                                        1795   -1.61    0.00  1.0000
   4  -4   2    1279     119                                                        1816   -1.58    0.00  1.0000
   0  -4   2    1173      86                                                        1698   -1.61    0.00  1.0000
   0  -4  -2    1323     117                                                        1877   -1.61    0.00  1.0000
   4   0   2    1415     135                                                        1987   -1.61    0.00  1.0000
   0   4  -2    1256      82                                                        1797   -1.61    0.00  1.0000
  -4   4   2    1330     132                                                        1877   -1.58    0.00  1.0000
  -4   4   2    1336     110                                                        1884   -1.58    0.00  1.0000
  -4   0   2    1150      90                                                        1670   -1.61    0.00  1.0000
   4   0  -2    1142      96                                                        1660   -1.61    0.00  1.0000
   0  -4  -2    1374     122                                                        1938   -1.61    0.00  1.0000
   4  -4  -2    1301     124                                                        1842   -1.58    0.00  1.0000
   4   0  -3    2738     608                                                       15522   16.70    0.00  1.0000
   4   0   3    2813     608                                                       15700  -16.70    0.00  1.0000
  -4   0  -3    2774     609                                                       15606  -16.70    0.00  1.0000
  -4   0   3    2958     609                                                       16038   16.70    0.00  1.0000
   4  -4  -3    2937     610                                                       15983  -16.69    0.00  1.0000
   4  -4   3    2844     610                                                       15767   16.69    0.00  1.0000
   0  -4   3    2823     616                                                       15723  -16.70    0.00  1.0000
   4  -4   3    2934     620                                                       15976   16.69    0.00  1.0000
   0  -4  -3    2889     608                                                       15878   16.70    0.00  1.0000
   4   0   3    2923     617                                                       15958  -16.70    0.00  1.0000
  -4   0  -3    2773     603                                                       15605  -16.70    0.00  1.0000
  -4   0   3    2886     615                                                       15870   16.70    0.00  1.0000
   0   4   3    3025     622                                                       16194   16.70    0.00  1.0000
  -4   0  -3    2798     620                                                       15663  -16.70    0.00  1.0000
   0  -4   3    2638     605                                                       15281  -16.70    0.00  1.0000
   4   0   3    3340     622                                                       16914  -16.70    0.00  1.0000
   4  -4   3    3129     615                                                       16429   16.69    0.00  1.0000
  -4   4   3    2924     621                                                       15954  -16.69    0.00  1.0000
   4  -4  -3    2805     619                                                       15675  -16.69    0.00  1.0000
  -4   0   3    2940     616                                                       15998   16.70    0.00  1.0000
   0  -4  -3    2542     619                                                       15050   16.70    0.00  1.0000
   0   4  -3    2878     604                                                       15852  -16.70    0.00  1.0000
  -4   0   3    2802     607                                                       15674   16.70    0.00  1.0000
   0  -4  -3    3052     621                                                       16258   16.70    0.00  1.0000
   0   4   3    3202     617                                                       16602   16.70    0.00  1.0000
  -4   4   3    2688     615                                                       15397  -16.69    0.00  1.0000
   4   0  -3    3377     610                                                       16996   16.70    0.00  1.0000
   4  -4  -3    3233     619                                                       16666  -16.69    0.00  1.0000
   0  -4  -4   16101    1197                                                       32048  -12.05    0.00  1.0000
   0  -4   4   15934    1197                                                       31812  -12.05    0.00  1.0000
   4   0   4   15936    1197                                                       31815  -12.05    0.00  1.0000
   4   0  -4   15756    1197                                                       31561  -12.05    0.00  1.0000
   4  -4   4   15744    1198                                                       31607  -12.09    0.00  1.0000
  -4   0   4   15942    1197                                                       31824  -12.05    0.00  1.0000
  -4   0  -4   15579    1197                                                       31310  -12.05    0.00  1.0000
   4  -4  -4   15022    1197                                                       30580  -12.09    0.00  1.0000
  -4   0  -4   15819    1210                                                       31650  -12.05    0.00  1.0000
   0   4  -4   16927    1208                                                       33209  -12.05    0.00  1.0000
  -4   0   4   16467    1196                                                       32563  -12.05    0.00  1.0000
   4  -4   4   15585    1210                                                       31381  -12.09    0.00  1.0000
   0  -4   4   16212    1208                                                       32204  -12.05    0.00  1.0000
   0  -4  -4   16726    1199                                                       32928  -12.05    0.00  1.0000
   4   0   4   16053    1209                                                       31981  -12.05    0.00  1.0000
   4  -4  -4   16204    1205                                                       32257  -12.09    0.00  1.0000
  -4   0   4   16605    1206                                                       32758  -12.05    0.00  1.0000
  -4   0  -4   14564    1189                                                       29864  -12.05    0.00  1.0000
   0   4   4   16877    1216                                                       33139  -12.05    0.00  1.0000
   4  -4   4   16579    1208                                                       32786  -12.09    0.00  1.0000
   4   0   4   16748    1215                                                       32959  -12.05    0.00  1.0000
  -4   0  -4   15602    1214                                                       31342  -12.05    0.00  1.0000
  -4   4  -4   13153    1205                                                       27888  -12.09    0.00  1.0000
   0  -4   4   15663    1200                                                       31429  -12.05    0.00  1.0000
   0  -4  -4   15283    1213                                                       30890  -12.05    0.00  1.0000
   4   0   4   16063    1210                                                       31994  -12.05    0.00  1.0000
   0   4  -4   16104    1201                                                       32052  -12.05    0.00  1.0000
   4  -4  -4   15578    1212                                                       31371  -12.09    0.00  1.0000
  -4   4   4   16699    1215                                                       32954  -12.09    0.00  1.0000
  -4   0   4   16132    1209                                                       32092  -12.05    0.00  1.0000
   4   0  -4   16977    1205                                                       33279  -12.05    0.00  1.0000
  -4   0   4   15760    1203                                                       31566  -12.05    0.00  1.0000
   0   4   4   16772    1212                                                       32992  -12.05    0.00  1.0000
   0  -4  -4   17021    1213                                                       33341  -12.05    0.00  1.0000
  -4   4   4   15587    1207                                                       31385  -12.09    0.00  1.0000
   4   0   5    2984     243                                                        5511    4.53    0.00  1.0000
   4   0  -5    3188     243                                                        5787   -4.53    0.00  1.0000
   0  -4   5    3171     243                                                        5764    4.53    0.00  1.0000
   0  -4  -5    3155     243                                                        5742   -4.53    0.00  1.0000
  -4   0  -5    3236     247                                                        5851    4.53    0.00  1.0000
   4  -4  -5    3093     247                                                        5664    4.54    0.00  1.0000
   4  -4   5    3417     249                                                        6100   -4.54    0.00  1.0000
  -4   0   5    3156     246                                                        5743   -4.53    0.00  1.0000
  -4   0   5    3192     245                                                        5792   -4.53    0.00  1.0000
  -4   0  -5    3173     281                                                        5766    4.53    0.00  1.0000
   4  -4   5    3223     277                                                        5840   -4.54    0.00  1.0000
   0   4  -5    3530     269                                                        6245    4.53    0.00  1.0000
   0  -4   5    3245     263                                                        5863    4.53    0.00  1.0000
  -4   4  -5    3667     284                                                        6432   -4.54    0.00  1.0000
   4   0   5    3176     276                                                        5771    4.53    0.00  1.0000
   0  -4  -5    3387     258                                                        6054   -4.53    0.00  1.0000
   4  -4  -5    3293     266                                                        5933    4.54    0.00  1.0000
  -4   0   5    3371     265                                                        6033   -4.53    0.00  1.0000
   4  -4   5    3421     283                                                        6105   -4.54    0.00  1.0000
   0   4   5    3348     294                                                        6002   -4.53    0.00  1.0000
  -4   4  -5    3051     273                                                        5607   -4.54    0.00  1.0000
   4   0   5    3447     298                                                        6134    4.53    0.00  1.0000
  -4   0  -5    3393     290                                                        6062    4.53    0.00  1.0000
   0  -4   5    3303     266                                                        5942    4.53    0.00  1.0000
   0  -4  -5    3136     285                                                        5717   -4.53    0.00  1.0000
   4   0   5    3102     273                                                        5671    4.53    0.00  1.0000
  -4   4   5    3048     291                                                        5603    4.54    0.00  1.0000
   4   0  -5    2995     268                                                        5526   -4.53    0.00  1.0000
   0  -4   5    3427     267                                                        6107    4.53    0.00  1.0000
  -4   0   5    3289     280                                                        5922   -4.53    0.00  1.0000
   4  -4  -5    3122     284                                                        5703    4.54    0.00  1.0000
   0   4  -5    3034     264                                                        5578    4.53    0.00  1.0000
  -4   4   5    3446     268                                                        6138    4.54    0.00  1.0000
   4   0  -5    3480     273                                                        6178   -4.53    0.00  1.0000
   0   4   5    3008     274                                                        5544   -4.53    0.00  1.0000
   0  -4  -5    3425     287                                                        6105   -4.53    0.00  1.0000
  -4   0   5    3318     264                                                        5962   -4.53    0.00  1.0000
   0  -4  -6     676      88                                                         761    0.37    0.00  1.0000
   4   0  -6     852      84                                                         947    0.37    0.00  1.0000
   4   0   6     805      89                                                         898    0.37    0.00  1.0000
   0  -4   6     839      87                                                         934    0.37    0.00  1.0000
  -4   0  -6     732      93                                                         821    0.37    0.00  1.0000
   4  -4   6     773      98                                                         865    0.37    0.00  1.0000
   4  -4  -6     853      93                                                         949    0.37    0.00  1.0000
  -4   0   6     695      95                                                         781    0.37    0.00  1.0000
  -4   0   6     829     102                                                         923    0.37    0.00  1.0000
   0  -4   6     826     132                                                         920    0.37    0.00  1.0000
  -4   4  -6    1023     157                                                        1128    0.37    0.00  1.0000
   0   4  -6    1001     142                                                        1104    0.37    0.00  1.0000
   4  -4   6     874     153                                                         971    0.37    0.00  1.0000
  -4   0  -6     962     155                                                        1063    0.37    0.00  1.0000
   4   0   6     966     155                                                        1068    0.37    0.00  1.0000
   0  -4  -6     881     120                                                         978    0.37    0.00  1.0000
  -4   0   6     766     129                                                         857    0.37    0.00  1.0000
   4  -4  -6    1120     132                                                        1230    0.37    0.00  1.0000
   4  -4   6     904     168                                                        1003    0.37    0.00  1.0000
   4   0   6     598     184                                                         678    0.37    0.00  1.0000
   0   4  -6     775     140                                                         866    0.37    0.00  1.0000
  -4   4   6    1018     175                                                        1123    0.37    0.00  1.0000
   4   0  -6     948     150                                                        1049    0.37    0.00  1.0000
   0  -4   6     856     149                                                         952    0.37    0.00  1.0000
   0   4   6     999     191                                                        1102    0.37    0.00  1.0000
   0  -4  -6     958     165                                                        1059    0.37    0.00  1.0000
  -4   4  -6     749     147                                                         839    0.37    0.00  1.0000
   4  -4  -6     824     159                                                         919    0.37    0.00  1.0000
  -4   0   6     742     163                                                         831    0.37    0.00  1.0000
   4   0  -6     971     152                                                        1073    0.37    0.00  1.0000
  -4   0   6     796     132                                                         888    0.37    0.00  1.0000
   0  -4   6     695     137                                                         782    0.37    0.00  1.0000
   0  -4  -6    1084     173                                                        1191    0.37    0.00  1.0000
  -4   4   6     914     139                                                        1013    0.37    0.00  1.0000
   4   0   6     505     149                                                         579    0.37    0.00  1.0000
   0   4   6     769     156                                                         860    0.37    0.00  1.0000
   4  -4  -7      60     123                                                          71   -0.16    0.00  1.0000
   0  -4   7      22      72                                                          29   -0.16    0.00  1.0000
   0  -4  -7       0      72                                                         -36    0.16    0.00  1.0000
  -4   0  -7       0      74                                                         -13   -0.16    0.00  1.0000
  -4   0   7     113      75                                                         128    0.16    0.00  1.0000
   4  -4   7     120      83                                                         135    0.16    0.00  1.0000
   0  -4   7      82     140                                                          95   -0.16    0.00  1.0000
  -4   4  -7     160     160                                                         178    0.16    0.00  1.0000
  -4   0   7     225     103                                                         247    0.16    0.00  1.0000
   0   4  -7      43     137                                                          53   -0.16    0.00  1.0000
   4   0   7     204     162                                                         225   -0.16    0.00  1.0000
   4  -4   7       9     158                                                          14    0.16    0.00  1.0000
  -4   0  -7     105     156                                                         120   -0.16    0.00  1.0000
   0  -4  -7     180     119                                                         199    0.16    0.00  1.0000
  -4   0   7      80     133                                                          93    0.16    0.00  1.0000
   0  -4  -7      71      85                                                          83    0.16    0.00  1.0000
   4  -4   7     165     177                                                         183    0.16    0.00  1.0000
   4   0   7     296     204                                                         321   -0.16    0.00  1.0000
   0  -4  -7       0     176                                                         -87    0.16    0.00  1.0000
   0  -4   7       0     163                                                         -51   -0.16    0.00  1.0000
   0   4   7     264     195                                                         287    0.16    0.00  1.0000
  -4   0   7      74     175                                                          87    0.16    0.00  1.0000
  -4   4  -7       0     164                                                        -115    0.16    0.00  1.0000
   4   0  -7     202     157                                                         223    0.16    0.00  1.0000
   0   4  -7      66     144                                                          78   -0.16    0.00  1.0000
  -4   4   7     115     195                                                         130   -0.16    0.00  1.0000
   4   0   7       0     164                                                         -27   -0.16    0.00  1.0000
   0   4   7      71     157                                                          83    0.16    0.00  1.0000
   0  -4  -7     115     181                                                         131    0.16    0.00  1.0000
   4   0  -7     118     162                                                         134    0.16    0.00  1.0000
  -4   0   7     167     141                                                         186    0.16    0.00  1.0000
  -4   4   7      65     148                                                          76   -0.16    0.00  1.0000
   0  -4   7      10     144                                                          15   -0.16    0.00  1.0000
   4  -4   7       0     161                                                         -31    0.16    0.00  1.0000
   0  -4   8    1215     126                                                         951   -0.93    0.00  1.0000
   4  -4  -8    1300     142                                                        1028   -0.92    0.00  1.0000
   4  -4   8     746      63                                                         544   -0.92    0.00  1.0000
   0  -4   8     796      65                                                         585   -0.93    0.00  1.0000
   0  -4   8    1145     177                                                         889   -0.93    0.00  1.0000
   0  -4  -8    1070     141                                                         823   -0.93    0.00  1.0000
  -4   0  -8    1411     189                                                        1125   -0.93    0.00  1.0000
  -4   4  -8    1310     189                                                        1037   -0.92    0.00  1.0000
   0   4  -8    1311     168                                                        1036   -0.93    0.00  1.0000
   4  -4   8    1495     202                                                        1202   -0.92    0.00  1.0000
  -4   0   8     949     131                                                         717   -0.93    0.00  1.0000
   4   0   8    1171     189                                                         912   -0.93    0.00  1.0000
  -4   0   8    1332     155                                                        1055   -0.93    0.00  1.0000
   0  -4  -8     766      92                                                         560   -0.93    0.00  1.0000
   4  -4   8    1529     224                                                        1233   -0.92    0.00  1.0000
   4   0   8     974     242                                                         739   -0.93    0.00  1.0000
   0  -4   8     901     206                                                         676   -0.93    0.00  1.0000
  -4   4   8     768     223                                                         563   -0.92    0.00  1.0000
   0   4   8    1183     244                                                         923   -0.93    0.00  1.0000
   4   0  -8    1272     197                                                        1001   -0.93    0.00  1.0000
   0  -4  -8    1345     228                                                        1066   -0.93    0.00  1.0000
  -4   0   8     795     218                                                         584   -0.93    0.00  1.0000
  -4   4  -8    1002     213                                                         765   -0.92    0.00  1.0000
   0   4  -8    1137     186                                                         882   -0.93    0.00  1.0000
   4  -4  -8    1365     210                                                        1086   -0.92    0.00  1.0000
   0  -4   8    1145     189                                                         889   -0.93    0.00  1.0000
   4   0   8    1165     199                                                         907   -0.93    0.00  1.0000
   0  -4  -8    1357     223                                                        1077   -0.93    0.00  1.0000
   4  -4   8    1190     198                                                         931   -0.92    0.00  1.0000
  -4   4   8    1201     195                                                         940   -0.92    0.00  1.0000
   0   4   8    1220     208                                                         955   -0.93    0.00  1.0000
  -4   0   8    1311     175                                                        1036   -0.93    0.00  1.0000
  -4   4  -9     252     208                                                         230    0.17    0.00  1.0000
  -4   0  -9       1     199                                                         -41   -0.18    0.00  1.0000
   0   4  -9     579     187                                                         542   -0.18    0.00  1.0000
   0  -4  -9     257     155                                                         232    0.18    0.00  1.0000
   0  -4   9     232     197                                                         209   -0.18    0.00  1.0000
   4   0   9     137     214                                                         119   -0.18    0.00  1.0000
  -4   0   9      54     145                                                          43    0.18    0.00  1.0000
   4  -4   9     205     222                                                         185    0.17    0.00  1.0000
   0  -4   9     324     135                                                         296   -0.18    0.00  1.0000
   4  -4   9     227     248                                                         206    0.17    0.00  1.0000
   0  -4   9     294     242                                                         268   -0.18    0.00  1.0000
   0   4  -9     400     214                                                         369   -0.18    0.00  1.0000
  -4   4  -9     408     232                                                         379    0.17    0.00  1.0000
  -4   0   9      43     251                                                          33    0.18    0.00  1.0000
   4   0  -9     306     223                                                         279    0.18    0.00  1.0000
  -4   0   9      79     204                                                          66    0.18    0.00  1.0000
   4   0   9      10     239                                                           6   -0.18    0.00  1.0000
   4  -4   9     216     231                                                         195    0.17    0.00  1.0000
  -4   4   9     317     220                                                         292   -0.17    0.00  1.0000
   0  -4   9      96     214                                                          81   -0.18    0.00  1.0000
   0   4   9     261     233                                                         236    0.18    0.00  1.0000
   4  -4  -9       9     238                                                           5   -0.17    0.00  1.0000
   0  -4 -10      39     164                                                           3    1.04    0.00  1.0000
  -4   0 -10     442     216                                                         273    1.04    0.00  1.0000
  -4   4 -10      21     224                                                          -8    1.07    0.00  1.0000
   0   4 -10     495     204                                                         315    1.04    0.00  1.0000
   0  -4  10     121     227                                                          42    1.04    0.00  1.0000
   4  -4  10      21     252                                                         -77    1.07    0.00  1.0000
  -4   0  10      35     162                                                           2    1.04    0.00  1.0000
   4   0  10      20     234                                                         -53    1.04    0.00  1.0000
   0  -4  10      20     133                                                        -158    1.04    0.00  1.0000
   0  -4  10     253     266                                                         130    1.04    0.00  1.0000
   0   4 -10      20     241                                                        -304    1.04    0.00  1.0000
  -4   0 -10     172     282                                                          74    1.04    0.00  1.0000
  -4   4 -10     779     269                                                         543    1.07    0.00  1.0000
   4   0 -10      20     256                                                         -41    1.04    0.00  1.0000
   4  -4 -10     130     272                                                          46    1.07    0.00  1.0000
   0  -4  10      20     244                                                        -257    1.04    0.00  1.0000
   4  -4  10      21     251                                                        -391    1.07    0.00  1.0000
   4   0  10     346     267                                                         199    1.04    0.00  1.0000
  -4   4  10     251     236                                                         126    1.07    0.00  1.0000
  -4   0  10      20     234                                                        -351    1.04    0.00  1.0000
   0   4  10      20     262                                                         -38    1.04    0.00  1.0000
   0   4 -11    1602     230                                                        1526    0.22    0.00  1.0000
  -4   4 -11    1482     251                                                        1407   -0.23    0.00  1.0000
  -4   0 -11    1259     253                                                        1192    0.22    0.00  1.0000
   0  -4 -11    1527     191                                                        1453   -0.22    0.00  1.0000
  -4   4 -11    1479     312                                                        1404   -0.23    0.00  1.0000
   0   4 -11    1518     284                                                        1444    0.22    0.00  1.0000
   4   0 -11    1582     312                                                        1507   -0.22    0.00  1.0000
   4  -4 -11     894     317                                                         836    0.23    0.00  1.0000
  -4   0 -11    2338     342                                                        2246    0.22    0.00  1.0000
  -4   4  11     963     281                                                         903    0.23    0.00  1.0000
  -4   0  11    1325     272                                                        1256   -0.22    0.00  1.0000
   0  -4  11    1643     287                                                        1566    0.22    0.00  1.0000
   4   0  11    1720     308                                                        1641    0.22    0.00  1.0000
   4  -4  11    1247     301                                                        1178   -0.23    0.00  1.0000
   0   4  11    1406     297                                                        1335   -0.22    0.00  1.0000
   4  -4  11     970     286                                                         909   -0.23    0.00  1.0000
  -4   0  11    1831     181                                                        1750   -0.22    0.00  1.0000
   0  -4  11    1573     262                                                        1498    0.22    0.00  1.0000
   4   0  11    1367     259                                                        1297    0.22    0.00  1.0000
  -4   4 -12      26     261                                                        -147   -1.17    0.00  1.0000
   0  -4 -12       1     182                                                          18   -1.17    0.00  1.0000
  -4   0 -12      26     261                                                        -107   -1.17    0.00  1.0000
   0  -4  12     234     283                                                         415   -1.17    0.00  1.0000
   4   0  12      26     266                                                        -255   -1.17    0.00  1.0000
   4  -4  12      26     315                                                        -345   -1.17    0.00  1.0000
  -4   0 -12      26     356                                                        -458   -1.17    0.00  1.0000
   4   0 -12      43     322                                                         135   -1.17    0.00  1.0000
   4  -4 -12      26     352                                                         -87   -1.17    0.00  1.0000
  -4   4 -12      29     333                                                         110   -1.17    0.00  1.0000
   0   4 -12       7     304                                                          60   -1.17    0.00  1.0000
   0  -4 -12      26     343                                                         -58   -1.17    0.00  1.0000
   0  -4  12     536     304                                                         796   -1.17    0.00  1.0000
   4   0  12       5     323                                                           8   -1.17    0.00  1.0000
   4  -4  12      26     333                                                        -217   -1.17    0.00  1.0000
  -4   0  12     332     301                                                         542   -1.17    0.00  1.0000
  -4   4  12      73     291                                                         186   -1.17    0.00  1.0000
   0   4  12     194     336                                                         360   -1.17    0.00  1.0000
   5  -3   0  247098   10053                                                      269609   -5.12    0.00  1.0000
   5  -2   0  245372   10052                                                      267633   -5.08    0.00  1.0000
  -5   2   0  254628   10054                                                      277296   -5.08    0.00  1.0000
  -5   3   0  249820   10053                                                      272452   -5.12    0.00  1.0000
  -2   5   0  250673   10051                                                      273168   -5.08    0.00  1.0000
   2  -5   0  244611   10051                                                      266839   -5.08    0.00  1.0000
   3  -5   0  226840   10050                                                      248429   -5.12    0.00  1.0000
  -3   5   0  252443   10051                                                      275191   -5.12    0.00  1.0000
  -5   3   0  254162   10050                                                      276986   -5.12    0.00  1.0000
  -5   2   0  251703   10051                                                      274244   -5.08    0.00  1.0000
   5  -2   0  230638   10050                                                      252235   -5.08    0.00  1.0000
   5  -3   0  244641   10053                                                      267042   -5.12    0.00  1.0000
   5  -2   0  245103   10052                                                      267352   -5.08    0.00  1.0000
   3  -5   0  252983   10049                                                      275755   -5.12    0.00  1.0000
  -3   5   0  249922   10049                                                      272559   -5.12    0.00  1.0000
  -5   2   0  249204   10053                                                      271635   -5.08    0.00  1.0000
  -3  -2   0  250243   10047                                                      272998   -5.14    0.00  1.0000
  -2  -3   0  251119   10045                                                      273913   -5.14    0.00  1.0000
  -2  -3   0  246395   10041                                                      268978   -5.14    0.00  1.0000
   2  -5   0  253975   10048                                                      276615   -5.08    0.00  1.0000
   2   3   0  234971   10051                                                      257036   -5.14    0.00  1.0000
  -2  -3   0  257854   10053                                                      280945   -5.14    0.00  1.0000
  -3  -2   0  253356   10053                                                      276249   -5.14    0.00  1.0000
   3   2   0  238153   10052                                                      260363   -5.14    0.00  1.0000
  -3  -2   1     965    1256                                                       32237  -34.31    0.00  1.0000
  -3  -2  -1    1142    1257                                                       33221   34.31    0.00  1.0000
  -2  -3   1    1140    1256                                                       33211   34.31    0.00  1.0000
   2   3  -1     660    1255                                                       30331   34.31    0.00  1.0000
   3   2   1     883    1256                                                       31752   34.31    0.00  1.0000
   3   2  -1     809    1256                                                       31303  -34.31    0.00  1.0000
  -2  -3  -1    1225    1257                                                       33664  -34.31    0.00  1.0000
   2   3   1     785    1255                                                       31147  -34.31    0.00  1.0000
  -5   3  -1    1017    1257                                                       32545  -34.32    0.00  1.0000
   5  -2   1    1288    1258                                                       33949   34.28    0.00  1.0000
   5  -2  -1     856    1257                                                       31549  -34.28    0.00  1.0000
  -5   3   1    1216    1257                                                       33625   34.32    0.00  1.0000
   5  -3   1    1362    1259                                                       34375  -34.32    0.00  1.0000
   5  -3  -1    1065    1258                                                       32814   34.32    0.00  1.0000
  -5   2   1    1146    1258                                                       33203  -34.28    0.00  1.0000
  -5   2  -1    1050    1258                                                       32677   34.28    0.00  1.0000
   2  -5   1    1124    1257                                                       33086   34.28    0.00  1.0000
   5  -3   1    1188    1258                                                       33478  -34.32    0.00  1.0000
  -3   5   1    1204    1251                                                       33565   34.32    0.00  1.0000
  -5   3  -1    1399    1261                                                       34562  -34.32    0.00  1.0000
  -5   2  -1    1282    1260                                                       33920   34.28    0.00  1.0000
  -3   5  -1    1384    1259                                                       34489  -34.32    0.00  1.0000
  -2   5  -1    1240    1259                                                       33699   34.28    0.00  1.0000
  -5   3   1    1437    1251                                                       34751   34.32    0.00  1.0000
   3  -5   1    1160    1258                                                       33329  -34.32    0.00  1.0000
   5  -2   1    1185    1258                                                       33412   34.28    0.00  1.0000
  -5   2   1    1438    1253                                                       34704  -34.28    0.00  1.0000
  -3  -2  -1    1288    1257                                                       33989   34.31    0.00  1.0000
   5  -2   1    1856    1258                                                       36653   34.28    0.00  1.0000
  -5   3   1    1120    1259                                                       33112   34.32    0.00  1.0000
  -5   3   1    1277    1252                                                       33946   34.32    0.00  1.0000
   5  -3   1    1185    1256                                                       33462  -34.32    0.00  1.0000
  -5   2   1    1326    1260                                                       34144  -34.28    0.00  1.0000
   5  -2  -1    1281    1261                                                       33914  -34.28    0.00  1.0000
  -5   2   1    1062    1249                                                       32745  -34.28    0.00  1.0000
   5  -2   1    1362    1256                                                       34326   34.28    0.00  1.0000
   5  -3  -1    1305    1260                                                       34088   34.32    0.00  1.0000
  -5   3  -1     805    1254                                                       31286  -34.32    0.00  1.0000
  -2  -3  -1    1177    1253                                                       33412  -34.31    0.00  1.0000
  -3  -2  -1    1302    1254                                                       34063   34.31    0.00  1.0000
  -5   2  -1     955    1255                                                       32136   34.28    0.00  1.0000
   2  -5  -1    1141    1252                                                       33179  -34.28    0.00  1.0000
   3  -5  -1    1311    1253                                                       34117   34.32    0.00  1.0000
  -3   5   1    1100    1254                                                       33004   34.32    0.00  1.0000
  -2  -3  -1    1095    1249                                                       32969  -34.31    0.00  1.0000
   3  -5  -1    1368    1255                                                       34405   34.32    0.00  1.0000
  -2   5   1    1054    1253                                                       32700  -34.28    0.00  1.0000
   2  -5  -1    1182    1254                                                       33395  -34.28    0.00  1.0000
  -3  -2   2   12906     166                                                        3537  -12.51    0.00  1.0000
  -2  -3   2   12879     166                                                        3523  -12.51    0.00  1.0000
   3   2   2   12658     163                                                        3408  -12.51    0.00  1.0000
   2   3   2   12227     160                                                        3186  -12.51    0.00  1.0000
  -5   3   2   13113     163                                                        3636  -12.53    0.00  1.0000
   5  -3   2   12817     168                                                        3481  -12.53    0.00  1.0000
   5  -2   2   12986     168                                                        3569  -12.53    0.00  1.0000
  -5   2   2   12992     166                                                        3572  -12.53    0.00  1.0000
  -3   5  -2   12388     178                                                        3259  -12.53    0.00  1.0000
   3  -5   2   12421     168                                                        3276  -12.53    0.00  1.0000
   3  -5  -2   11622     146                                                        2872  -12.53    0.00  1.0000
   2  -5   2   12675     167                                                        3407  -12.53    0.00  1.0000
  -5   2  -2   12625     184                                                        3381  -12.53    0.00  1.0000
  -2   5  -2   13170     179                                                        3666  -12.53    0.00  1.0000
  -5   3  -2   12710     185                                                        3425  -12.53    0.00  1.0000
   5  -3   2   12821     173                                                        3483  -12.53    0.00  1.0000
  -5   3   2   12917     148                                                        3533  -12.53    0.00  1.0000
  -5   2   2   13119     155                                                        3639  -12.53    0.00  1.0000
   5  -3  -2   11796     146                                                        2959  -12.53    0.00  1.0000
   5  -2   2   12435     173                                                        3283  -12.53    0.00  1.0000
   5  -2   2   13655     160                                                        3924  -12.53    0.00  1.0000
  -5   3   2   13216     171                                                        3690  -12.53    0.00  1.0000
   5  -3   2   13210     161                                                        3687  -12.53    0.00  1.0000
  -5   2   2   13113     176                                                        3636  -12.53    0.00  1.0000
   3  -5   2   12600     153                                                        3368  -12.53    0.00  1.0000
  -5   3  -2   12675     169                                                        3407  -12.53    0.00  1.0000
  -3   5  -2   12367     151                                                        3248  -12.53    0.00  1.0000
  -5   2  -2   12652     170                                                        3395  -12.53    0.00  1.0000
   5  -3   2   12858     174                                                        3502  -12.53    0.00  1.0000
   2  -5   2   12955     146                                                        3553  -12.53    0.00  1.0000
  -3  -2  -2   13125     169                                                        3652  -12.51    0.00  1.0000
  -2   5  -2   12982     146                                                        3567  -12.53    0.00  1.0000
   3   2   2   12877     179                                                        3522  -12.51    0.00  1.0000
   5  -2   2   13250     178                                                        3708  -12.53    0.00  1.0000
  -2  -3  -2   12904     169                                                        3536  -12.51    0.00  1.0000
  -5   3   2   13066     177                                                        3611  -12.53    0.00  1.0000
   2  -5  -2   13013     166                                                        3583  -12.53    0.00  1.0000
  -2  -3   2   13231     148                                                        3708  -12.51    0.00  1.0000
  -2  -3   2   12645     144                                                        3401  -12.51    0.00  1.0000
   3  -5  -2   13130     167                                                        3645  -12.53    0.00  1.0000
  -3  -2   2   12973     143                                                        3572  -12.51    0.00  1.0000
  -3   5   2   13047     164                                                        3601  -12.53    0.00  1.0000
   3  -5  -2   13272     170                                                        3720  -12.53    0.00  1.0000
  -5   2   2   12904     155                                                        3526  -12.53    0.00  1.0000
   2  -5  -2   13068     172                                                        3612  -12.53    0.00  1.0000
  -2  -3  -2   12591     165                                                        3373  -12.51    0.00  1.0000
  -5   3   2   13174     160                                                        3668  -12.53    0.00  1.0000
  -2   5   2   12840     163                                                        3493  -12.53    0.00  1.0000
  -2  -3  -3    3449     191                                                        4251    1.50    0.00  1.0000
  -2  -3   3    3343     190                                                        4133   -1.50    0.00  1.0000
  -3  -2  -3    3653     192                                                        4477   -1.50    0.00  1.0000
  -3  -2   3    3763     192                                                        4599    1.50    0.00  1.0000
   3   2   3    3173     188                                                        3944   -1.50    0.00  1.0000
   2   3   3    3276     189                                                        4059    1.50    0.00  1.0000
   3   2  -3    3216     187                                                        3992    1.50    0.00  1.0000
   5  -2  -3    3450     193                                                        4257    1.51    0.00  1.0000
   5  -3  -3    3317     193                                                        4108   -1.50    0.00  1.0000
   5  -3   3    3533     194                                                        4348    1.50    0.00  1.0000
  -5   3  -3    3619     191                                                        4444    1.50    0.00  1.0000
   5  -2   3    3965     195                                                        4828   -1.51    0.00  1.0000
  -5   3   3    3816     193                                                        4662   -1.50    0.00  1.0000
  -5   2  -3    3683     193                                                        4516   -1.51    0.00  1.0000
  -5   2   3    3716     193                                                        4552    1.51    0.00  1.0000
   2  -5   3    3642     201                                                        4471   -1.51    0.00  1.0000
   5  -3   3    3294     209                                                        4083    1.50    0.00  1.0000
   3  -5  -3    3506     173                                                        4318   -1.50    0.00  1.0000
   3  -5   3    3361     203                                                        4157    1.50    0.00  1.0000
  -5   3   3    3408     172                                                        4210   -1.50    0.00  1.0000
  -2  -3   3    3531     193                                                        4342   -1.50    0.00  1.0000
  -2  -3  -3    3387     201                                                        4182    1.50    0.00  1.0000
   3   2   3    3351     195                                                        4142   -1.50    0.00  1.0000
  -5   2   3    3505     177                                                        4319    1.51    0.00  1.0000
   5  -2   3    3222     206                                                        4004   -1.51    0.00  1.0000
   5  -3   3    3569     184                                                        4388    1.50    0.00  1.0000
   5  -2   3    3743     183                                                        4582   -1.51    0.00  1.0000
  -5   2   3    3776     203                                                        4619    1.51    0.00  1.0000
   3  -5   3    3856     192                                                        4706    1.50    0.00  1.0000
   5  -3   3    3654     210                                                        4482    1.50    0.00  1.0000
  -2  -3  -3    3433     204                                                        4233    1.50    0.00  1.0000
  -5   2  -3    3392     206                                                        4193   -1.51    0.00  1.0000
   2  -5   3    3532     185                                                        4349   -1.51    0.00  1.0000
  -3  -2  -3    3545     208                                                        4358   -1.50    0.00  1.0000
  -3   5  -3    3554     191                                                        4372    1.50    0.00  1.0000
   2   3   3    3610     217                                                        4429    1.50    0.00  1.0000
  -2   5  -3    3513     186                                                        4328   -1.51    0.00  1.0000
   3   2   3    3841     218                                                        4685   -1.50    0.00  1.0000
   5  -2   3    3460     213                                                        4269   -1.51    0.00  1.0000
  -5   3   3    4059     214                                                        4930   -1.50    0.00  1.0000
   2  -5  -3    3560     201                                                        4380    1.51    0.00  1.0000
  -3  -2   3    3406     192                                                        4203    1.50    0.00  1.0000
   2   3  -3    3395     183                                                        4191   -1.50    0.00  1.0000
   3  -5  -3    3503     205                                                        4315   -1.50    0.00  1.0000
  -5   2   3    3739     208                                                        4578    1.51    0.00  1.0000
  -2   5   3    3304     212                                                        4095    1.51    0.00  1.0000
  -3   5   3    3563     212                                                        4382   -1.50    0.00  1.0000
  -2  -3  -3    3378     203                                                        4172    1.50    0.00  1.0000
  -2  -3   3    3593     188                                                        4411   -1.50    0.00  1.0000
   3  -5  -3    3759     211                                                        4599   -1.50    0.00  1.0000
  -5   2   3    3726     192                                                        4563    1.51    0.00  1.0000
   2  -5  -3    3680     207                                                        4513    1.51    0.00  1.0000
  -3   5   3    3484     197                                                        4294   -1.50    0.00  1.0000
  -2   5   3    3246     197                                                        4031    1.51    0.00  1.0000
  -5   3   3    3553     194                                                        4371   -1.50    0.00  1.0000
  -3  -2   3    3568     182                                                        4383    1.50    0.00  1.0000
  -2  -3   3    3190     181                                                        3963   -1.50    0.00  1.0000
  -2  -3   4   37757    1391                                                       38191    0.26    0.00  1.0000
   3   2   4   34812    1390                                                       35229    0.26    0.00  1.0000
  -3  -2   4   36689    1391                                                       37117    0.26    0.00  1.0000
  -3  -2  -4   36731    1391                                                       37159    0.26    0.00  1.0000
  -2  -3  -4   36651    1391                                                       37078    0.26    0.00  1.0000
   3   2  -4   34514    1389                                                       34929    0.26    0.00  1.0000
  -5   2   4   37075    1391                                                       37513    0.26    0.00  1.0000
   5  -3  -4   34564    1391                                                       35014    0.28    0.00  1.0000
  -5   3   4   36926    1391                                                       37391    0.28    0.00  1.0000
  -5   3  -4   35559    1390                                                       36016    0.28    0.00  1.0000
   5  -3   4   36672    1392                                                       37136    0.28    0.00  1.0000
  -5   2  -4   36169    1391                                                       36601    0.26    0.00  1.0000
   2  -5   4   34806    1401                                                       35230    0.26    0.00  1.0000
  -5   2   4   35920    1381                                                       36351    0.26    0.00  1.0000
   3  -5   4   35919    1404                                                       36378    0.28    0.00  1.0000
  -2  -3   4   37146    1397                                                       37576    0.26    0.00  1.0000
  -3  -2   4   37617    1394                                                       38050    0.26    0.00  1.0000
   5  -3   4   36456    1405                                                       36918    0.28    0.00  1.0000
   3   2   4   37270    1398                                                       37701    0.26    0.00  1.0000
   5  -2   4   35655    1403                                                       36084    0.26    0.00  1.0000
   3  -5  -4   35140    1380                                                       35594    0.28    0.00  1.0000
   2  -5  -4   37401    1385                                                       37841    0.26    0.00  1.0000
  -2  -3  -4   37095    1397                                                       37525    0.26    0.00  1.0000
  -3  -2  -4   37606    1401                                                       38039    0.26    0.00  1.0000
   2   3   4   36837    1395                                                       37265    0.26    0.00  1.0000
  -5   2   4   37624    1400                                                       38065    0.26    0.00  1.0000
   5  -3  -4   36715    1399                                                       37179    0.28    0.00  1.0000
   5  -2  -4   37524    1401                                                       37964    0.26    0.00  1.0000
   5  -3   4   35705    1384                                                       36162    0.28    0.00  1.0000
  -2   5  -4   35941    1394                                                       36372    0.26    0.00  1.0000
  -3  -2  -4   35154    1407                                                       35573    0.26    0.00  1.0000
  -2  -3  -4   36412    1407                                                       36838    0.26    0.00  1.0000
  -2   5   4   37673    1408                                                       38114    0.26    0.00  1.0000
   3   2   4   37979    1409                                                       38414    0.26    0.00  1.0000
   5  -3   4   36775    1404                                                       37239    0.28    0.00  1.0000
   3  -5   4   37108    1395                                                       37574    0.28    0.00  1.0000
  -3   5  -4   36928    1396                                                       37393    0.28    0.00  1.0000
   2   3   4   37637    1409                                                       38070    0.26    0.00  1.0000
   2  -5   4   37566    1394                                                       38007    0.26    0.00  1.0000
   5  -2   4   37719    1406                                                       38161    0.26    0.00  1.0000
  -5   3   4   35818    1406                                                       36276    0.28    0.00  1.0000
   2   3  -4   35757    1393                                                       36179    0.26    0.00  1.0000
   5  -3  -4   34779    1403                                                       35230    0.28    0.00  1.0000
   3   2  -4   36144    1395                                                       36568    0.26    0.00  1.0000
  -2  -3  -4   37769    1405                                                       38203    0.26    0.00  1.0000
  -2  -3   4   35608    1395                                                       36029    0.26    0.00  1.0000
  -3  -2   4   37818    1397                                                       38252    0.26    0.00  1.0000
  -5   2   4   37913    1405                                                       38356    0.26    0.00  1.0000
   3  -5  -4   35956    1407                                                       36415    0.28    0.00  1.0000
  -3   5   4   38258    1408                                                       38731    0.28    0.00  1.0000
   2  -5  -4   35133    1406                                                       35559    0.26    0.00  1.0000
  -2   5   4   37389    1403                                                       37829    0.26    0.00  1.0000
  -3   5   4   36888    1403                                                       37353    0.28    0.00  1.0000
  -3  -2   4   35501    1392                                                       35922    0.26    0.00  1.0000
   2  -5  -4   37549    1404                                                       37990    0.26    0.00  1.0000
  -2  -3   4   35752    1393                                                       36174    0.26    0.00  1.0000
  -5   2   4   37400    1397                                                       37840    0.26    0.00  1.0000
   3  -5  -4   37758    1406                                                       38228    0.28    0.00  1.0000
  -5   3   4   37098    1399                                                       37564    0.28    0.00  1.0000
   5  -2  -4   38704    1400                                                       39151    0.26    0.00  1.0000
   5  -2  -5     106     132                                                         455   -2.55    0.00  1.0000
   5  -2  -5     144      90                                                         531   -2.55    0.00  1.0000
  -2  -3   5     170      89                                                         576    2.53    0.00  1.0000
  -3  -2  -5     101      95                                                         441    2.53    0.00  1.0000
  -3  -2   5     120      91                                                         481   -2.53    0.00  1.0000
   5  -3  -5     208     129                                                         647    2.54    0.00  1.0000
   5  -2   5      96      89                                                         434    2.55    0.00  1.0000
  -2  -3  -5     160      94                                                         557   -2.53    0.00  1.0000
   5  -3   5     180      63                                                         597   -2.54    0.00  1.0000
  -3  -2   5     108     113                                                         456   -2.53    0.00  1.0000
   3   2   5     154      86                                                         547    2.53    0.00  1.0000
   5  -3  -5      49      97                                                         324    2.54    0.00  1.0000
   5  -3   5      96     100                                                         432   -2.54    0.00  1.0000
  -5   2  -5     192      93                                                         619    2.55    0.00  1.0000
  -5   2   5     135      94                                                         512   -2.55    0.00  1.0000
  -5   2   5     154      64                                                         549   -2.55    0.00  1.0000
  -2   5  -5     136     135                                                         515    2.55    0.00  1.0000
  -3  -2   5     137     100                                                         514   -2.53    0.00  1.0000
  -2  -3   5     129     105                                                         498    2.53    0.00  1.0000
   2  -5   5     195     128                                                         624    2.55    0.00  1.0000
   3  -5   5     106     127                                                         454   -2.54    0.00  1.0000
  -3   5  -5     134     135                                                         509   -2.54    0.00  1.0000
  -5   3  -5      68     151                                                         371   -2.54    0.00  1.0000
  -2  -3  -5     116     137                                                         473   -2.53    0.00  1.0000
   2   3   5     193     116                                                         619   -2.53    0.00  1.0000
   5  -2   5     154     149                                                         549    2.55    0.00  1.0000
  -3  -2  -5     174     140                                                         583    2.53    0.00  1.0000
  -5   2  -5     126     148                                                         496    2.55    0.00  1.0000
   3  -5  -5      48      61                                                         322    2.54    0.00  1.0000
   3   2   5     152     128                                                         542    2.53    0.00  1.0000
   5  -3   5     125     142                                                         493   -2.54    0.00  1.0000
   2  -5  -5     139      87                                                         521   -2.55    0.00  1.0000
  -5   2   5     139     127                                                         520   -2.55    0.00  1.0000
   2  -5   5     109     128                                                         461    2.55    0.00  1.0000
   2   3   5      71     172                                                         376   -2.53    0.00  1.0000
   3   2   5      98     172                                                         436    2.53    0.00  1.0000
   5  -2   5     159     165                                                         559    2.55    0.00  1.0000
   5  -3   5     132     162                                                         506   -2.54    0.00  1.0000
   3  -5   5     205     135                                                         642   -2.54    0.00  1.0000
  -2  -3  -5     103     147                                                         447   -2.53    0.00  1.0000
  -5   3   5     149     154                                                         539    2.54    0.00  1.0000
  -3  -2   5     125     130                                                         491   -2.53    0.00  1.0000
  -3  -2  -5      98     143                                                         436    2.53    0.00  1.0000
   2   3  -5      75     112                                                         385    2.53    0.00  1.0000
   3  -5  -5     221     140                                                         670    2.54    0.00  1.0000
  -2   5   5     216     172                                                         662   -2.55    0.00  1.0000
  -5   2   5     146     152                                                         534   -2.55    0.00  1.0000
  -2  -3   5     117     126                                                         475    2.53    0.00  1.0000
   3   2  -5     132     114                                                         504   -2.53    0.00  1.0000
   2  -5  -5     161     146                                                         563   -2.55    0.00  1.0000
  -2   5  -5     173     118                                                         584    2.55    0.00  1.0000
  -3   5   5      72     160                                                         379    2.54    0.00  1.0000
  -3   5  -5     160     124                                                         560   -2.54    0.00  1.0000
  -3   5   5      85     124                                                         410    2.54    0.00  1.0000
   3   2   5     157     126                                                         552    2.53    0.00  1.0000
   5  -2  -5     126     131                                                         495   -2.55    0.00  1.0000
   2   3   5     225     122                                                         674   -2.53    0.00  1.0000
  -2  -3  -5     325     154                                                         841   -2.53    0.00  1.0000
  -2   5   5     135     123                                                         512   -2.55    0.00  1.0000
  -2  -3   5     137     107                                                         515    2.53    0.00  1.0000
  -5   2   5     157     117                                                         554   -2.55    0.00  1.0000
  -3  -2   5      70      99                                                         373   -2.53    0.00  1.0000
  -5   3   5     246     125                                                         713    2.54    0.00  1.0000
   3  -5  -5     197     148                                                         627    2.54    0.00  1.0000
   5  -3  -5     209     140                                                         649    2.54    0.00  1.0000
   2  -5  -5     106     143                                                         455   -2.55    0.00  1.0000
   5  -3  -6    5320     257                                                        5997   -1.04    0.00  1.0000
  -2  -3  -6    5193     257                                                        5864   -1.04    0.00  1.0000
  -2  -3   6    5296     256                                                        5973   -1.04    0.00  1.0000
   5  -2   6    5249     255                                                        5915   -1.03    0.00  1.0000
   5  -2  -6    5389     255                                                        6063   -1.03    0.00  1.0000
   3  -5   6    5267     259                                                        5941   -1.04    0.00  1.0000
   3  -5  -6    5453     258                                                        6139   -1.04    0.00  1.0000
  -5   2  -6    5205     257                                                        5868   -1.03    0.00  1.0000
  -5   2   6    5485     258                                                        6165   -1.03    0.00  1.0000
  -3   5  -6    5459     296                                                        6145   -1.04    0.00  1.0000
   2  -5   6    5419     293                                                        6095   -1.03    0.00  1.0000
  -3  -2   6    5602     275                                                        6298   -1.04    0.00  1.0000
  -5   2  -6    5990     302                                                        6700   -1.03    0.00  1.0000
   2  -5  -6    5443     255                                                        6121   -1.03    0.00  1.0000
  -2  -3   6    5451     280                                                        6138   -1.04    0.00  1.0000
   5  -3   6    5337     299                                                        6015   -1.04    0.00  1.0000
   3  -5   6    5273     292                                                        5948   -1.04    0.00  1.0000
  -5   2   6    5167     247                                                        5828   -1.03    0.00  1.0000
[truncated: 4,770,666 more chars]
