# Supplementary material for: Experimental Confirmation of a Predicted Porous Hydrogen‐Bonded Organic Framework
Source: Angew Chem Int Ed Engl. 2023 May 3;62(34):e202303167. doi: 10.1002/anie.202303167 (PMC10952618; doi:10.1002/anie.202303167)
Supplement: Supplementary file 3 — Supporting Information [file ANIE-62-0-s001.cif]

data_TH5_C2221_DMSO_Solvate_100K
_audit_creation_date               2022-06-24
_audit_creation_method
;
Olex2 1.3
(compiled 2020.02.04 svn.rd84adfe8 for OlexSys, GUI svn.r6032)
;
_shelx_SHELXL_version_number       '2018/3'
_audit_contact_author_address      ?
_audit_contact_author_email        ?
_audit_contact_author_name         ''
_audit_contact_author_phone        ?
_publ_contact_author_id_orcid      ?
_publ_section_references
;
Dolomanov, O.V., Bourhis, L.J., Gildea, R.J, Howard, J.A.K. & Puschmann, H.
 (2009), J. Appl. Cryst. 42, 339-341.

Sheldrick, G.M. (2015). Acta Cryst. C71, 3-8.
;
_chemical_name_common              ?
_chemical_name_systematic          ?
_chemical_formula_moiety          
 'C26 H14 N6 O6, 4.5(C2 H6 O S), O'
_chemical_formula_sum              'C35 H41 N6 O11.50 S4.50'
_chemical_formula_weight           874.01
_chemical_absolute_configuration   ?
_chemical_melting_point            ?

loop_
  _atom_type_symbol
  _atom_type_description
  _atom_type_scat_dispersion_real
  _atom_type_scat_dispersion_imag
  _atom_type_scat_source
 'C' 'C' 0.0033 0.0016 'International Tables Vol C Tables 4.2.6.8 and 6.1.1.4'
 'H' 'H' 0.0000 0.0000 'International Tables Vol C Tables 4.2.6.8 and 6.1.1.4'
 'N' 'N' 0.0061 0.0033 'International Tables Vol C Tables 4.2.6.8 and 6.1.1.4'
 'O' 'O' 0.0106 0.0060 'International Tables Vol C Tables 4.2.6.8 and 6.1.1.4'
 'S' 'S' 0.1246 0.1234 'International Tables Vol C Tables 4.2.6.8 and 6.1.1.4'

_shelx_space_group_comment
;
The symmetry employed for this shelxl refinement is uniquely defined
by the following loop, which should always be used as a source of
symmetry information in preference to the above space-group names.
They are only intended as comments.
;
_space_group_crystal_system        'orthorhombic'
_space_group_IT_number             20
_space_group_name_H-M_alt          'C 2 2 21'
_space_group_name_Hall             'C 2c 2'
loop_
  _space_group_symop_operation_xyz
 'x, y, z'
 '-x, -y, z+1/2'
 '-x, y, -z+1/2'
 'x, -y, -z'
 'x+1/2, y+1/2, z'
 '-x+1/2, -y+1/2, z+1/2'
 '-x+1/2, y+1/2, -z+1/2'
 'x+1/2, -y+1/2, -z'

_cell_length_a                     13.0635(2)
_cell_length_b                     19.1180(4)
_cell_length_c                     16.4710(3)
_cell_angle_alpha                  90
_cell_angle_beta                   90
_cell_angle_gamma                  90
_cell_volume                       4113.60(13)
_cell_formula_units_Z              4
_cell_measurement_reflns_used      14029
_cell_measurement_temperature      100.01(10)
_cell_measurement_theta_max        29.1090
_cell_measurement_theta_min        1.8720
_shelx_estimated_absorpt_T_max     0.938
_shelx_estimated_absorpt_T_min     0.912
_exptl_absorpt_coefficient_mu      0.322
_exptl_absorpt_correction_T_max    1.00000
_exptl_absorpt_correction_T_min    0.88759
_exptl_absorpt_correction_type     multi-scan
_exptl_absorpt_process_details
;
CrysAlisPro 1.171.40.84a (Rigaku Oxford Diffraction, 2020)
Empirical absorption correction using spherical harmonics,
implemented in SCALE3 ABSPACK scaling algorithm.
;
_exptl_absorpt_special_details     ?
_exptl_crystal_colour              'light yellow'
_exptl_crystal_colour_modifier     light
_exptl_crystal_colour_primary      yellow
_exptl_crystal_density_diffrn      1.411
_exptl_crystal_density_meas        ?
_exptl_crystal_density_method      ?
_exptl_crystal_description         block
_exptl_crystal_F_000               1828
_exptl_crystal_size_max            0.29
_exptl_crystal_size_mid            0.24
_exptl_crystal_size_min            0.2
_exptl_transmission_factor_max     ?
_exptl_transmission_factor_min     ?
_diffrn_reflns_av_R_equivalents    0.0150
_diffrn_reflns_av_unetI/netI       0.0125
_diffrn_reflns_Laue_measured_fraction_full  0.992
_diffrn_reflns_Laue_measured_fraction_max  0.993
_diffrn_reflns_limit_h_max         17
_diffrn_reflns_limit_h_min         -17
_diffrn_reflns_limit_k_max         26
_diffrn_reflns_limit_k_min         -25
_diffrn_reflns_limit_l_max         17
_diffrn_reflns_limit_l_min         -22
_diffrn_reflns_number              19221
_diffrn_reflns_point_group_measured_fraction_full  0.995
_diffrn_reflns_point_group_measured_fraction_max  0.995
_diffrn_reflns_theta_full          25.242
_diffrn_reflns_theta_max           29.152
_diffrn_reflns_theta_min           2.131
_diffrn_ambient_environment        N~2~
_diffrn_ambient_temperature        100.01(10)
_diffrn_detector                   'Hybrid Pixel Array Detector'
_diffrn_detector_area_resol_mean   10.0000
_diffrn_detector_type              'HyPix-6000HE'
_diffrn_measured_fraction_theta_full  0.992
_diffrn_measured_fraction_theta_max  0.993
_diffrn_measurement_details
;
List of Runs (angles in degrees, time in seconds):

  # Type    Start    End  Width  t~exp~   \w     \q     \k     \f   Frames
--------------------------------------------------------------------------
  1  \w   -106.00  17.00   0.50   80.00    --  -16.30 -42.00  64.00  246
  2  \w    -92.00   9.00   0.50   80.00    --  -16.30 -57.00 -30.00  202
  3  \w   -106.00  -2.00   0.50   80.00    --  -16.30 -57.00-180.00  208
;
_diffrn_measurement_device         'AFC12 (Right): Kappa 3 circle'
_diffrn_measurement_device_type    'MicroMax-007 HF AFC12'
_diffrn_measurement_method         'profile data from \w-scans'
_diffrn_measurement_specimen_support  'Mitegen 50um'
_diffrn_orient_matrix_type        
 'CrysAlisPro convention (1999,Acta A55,543-557)'
_diffrn_orient_matrix_UB_11        -0.0467061000
_diffrn_orient_matrix_UB_12        -0.0113844000
_diffrn_orient_matrix_UB_13        0.0175621000
_diffrn_orient_matrix_UB_21        0.0093416000
_diffrn_orient_matrix_UB_22        -0.0343650000
_diffrn_orient_matrix_UB_23        -0.0144249000
_diffrn_orient_matrix_UB_31        0.0261068000
_diffrn_orient_matrix_UB_32        -0.0081278000
_diffrn_orient_matrix_UB_33        0.0365571000
_diffrn_radiation_collimation      0.3
_diffrn_radiation_monochromator    Confocal
_diffrn_radiation_probe            x-ray
_diffrn_radiation_type             'Mo K\a'
_diffrn_radiation_wavelength       0.71073
_diffrn_source                     'Rotating-anode X-ray tube'
_diffrn_source_current             24.0
_diffrn_source_power               1.2
_diffrn_source_target              Mo
_diffrn_source_type                'Rigaku (Mo) X-ray Source'
_diffrn_source_voltage             50.0
_reflns_Friedel_coverage           0.820
_reflns_Friedel_fraction_full      0.998
_reflns_Friedel_fraction_max       0.997
_reflns_number_gt                  5343
_reflns_number_total               5527
_reflns_odcompleteness_completeness  91.63
_reflns_odcompleteness_iscentric   1
_reflns_odcompleteness_theta       30.01
_reflns_special_details
;
 Reflections were merged by SHELXL according to the crystal
 class for the calculation of statistics and refinement.
 
 _reflns_Friedel_fraction is defined as the number of unique
 Friedel pairs measured divided by the number that would be
 possible theoretically, ignoring centric projections and
 systematic absences.
;
_reflns_threshold_expression       'I > 2\s(I)'
_computing_cell_refinement         'CrysAlisPro 1.171.40.84a (Rigaku OD, 2020)'
_computing_data_collection         'CrysAlisPro 1.171.40.84a (Rigaku OD, 2020)'
_computing_data_reduction          'CrysAlisPro 1.171.40.84a (Rigaku OD, 2020)'
_computing_molecular_graphics      'Olex2 1.3 (Dolomanov et al., 2009)'
_computing_publication_material    'Olex2 1.3 (Dolomanov et al., 2009)'
_computing_structure_refinement    'SHELXL 2018/3 (Sheldrick, 2015)'
_computing_structure_solution      'SHELXT (Sheldrick, 2015)'
_refine_diff_density_max           0.626
_refine_diff_density_min           -0.462
_refine_diff_density_rms           0.081
_refine_ls_abs_structure_details
;
 Flack x determined using 2345 quotients [(I+)-(I-)]/[(I+)+(I-)]
 (Parsons, Flack and Wagner, Acta Cryst. B69 (2013) 249-259).
;
_refine_ls_abs_structure_Flack     0.039(13)
_refine_ls_extinction_coef         .
_refine_ls_extinction_method       none
_refine_ls_goodness_of_fit_ref     1.004
_refine_ls_hydrogen_treatment      constr
_refine_ls_matrix_type             full
_refine_ls_number_parameters       401
_refine_ls_number_reflns           5527
_refine_ls_number_restraints       89
_refine_ls_R_factor_all            0.0598
_refine_ls_R_factor_gt             0.0586
_refine_ls_restrained_S_all        1.021
_refine_ls_shift/su_max            0.000
_refine_ls_shift/su_mean           0.000
_refine_ls_structure_factor_coef   Fsqd
_refine_ls_weighting_details      
 'w=1/[\s^2^(Fo^2^)+(0.1460P)^2^+1.4300P] where P=(Fo^2^+2Fc^2^)/3'
_refine_ls_weighting_scheme        calc
_refine_ls_wR_factor_gt            0.1713
_refine_ls_wR_factor_ref           0.1732
_refine_special_details            ?
_olex2_refinement_description
;
1. Fixed Uiso
 At 1.2 times of:
  All C(H) groups, All N(H) groups
 At 1.5 times of:
  All C(H,H,H) groups, All C(H,H,H,H,H,H) groups, All O(H,H,H) groups
2. Restrained distances
 S1-C25 = S2-C25 = S2-C23 = S1-C24
 1.8 with sigma of 0.02
 S29-C14
 1.8 with sigma of 0.02
 S12-C18 = S12-C17
 1.8 with sigma of 0.02
 S2-C25 = S2-C23 = S8-C21 = S8-C25 = S1-C25 = S1-C24
 1.8 with sigma of 0.02
 S1-O11 = S8-O10 = S2-O9
 1.53 with sigma of 0.02
 S2-C25 = S2-C23 = S1-C24 = S1-C25
 1.8 with sigma of 0.02
 S1-O11 = S2-O9
 1.53 with sigma of 0.02
 S2-O9 = S1-O11
 1.53 with sigma of 0.02
 S25-O5 = S29-O5
 1.53 with sigma of 0.02
 S12-O7
 1.53 with sigma of 0.02
 S29-C16
 1.8 with sigma of 0.01
 C18-O7 \\sim O7-C17
 with sigma of 0.02
3. Uiso/Uaniso restraints and constraints
Uanis(C15) \\sim Ueq, Uanis(C16) \\sim Ueq: with sigma of 0.01 and sigma for
terminal atoms of 0.02
Uanis(C24) \\sim Ueq: with sigma of 0.01 and sigma for terminal atoms of 0.02
Uanis(O6) = Uanis(O5)
4. Rigid body (RIGU) restrains
 C14, S25, O6, C15, S29, O5, C16
 with sigma for 1-2 distances of 0.002 and sigma for 1-3 distances of 0.002
 S8, O10, O11, S2, O9, C23, C25, S1, C24, S3, C21
 with sigma for 1-2 distances of 0.002 and sigma for 1-3 distances of 0.002
 O11, S2, O9, C23, C25, S1, C24
 with sigma for 1-2 distances of 0.002 and sigma for 1-3 distances of 0.002
5. Others
 Fixed Sof: C14(0.5) H14B(0.25) H14C(0.25) H14A(0.25) H14F(0.25) H14D(0.25)
 H14E(0.25) S25(0.25) O6(0.25) C15(0.25) H15A(0.25) H15B(0.25) H15C(0.25)
 S29(0.25) O5(0.25) C16(0.25) H16A(0.25) H16B(0.25) H16C(0.25) S8(0.1) O10(0.2)
 S12(0.25) O7(0.25) C17(0.25) H17A(0.25) H17B(0.25) H17C(0.25) C18(0.25)
 H18A(0.25) H18B(0.25) H18C(0.25) S24(0.5) O4(0.5) C19(0.5) C20(0.5) H20C(0.5)
 H20A(0.5) H20B(0.5) O11(0.4) S2(0.4) O9(0.4) C23(0.4) H23C(0.4) H23B(0.4)
 H23A(0.4) O12(0.25) S1(0.4) C24(0.2) H24A(0.2) H24B(0.2) H24C(0.2) S3(0.1)
 C21(0.4) H21A(0.4) H21B(0.4) H21C(0.4) O8(0.25) H19A(0.5) H19B(0.5) H19C(0.5)
 Fixed X: H19A(0.39159) H19B(0.29626) H19C(0.350941)
 Fixed Y: H19A(0.17371) H19B(0.188331) H19C(0.25032)
 Fixed Z: H19A(0.20889) H19B(0.26416) H19C(0.219419)
6.a Ternary CH refined with riding coordinates:
 C5(H5)
6.b Me refined with riding coordinates:
 C14(H14B,H14C,H14A), C15(H15A,H15B,H15C), C18(H18A,H18B,H18C)
6.c Aromatic/amide H refined with riding coordinates:
 N1(H1), N2(H2), N3(H3), C3(H3A), C7(H7), C10(H10)
6.d Idealised Me refined as rotating group:
 C14(H14F,H14D,H14E), C16(H16A,H16B,H16C), C17(H17A,H17B,H17C), C20(H20C,H20A,
 H20B), C23(H23C,H23B,H23A), C25(H25A,H25B,H25C), C24(H24A,H24B,H24C), C21(H21A,
 H21B,H21C)
;
_atom_sites_solution_hydrogens     mixed
_atom_sites_solution_primary       ?
_atom_sites_solution_secondary     ?
loop_
  _atom_site_label
  _atom_site_type_symbol
  _atom_site_fract_x
  _atom_site_fract_y
  _atom_site_fract_z
  _atom_site_U_iso_or_equiv
  _atom_site_adp_type
  _atom_site_occupancy
  _atom_site_site_symmetry_order
  _atom_site_calc_flag
  _atom_site_refinement_flags_posn
  _atom_site_refinement_flags_adp
  _atom_site_refinement_flags_occupancy
  _atom_site_disorder_assembly
  _atom_site_disorder_group
 O1 O 0.70585(17) 0.06144(13) 0.36715(12) 0.0382(5) Uani 1 1 d . . . . .
 O2 O 0.87821(17) 0.06901(12) 0.46018(12) 0.0383(5) Uani 1 1 d . . . . .
 O3 O 0.42127(16) 0.59025(10) 0.69607(13) 0.0365(4) Uani 1 1 d . . . . .
 N1 N 0.41618(16) 0.47123(11) 0.70104(13) 0.0289(4) Uani 1 1 d . . . . .
 H1 H 0.361146 0.470433 0.670245 0.035 Uiso 1 1 calc R U . . .
 N2 N 0.61086(17) 0.10098(13) 0.47368(13) 0.0305(4) Uani 1 1 d . . . . .
 H2 H 0.554541 0.099257 0.444434 0.037 Uiso 1 1 calc R U . . .
 N3 N 0.78277(16) 0.10147(12) 0.56880(12) 0.0278(4) Uani 1 1 d . . . . .
 H3 H 0.836615 0.099091 0.600789 0.033 Uiso 1 1 calc R U . . .
 C1 C 0.45483(18) 0.53444(13) 0.72095(14) 0.0276(4) Uani 1 1 d . . . . .
 C2 C 0.45642(16) 0.40747(12) 0.72534(13) 0.0241(4) Uani 1 1 d . . . . .
 C3 C 0.41134(16) 0.34431(12) 0.70081(13) 0.0239(4) Uani 1 1 d . . . . .
 H3A H 0.351754 0.344160 0.667746 0.029 Uiso 1 1 calc R U . . .
 C4 C 0.45545(15) 0.28258(12) 0.72578(12) 0.0222(4) Uani 1 1 d . . . . .
 C5 C 0.41752(16) 0.20892(12) 0.70514(12) 0.0227(4) Uani 1 1 d . . . . .
 H5 H 0.354170 0.208772 0.671061 0.027 Uiso 1 1 calc R U . . .
 C6 C 0.50816(16) 0.17426(12) 0.66413(13) 0.0229(4) Uani 1 1 d . . . . .
 C7 C 0.51056(17) 0.14955(13) 0.58527(14) 0.0252(4) Uani 1 1 d . . . . .
 H7 H 0.450430 0.149693 0.552828 0.030 Uiso 1 1 calc R U . . .
 C8 C 0.60339(17) 0.12423(13) 0.55395(14) 0.0251(4) Uani 1 1 d . . . . .
 C9 C 0.69049(18) 0.12341(13) 0.60261(14) 0.0251(4) Uani 1 1 d . . . . .
 C10 C 0.68795(17) 0.14827(12) 0.68284(13) 0.0244(4) Uani 1 1 d . . . . .
 H10 H 0.747693 0.147423 0.715704 0.029 Uiso 1 1 calc R U . . .
 C11 C 0.59692(17) 0.17389(12) 0.71281(13) 0.0234(4) Uani 1 1 d . . . . .
 C12 C 0.6993(2) 0.08104(13) 0.43851(14) 0.0293(5) Uani 1 1 d . . . . .
 C13 C 0.7949(2) 0.08366(13) 0.49027(14) 0.0293(5) Uani 1 1 d . . . . .
 C14 C 0.4733(8) 0.0135(5) 0.2692(5) 0.068(2) Uani 0.5 1 d D . P . .
 H14B H 0.474188 -0.035360 0.251136 0.103 Uiso 0.25 1 calc R U P A 2
 H14C H 0.433404 0.041621 0.230886 0.103 Uiso 0.25 1 calc R U P A 2
 H14A H 0.543553 0.031325 0.271696 0.103 Uiso 0.25 1 calc R U P A 2
 H14F H 0.493515 0.038995 0.220196 0.103 Uiso 0.25 1 calc R U P B 3
 H14D H 0.445565 -0.032316 0.254002 0.103 Uiso 0.25 1 calc R U P B 3
 H14E H 0.533177 0.007003 0.304290 0.103 Uiso 0.25 1 calc R U P B 3
 S25 S 0.4201(3) 0.01826(17) 0.3611(2) 0.0476(7) Uani 0.25 1 d . . P C 2
 O6 O 0.424(3) 0.1024(19) 0.383(2) 0.049(4) Uani 0.25 1 d . . P C 2
 C15 C 0.2877(14) 0.0130(8) 0.3257(9) 0.049(3) Uani 0.25 1 d . U P C 2
 H15A H 0.272240 -0.035204 0.309498 0.073 Uiso 0.25 1 calc R U P C 2
 H15B H 0.241374 0.027163 0.369503 0.073 Uiso 0.25 1 calc R U P C 2
 H15C H 0.278443 0.044167 0.279024 0.073 Uiso 0.25 1 calc R U P C 2
 S29 S 0.3704(4) 0.06599(19) 0.3267(3) 0.0590(10) Uani 0.25 1 d D . P C 3
 O5 O 0.438(3) 0.0921(19) 0.394(2) 0.049(4) Uani 0.25 1 d D . P C 3
 C16 C 0.3344(18) -0.0003(11) 0.4048(17) 0.087(6) Uani 0.25 1 d D U P C 3
 H16A H 0.347982 -0.047287 0.383692 0.130 Uiso 0.25 1 calc R U P C 3
 H16B H 0.261445 0.004283 0.417556 0.130 Uiso 0.25 1 calc R U P C 3
 H16C H 0.374885 0.007436 0.454052 0.130 Uiso 0.25 1 calc R U P C 3
 S8 S 0.6822(19) 0.3596(12) 0.4842(12) 0.097(7) Uani 0.1 1 d D . P D 1
 O10 O 0.5724(15) 0.3374(18) 0.463(2) 0.115(13) Uani 0.2 1 d D . P D 1
 S12 S 0.2526(6) 0.0367(4) 0.3685(5) 0.0944(19) Uiso 0.25 1 d D . P E 1
 O7 O 0.153(3) -0.003(3) 0.381(2) 0.210(19) Uiso 0.25 1 d D . P E 1
 C17 C 0.318(3) -0.0268(17) 0.314(2) 0.109(10) Uiso 0.25 1 d D . P E 1
 H17A H 0.337024 -0.064956 0.350966 0.163 Uiso 0.25 1 calc R U P E 1
 H17B H 0.379201 -0.006365 0.290168 0.163 Uiso 0.25 1 calc R U P E 1
 H17C H 0.273210 -0.045065 0.271306 0.163 Uiso 0.25 1 calc R U P E 1
 C18 C 0.3011(16) 0.0152(11) 0.4718(11) 0.069(4) Uiso 0.25 1 d D . P E 1
 H18A H 0.368928 0.036048 0.479297 0.104 Uiso 0.25 1 calc R U P E 1
 H18B H 0.253908 0.033876 0.512643 0.104 Uiso 0.25 1 calc R U P E 1
 H18C H 0.305889 -0.035715 0.477771 0.104 Uiso 0.25 1 calc R U P E 1
 S24 S 0.44368(13) 0.21798(10) 0.33152(10) 0.0450(4) Uani 0.5 1 d . . P F 1
 O4 O 0.4544(4) 0.1462(3) 0.3689(4) 0.0527(12) Uani 0.5 1 d . . P F 1
 C19 C 0.3608(7) 0.2057(6) 0.2463(6) 0.065(2) Uani 0.5 1 d . . P F 1
 C20 C 0.5585(7) 0.2358(6) 0.2773(6) 0.064(2) Uani 0.5 1 d . . P F 1
 H20C H 0.565803 0.202344 0.232682 0.096 Uiso 0.5 1 calc R U P F 1
 H20A H 0.617144 0.231578 0.314111 0.096 Uiso 0.5 1 calc R U P F 1
 H20B H 0.555806 0.283447 0.255384 0.096 Uiso 0.5 1 calc R U P F 1
 O11 O 0.7284(13) 0.2515(7) 0.4363(11) 0.064(3) Uani 0.4 1 d . . P G 1
 S2 S 0.6402(2) 0.29428(17) 0.47074(18) 0.0603(6) Uani 0.4 1 d D . P H 2
 O9 O 0.5269(11) 0.3015(13) 0.4543(9) 0.132(6) Uani 0.4 1 d D . P H 2
 C23 C 0.678(4) 0.3618(14) 0.4075(15) 0.176(13) Uani 0.4 1 d D . P H 2
 H23C H 0.746948 0.351736 0.386153 0.264 Uiso 0.4 1 calc R U P H 2
 H23B H 0.680073 0.405663 0.438201 0.264 Uiso 0.4 1 calc R U P H 2
 H23A H 0.630069 0.366112 0.362307 0.264 Uiso 0.4 1 calc R U P H 2
 C25 C 0.6809(7) 0.3172(3) 0.5727(3) 0.093(2) Uani 1 1 d D . . H 2
 H25A H 0.653586 0.363359 0.587036 0.140 Uiso 1 1 calc R U . H 2
 H25B H 0.755801 0.318398 0.575015 0.140 Uiso 1 1 calc R U . H 2
 H25C H 0.655143 0.282291 0.611213 0.140 Uiso 1 1 calc R U . H 2
 O12 O 0.5884(10) 0.4942(15) 0.5423(14) 0.111(7) Uani 0.25 1 d . . P I 2
 S1 S 0.7005(2) 0.3209(2) 0.46930(19) 0.0601(7) Uani 0.4 1 d D . P J 3
 C24 C 0.6025(19) 0.3826(16) 0.441(2) 0.073(8) Uani 0.2 1 d D U P J 3
 H24A H 0.588150 0.378480 0.383186 0.109 Uiso 0.2 1 calc R U P J 3
 H24B H 0.625964 0.430135 0.453513 0.109 Uiso 0.2 1 calc R U P J 3
 H24C H 0.540024 0.372715 0.472285 0.109 Uiso 0.2 1 calc R U P J 3
 S3 S 0.6200(19) 0.3495(9) 0.4531(13) 0.073(5) Uani 0.1 1 d . . P K 4
 C21 C 0.732(2) 0.283(2) 0.4322(18) 0.119(11) Uani 0.4 1 d . . P K 4
 H21A H 0.734215 0.271411 0.374183 0.178 Uiso 0.4 1 calc R U P K 4
 H21B H 0.720572 0.239905 0.463547 0.178 Uiso 0.4 1 calc R U P K 4
 H21C H 0.797456 0.303762 0.448443 0.178 Uiso 0.4 1 calc R U P K 4
 O8 O 0.296(2) -0.0093(16) 0.3558(18) 0.102(7) Uiso 0.25 1 d . . P L 4
 H19A H 0.391590 0.173710 0.208890 0.153 Uiso 0.5 1 d . U P M 1
 H19B H 0.296260 0.188331 0.264160 0.153 Uiso 0.5 1 d . U P N 1
 H19C H 0.350941 0.250320 0.219419 0.153 Uiso 0.5 1 d . U P O 1

loop_
  _atom_site_aniso_label
  _atom_site_aniso_U_11
  _atom_site_aniso_U_22
  _atom_site_aniso_U_33
  _atom_site_aniso_U_23
  _atom_site_aniso_U_13
  _atom_site_aniso_U_12
 O1 0.0379(10) 0.0542(12) 0.0224(8) -0.0098(8) 0.0044(8) 0.0019(9)
 O2 0.0366(10) 0.0518(11) 0.0265(9) -0.0011(8) 0.0073(8) 0.0133(8)
 O3 0.0392(10) 0.0336(9) 0.0366(10) -0.0039(7) -0.0155(8) 0.0076(8)
 N1 0.0260(9) 0.0315(10) 0.0290(10) -0.0046(7) -0.0128(8) 0.0032(8)
 N2 0.0305(10) 0.0410(11) 0.0201(9) -0.0042(8) -0.0001(7) 0.0040(8)
 N3 0.0251(9) 0.0374(10) 0.0209(8) 0.0002(7) 0.0018(7) 0.0072(8)
 C1 0.0271(10) 0.0319(10) 0.0239(10) -0.0028(8) -0.0073(9) 0.0015(8)
 C2 0.0218(9) 0.0320(10) 0.0186(8) -0.0028(8) -0.0067(8) 0.0022(8)
 C3 0.0193(8) 0.0322(10) 0.0201(9) -0.0020(7) -0.0056(7) 0.0008(8)
 C4 0.0183(8) 0.0319(10) 0.0163(8) -0.0014(7) -0.0017(7) -0.0007(7)
 C5 0.0195(8) 0.0325(10) 0.0160(8) 0.0000(7) -0.0005(7) 0.0003(8)
 C6 0.0209(9) 0.0298(9) 0.0182(9) 0.0000(7) 0.0006(7) -0.0005(8)
 C7 0.0216(9) 0.0333(10) 0.0207(9) -0.0017(8) -0.0004(7) 0.0000(8)
 C8 0.0241(10) 0.0326(10) 0.0185(10) -0.0012(8) 0.0012(7) 0.0008(8)
 C9 0.0253(10) 0.0311(10) 0.0190(9) 0.0017(8) 0.0022(8) 0.0047(8)
 C10 0.0239(9) 0.0319(10) 0.0173(9) 0.0027(8) -0.0005(7) 0.0036(8)
 C11 0.0239(9) 0.0300(9) 0.0164(9) 0.0002(7) 0.0000(7) 0.0013(8)
 C12 0.0336(11) 0.0340(11) 0.0203(10) -0.0016(8) 0.0034(9) 0.0013(9)
 C13 0.0341(11) 0.0329(11) 0.0209(10) 0.0011(8) 0.0022(9) 0.0054(9)
 C14 0.089(7) 0.061(4) 0.056(5) -0.010(3) -0.021(4) -0.011(4)
 S25 0.0661(19) 0.0356(13) 0.0412(15) -0.0037(11) -0.0111(15) 0.0061(13)
 O6 0.049(9) 0.054(9) 0.043(8) -0.001(7) -0.032(5) 0.011(7)
 C15 0.073(7) 0.040(6) 0.033(6) -0.017(5) -0.012(5) -0.004(5)
 S29 0.068(2) 0.0438(16) 0.065(2) -0.0109(16) -0.035(2) 0.0108(15)
 O5 0.049(9) 0.054(9) 0.043(8) -0.001(7) -0.032(5) 0.011(7)
 C16 0.069(10) 0.048(7) 0.143(18) 0.026(11) 0.016(11) 0.010(6)
 S8 0.127(19) 0.080(11) 0.084(11) 0.031(9) 0.063(13) 0.020(12)
 O10 0.026(8) 0.14(3) 0.18(3) 0.05(2) -0.017(11) -0.015(10)
 S24 0.0447(8) 0.0541(8) 0.0364(7) 0.0038(6) -0.0047(6) 0.0033(6)
 O4 0.048(3) 0.061(3) 0.049(3) 0.010(2) -0.022(2) 0.000(2)
 C19 0.056(4) 0.090(6) 0.048(4) 0.008(4) -0.025(3) 0.013(4)
 C20 0.052(4) 0.082(6) 0.057(4) 0.015(4) 0.005(3) -0.006(4)
 O11 0.059(6) 0.080(6) 0.053(5) -0.008(5) 0.024(4) -0.013(5)
 S2 0.0615(15) 0.0672(16) 0.0522(13) 0.0048(12) -0.0022(11) -0.0092(13)
 O9 0.131(11) 0.187(17) 0.079(8) 0.001(10) 0.019(7) 0.041(10)
 C23 0.31(3) 0.136(19) 0.085(11) 0.015(12) 0.057(19) -0.08(2)
 C25 0.148(6) 0.069(3) 0.064(3) 0.000(2) 0.033(4) -0.025(4)
 O12 0.034(5) 0.18(2) 0.122(14) -0.022(17) -0.021(7) 0.012(9)
 S1 0.0609(16) 0.0657(16) 0.0536(14) 0.0204(13) 0.0241(13) 0.0023(15)
 C24 0.054(11) 0.065(13) 0.099(18) 0.042(12) -0.023(11) 0.016(10)
 S3 0.074(10) 0.068(9) 0.076(9) -0.015(8) 0.039(9) -0.017(9)
 C21 0.065(10) 0.22(3) 0.068(12) -0.05(2) 0.042(9) -0.01(2)

_geom_special_details
;
 All esds (except the esd in the dihedral angle between two l.s. planes)
 are estimated using the full covariance matrix.  The cell esds are taken
 into account individually in the estimation of esds in distances, angles
 and torsion angles; correlations between esds in cell parameters are only
 used when they are defined by crystal symmetry.  An approximate (isotropic)
 treatment of cell esds is used for estimating esds involving l.s. planes.
;
loop_
  _geom_bond_atom_site_label_1
  _geom_bond_atom_site_label_2
  _geom_bond_distance
  _geom_bond_site_symmetry_2
  _geom_bond_publ_flag
 O1 C12 1.237(3) . ?
 O2 C13 1.228(3) . ?
 O3 C1 1.224(3) . ?
 N1 H1 0.8800 . ?
 N1 C1 1.350(3) . ?
 N1 C2 1.386(3) . ?
 N2 H2 0.8800 . ?
 N2 C8 1.398(3) . ?
 N2 C12 1.348(3) . ?
 N3 H3 0.8800 . ?
 N3 C9 1.393(3) . ?
 N3 C13 1.347(3) . ?
 C1 C1 1.519(4) 3_656 ?
 C2 C2 1.399(4) 3_656 ?
 C2 C3 1.403(3) . ?
 C3 H3A 0.9500 . ?
 C3 C4 1.376(3) . ?
 C4 C4 1.411(4) 3_656 ?
 C4 C5 1.531(3) . ?
 C5 H5 1.0000 . ?
 C5 C6 1.516(3) . ?
 C5 C11 1.520(3) 3_656 ?
 C6 C7 1.383(3) . ?
 C6 C11 1.410(3) . ?
 C7 H7 0.9500 . ?
 C7 C8 1.404(3) . ?
 C8 C9 1.392(3) . ?
 C9 C10 1.405(3) . ?
 C10 H10 0.9500 . ?
 C10 C11 1.378(3) . ?
 C12 C13 1.512(4) . ?
 C14 H14B 0.9800 . ?
 C14 H14C 0.9800 . ?
 C14 H14A 0.9800 . ?
 C14 H14F 0.68(18) 3_655 ?
 C14 H14F 0.9800 . ?
 C14 H14D 0.9800 . ?
 C14 H14E 0.9800 . ?
 C14 S25 1.668(10) . ?
 C14 S29 1.926(11) . ?
 S25 O6 1.65(4) . ?
 S25 C15 1.829(18) . ?
 C15 H15A 0.9800 . ?
 C15 H15B 0.9800 . ?
 C15 H15C 0.9800 . ?
 S29 O5 1.50(2) . ?
 S29 C16 1.865(13) . ?
 C16 H16A 0.9800 . ?
 C16 H16B 0.9800 . ?
 C16 H16C 0.9800 . ?
 S8 O10 1.54(2) . ?
 S12 O7 1.51(3) . ?
 S12 C17 1.73(2) . ?
 S12 C18 1.862(18) . ?
 C17 H17A 0.9800 . ?
 C17 H17B 0.9800 . ?
 C17 H17C 0.9800 . ?
 C18 H18A 0.9800 . ?
 C18 H18B 0.9800 . ?
 C18 H18C 0.9800 . ?
 C18 H18C 0.92(4) 4_556 ?
 S24 O4 1.510(6) . ?
 S24 C19 1.789(8) . ?
 S24 C20 1.778(8) . ?
 S24 C20 1.826(10) 3_655 ?
 S24 H20C 1.11(5) 3_655 ?
 C19 C20 1.263(14) 3_655 ?
 C19 H20C 1.02(3) 3_655 ?
 C19 H20A 1.15(6) 3_655 ?
 C19 H19A 0.956(11) . ?
 C19 H19B 0.953(11) . ?
 C19 H19C 0.969(10) . ?
 C20 H20C 0.9800 . ?
 C20 H20A 0.9800 . ?
 C20 H20B 0.9800 . ?
 S2 O9 1.511(13) . ?
 S2 C23 1.732(14) . ?
 S2 C25 1.816(7) . ?
 C23 H23C 0.9800 . ?
 C23 H23B 0.9800 . ?
 C23 H23A 0.9800 . ?
 C25 H25A 0.9800 . ?
 C25 H25B 0.9800 . ?
 C25 H25C 0.9800 . ?
 O12 O12 1.41(5) 4_566 ?
 S1 C24 1.800(13) . ?
 C24 H24A 0.9800 . ?
 C24 H24B 0.9800 . ?
 C24 H24C 0.9800 . ?
 S3 C21 1.97(4) . ?
 C21 H21A 0.9800 . ?
 C21 H21B 0.9800 . ?
 C21 H21C 0.9800 . ?

loop_
  _geom_angle_atom_site_label_1
  _geom_angle_atom_site_label_2
  _geom_angle_atom_site_label_3
  _geom_angle
  _geom_angle_site_symmetry_1
  _geom_angle_site_symmetry_3
  _geom_angle_publ_flag
 C1 N1 H1 117.5 . . ?
 C1 N1 C2 125.10(19) . . ?
 C2 N1 H1 117.5 . . ?
 C8 N2 H2 118.1 . . ?
 C12 N2 H2 118.1 . . ?
 C12 N2 C8 123.8(2) . . ?
 C9 N3 H3 117.9 . . ?
 C13 N3 H3 117.9 . . ?
 C13 N3 C9 124.2(2) . . ?
 O3 C1 N1 124.4(2) . . ?
 O3 C1 C1 119.28(14) . 3_656 ?
 N1 C1 C1 116.32(13) . 3_656 ?
 N1 C2 C2 118.45(12) . 3_656 ?
 N1 C2 C3 120.96(18) . . ?
 C2 C2 C3 120.60(12) 3_656 . ?
 C2 C3 H3A 120.8 . . ?
 C4 C3 C2 118.44(19) . . ?
 C4 C3 H3A 120.8 . . ?
 C3 C4 C4 120.95(12) . 3_656 ?
 C3 C4 C5 125.94(18) . . ?
 C4 C4 C5 113.11(11) 3_656 . ?
 C4 C5 H5 113.3 . . ?
 C6 C5 C4 104.37(17) . . ?
 C6 C5 H5 113.3 . . ?
 C6 C5 C11 107.49(18) . 3_656 ?
 C11 C5 C4 104.36(17) 3_656 . ?
 C11 C5 H5 113.3 3_656 . ?
 C7 C6 C5 125.9(2) . . ?
 C7 C6 C11 120.9(2) . . ?
 C11 C6 C5 113.04(18) . . ?
 C6 C7 H7 120.6 . . ?
 C6 C7 C8 118.9(2) . . ?
 C8 C7 H7 120.6 . . ?
 N2 C8 C7 121.1(2) . . ?
 C9 C8 N2 118.9(2) . . ?
 C9 C8 C7 119.9(2) . . ?
 N3 C9 C10 119.9(2) . . ?
 C8 C9 N3 118.7(2) . . ?
 C8 C9 C10 121.2(2) . . ?
 C9 C10 H10 120.7 . . ?
 C11 C10 C9 118.5(2) . . ?
 C11 C10 H10 120.7 . . ?
 C6 C11 C5 113.66(18) . 3_656 ?
 C10 C11 C5 125.63(19) . 3_656 ?
 C10 C11 C6 120.5(2) . . ?
 O1 C12 N2 123.6(2) . . ?
 O1 C12 C13 119.3(2) . . ?
 N2 C12 C13 117.1(2) . . ?
 O2 C13 N3 123.3(2) . . ?
 O2 C13 C12 119.8(2) . . ?
 N3 C13 C12 116.9(2) . . ?
 H14B C14 H14C 109.5 . . ?
 H14B C14 H14A 109.5 . . ?
 H14C C14 H14A 109.5 . . ?
 H14F C14 H14D 109.5 . . ?
 H14F C14 H14E 109.5 . . ?
 H14D C14 H14E 109.5 . . ?
 S25 C14 H14B 109.5 . . ?
 S25 C14 H14C 109.5 . . ?
 S25 C14 H14A 109.5 . . ?
 S29 C14 H14F 109.5 . . ?
 S29 C14 H14D 109.5 . . ?
 S29 C14 H14E 109.5 . . ?
 C14 S25 H14F 22(5) . 3_655 ?
 C14 S25 C15 95.8(6) . . ?
 O6 S25 C14 104.1(17) . . ?
 O6 S25 C15 98.8(12) . . ?
 S25 C15 H15A 109.5 . . ?
 S25 C15 H15B 109.5 . . ?
 S25 C15 H15C 109.5 . . ?
 H15A C15 H15B 109.5 . . ?
 H15A C15 H15C 109.5 . . ?
 H15B C15 H15C 109.5 . . ?
 O5 S29 C14 97.2(17) . . ?
 O5 S29 C16 82(2) . . ?
 C16 S29 C14 99.2(8) . . ?
 S29 C16 H16A 109.5 . . ?
 S29 C16 H16B 109.5 . . ?
 S29 C16 H16C 109.5 . . ?
 H16A C16 H16B 109.5 . . ?
 H16A C16 H16C 109.5 . . ?
 H16B C16 H16C 109.5 . . ?
 O7 S12 C17 98(2) . . ?
 O7 S12 C18 93.1(17) . . ?
 C17 S12 C18 98.6(16) . . ?
 S12 C17 H17A 109.5 . . ?
 S12 C17 H17B 109.5 . . ?
 S12 C17 H17C 109.5 . . ?
 H17A C17 H17B 109.5 . . ?
 H17A C17 H17C 109.5 . . ?
 H17B C17 H17C 109.5 . . ?
 S12 C18 H18A 109.5 . . ?
 S12 C18 H18B 109.5 . . ?
 S12 C18 H18C 139(3) . 4_556 ?
 S12 C18 H18C 109.5 . . ?
 H18A C18 H18B 109.5 . . ?
 H18A C18 H18C 69.5 . 4_556 ?
 H18A C18 H18C 109.5 . . ?
 H18B C18 H18C 109.5 . . ?
 H18B C18 H18C 42.9 . 4_556 ?
 H18C C18 H18C 109.1 . 4_556 ?
 O4 S24 C19 104.9(4) . . ?
 O4 S24 C20 107.5(4) . . ?
 O4 S24 C20 124.9(4) . 3_655 ?
 O4 S24 H20C 99(4) . 3_655 ?
 C19 S24 C20 40.9(5) . 3_655 ?
 C19 S24 H20C 31.3(9) . 3_655 ?
 C20 S24 C19 98.1(5) . . ?
 C20 S24 C20 59.0(5) . 3_655 ?
 C20 S24 H20C 27(4) 3_655 3_655 ?
 C20 S24 H20C 71(3) . 3_655 ?
 S24 C19 H20C 34(2) . 3_655 ?
 S24 C19 H20A 118(2) . 3_655 ?
 S24 C19 H19A 109.6(6) . . ?
 S24 C19 H19B 109.8(7) . . ?
 S24 C19 H19C 108.8(8) . . ?
 C20 C19 S24 71.1(6) 3_655 . ?
 C20 C19 H20C 49(3) 3_655 3_655 ?
 C20 C19 H20A 47.7(15) 3_655 3_655 ?
 C20 C19 H19A 75.1(8) 3_655 . ?
 C20 C19 H19B 173.2(12) 3_655 . ?
 C20 C19 H19C 64.5(8) 3_655 . ?
 H20A C19 H20C 94.9 3_655 3_655 ?
 H19A C19 H20C 78(4) . 3_655 ?
 H19A C19 H20A 67(4) . 3_655 ?
 H19A C19 H19B 110.4(11) . . ?
 H19A C19 H19C 109.0(10) . . ?
 H19B C19 H20C 135(3) . 3_655 ?
 H19B C19 H20A 129.8(11) . 3_655 ?
 H19B C19 H19C 109.3(8) . . ?
 H19C C19 H20C 110(5) . 3_655 ?
 H19C C19 H20A 42(3) . 3_655 ?
 S24 C20 H20C 109.5 . . ?
 S24 C20 H20A 109.5 . . ?
 S24 C20 H20B 109.5 . . ?
 H20C C20 H20A 109.5 . . ?
 H20C C20 H20B 109.5 . . ?
 H20A C20 H20B 109.5 . . ?
 O9 S2 C23 96.1(19) . . ?
 O9 S2 C25 115.5(7) . . ?
 C23 S2 C25 107.0(11) . . ?
 S2 C23 H23C 109.5 . . ?
 S2 C23 H23B 109.5 . . ?
 S2 C23 H23A 109.5 . . ?
 H23C C23 H23B 109.5 . . ?
 H23C C23 H23A 109.5 . . ?
 H23B C23 H23A 109.5 . . ?
 S2 C25 H25A 109.5 . . ?
 S2 C25 H25B 109.5 . . ?
 S2 C25 H25C 109.5 . . ?
 H25A C25 H25B 109.5 . . ?
 H25A C25 H25C 109.5 . . ?
 H25B C25 H25C 109.5 . . ?
 S1 C24 H24A 109.5 . . ?
 S1 C24 H24B 109.5 . . ?
 S1 C24 H24C 109.5 . . ?
 H24A C24 H24B 109.5 . . ?
 H24A C24 H24C 109.5 . . ?
 H24B C24 H24C 109.5 . . ?
 S3 C21 H21A 109.5 . . ?
 S3 C21 H21B 109.5 . . ?
 S3 C21 H21C 109.5 . . ?
 H21A C21 H21B 109.5 . . ?
 H21A C21 H21C 109.5 . . ?
 H21B C21 H21C 109.5 . . ?

loop_
  _geom_hbond_atom_site_label_D
  _geom_hbond_atom_site_label_H
  _geom_hbond_atom_site_label_A
  _geom_hbond_distance_DH
  _geom_hbond_distance_HA
  _geom_hbond_distance_DA
  _geom_hbond_angle_DHA
  _geom_hbond_site_symmetry_A
  _geom_hbond_publ_flag
 N1 H1 O1 0.88 2.21 3.033(3) 156.5 8_456 yes
 N2 H2 O6 0.88 1.98 2.86(3) 175.3 . yes
 N2 H2 O5 0.88 1.74 2.62(3) 174.9 . yes
 N2 H2 O4 0.88 2.02 2.812(5) 149.7 . yes
 N3 H3 O3 0.88 1.93 2.777(3) 161.9 5_545 yes
 C14 H14F S29 0.98 2.01 2.770(12) 133.2 3_655 yes
 C18 H18B S8 0.98 2.24 2.94(3) 127.6 8_456 yes
 C18 H18B O7 0.98 2.27 3.10(5) 142.9 4_556 yes
 C20 H20C O4 0.98 2.01 2.961(12) 164.4 3_655 yes
 C23 H23B O12 0.98 2.28 3.11(5) 141.3 4_566 yes

loop_
  _geom_torsion_atom_site_label_1
  _geom_torsion_atom_site_label_2
  _geom_torsion_atom_site_label_3
  _geom_torsion_atom_site_label_4
  _geom_torsion
  _geom_torsion_site_symmetry_1
  _geom_torsion_site_symmetry_2
  _geom_torsion_site_symmetry_3
  _geom_torsion_site_symmetry_4
  _geom_torsion_publ_flag
 O1 C12 C13 O2 2.9(4) . . . . ?
 O1 C12 C13 N3 -176.3(3) . . . . ?
 N1 C2 C3 C4 179.1(2) . . . . ?
 N2 C8 C9 N3 2.0(3) . . . . ?
 N2 C8 C9 C10 178.0(2) . . . . ?
 N2 C12 C13 O2 -176.8(3) . . . . ?
 N2 C12 C13 N3 4.1(3) . . . . ?
 N3 C9 C10 C11 175.8(2) . . . . ?
 C1 N1 C2 C2 0.3(4) . . . 3_656 ?
 C1 N1 C2 C3 -179.3(2) . . . . ?
 C2 N1 C1 O3 176.5(3) . . . . ?
 C2 N1 C1 C1 -4.3(4) . . . 3_656 ?
 C2 C2 C3 C4 -0.6(4) 3_656 . . . ?
 C2 C3 C4 C4 -0.6(4) . . . 3_656 ?
 C2 C3 C4 C5 -179.9(2) . . . . ?
 C3 C4 C5 C6 122.6(2) . . . . ?
 C3 C4 C5 C11 -124.7(2) . . . 3_656 ?
 C4 C4 C5 C6 -56.6(3) 3_656 . . . ?
 C4 C4 C5 C11 56.1(3) 3_656 . . 3_656 ?
 C4 C5 C6 C7 -118.1(2) . . . . ?
 C4 C5 C6 C11 57.0(2) . . . . ?
 C5 C6 C7 C8 174.5(2) . . . . ?
 C5 C6 C11 C5 -0.7(3) . . . 3_656 ?
 C5 C6 C11 C10 -176.0(2) . . . . ?
 C6 C7 C8 N2 -177.7(2) . . . . ?
 C6 C7 C8 C9 0.9(4) . . . . ?
 C7 C6 C11 C5 174.8(2) . . . 3_656 ?
 C7 C6 C11 C10 -0.5(3) . . . . ?
 C7 C8 C9 N3 -176.7(2) . . . . ?
 C7 C8 C9 C10 -0.7(4) . . . . ?
 C8 N2 C12 O1 -178.9(3) . . . . ?
 C8 N2 C12 C13 0.7(4) . . . . ?
 C8 C9 C10 C11 -0.2(3) . . . . ?
 C9 N3 C13 O2 174.9(3) . . . . ?
 C9 N3 C13 C12 -6.1(4) . . . . ?
 C9 C10 C11 C5 -173.9(2) . . . 3_656 ?
 C9 C10 C11 C6 0.8(3) . . . . ?
 C11 C5 C6 C7 131.4(2) 3_656 . . . ?
 C11 C5 C6 C11 -53.4(2) 3_656 . . . ?
 C11 C6 C7 C8 -0.3(3) . . . . ?
 C12 N2 C8 C7 174.9(2) . . . . ?
 C12 N2 C8 C9 -3.7(4) . . . . ?
 C13 N3 C9 C8 3.1(4) . . . . ?
 C13 N3 C9 C10 -172.9(2) . . . . ?
 O4 S24 C19 C20 -126.7(6) . . . 3_655 ?
 C20 S24 C19 C20 -16.0(5) . . . 3_655 ?

_shelx_res_file
;
TITL v0168a_a.res in C222(1)
    v0168a.res
    created by SHELXL-2018/3 at 09:32:10 on 24-Jun-2022
CELL 0.71073 13.063497 19.118047 16.470968 90 90 90
ZERR 4 0.000217 0.000353 0.000312 0 0 0
LATT -7
SYMM -X,-Y,0.5+Z
SYMM -X,+Y,0.5-Z
SYMM +X,-Y,-Z
SFAC C H N O S
UNIT 140 164 24 46 18
EQIV $1 1-X,+Y,0.5-Z
EQIV $2 +X,-Y,1-Z
EQIV $3 +X,1-Y,1-Z
EQIV $4 0.5+X,-0.5+Y,+Z
EQIV $5 -0.5+X,0.5-Y,1-Z
DFIX 1.8 S1 C25 S2 C25 S2 C23 S1 C24
RIGU 0.002 0.002 C14 > C16
DFIX 1.8 S29 C14
DFIX 1.8 S12 C18 S12 C17
ISOR 0.01 0.02 C15 C16
SADI C18 O7 O7 C17
DFIX 1.8 S2 C25 S2 C23 S8 C21 S8 C25 S1 C25 S1 C24
DFIX 1.53 S1 O11 S8 O10 S2 O9
RIGU 0.002 0.002 S8 O10 O11 > C25 S1 > C21
RIGU 0.002 0.002 O11 > C25 S1 C24
DFIX 1.8 S2 C25 S2 C23 S1 C24 S1 C25
DFIX 1.53 S1 O11 S2 O9
DFIX 1.53 S2 O9 S1 O11
DFIX 1.53 S25 O5 S29 O5
EADP O6 O5
DFIX 1.53 S12 O7
DFIX 1.8 0.01 S29 C16
ISOR 0.01 0.02 C24

L.S. 50
PLAN  14
SIZE 0.2 0.22 0.29
TEMP -173.14(10)
CONF
HTAB C23 O12_$3
HTAB N2 O6
HTAB N2 O5
HTAB N2 O4
HTAB N3 O3_$4
HTAB N1 O1_$5
HTAB C14 S25_$1
HTAB C14 S29_$1
HTAB C18 S8_$5
HTAB C18 O7_$2
HTAB C20 O4_$1
FREE C14 C14_$1
FREE C14 H17b
FREE C16 C16_$2
FREE C18 C18_$2
FREE C20 C20_$1
FREE C20 S24_$1
FREE C20 C19_$1
FREE C19 H20a_$1
FREE H20c C19_$1
BOND
list 4
MORE -1
BOND $H
fmap 2 53
acta
OMIT 1 5 0
OMIT 3 7 0
OMIT 4 0 10
OMIT 0 2 2
OMIT 0 2 11
OMIT 2 0 1
OMIT 4 4 0
OMIT 2 0 7
OMIT 0 10 12
OMIT 3 3 7
OMIT -3 3 7
OMIT -9 3 9
OMIT 1 1 0
OMIT 6 0 4
OMIT 9 3 9
OMIT -6 6 4
OMIT 0 6 2
OMIT 0 6 5
OMIT 3 1 0
OMIT 0 6 0
REM <olex2.extras>
REM <HklSrc "%.\\V0168a.hkl">
REM </olex2.extras>

WGHT    0.146000    1.430000
FVAR       0.98585
O1    4    0.705851    0.061439    0.367153    11.00000    0.03790    0.05418 =
         0.02242   -0.00981    0.00443    0.00192
O2    4    0.878206    0.069012    0.460184    11.00000    0.03658    0.05178 =
         0.02650   -0.00108    0.00727    0.01330
O3    4    0.421267    0.590248    0.696070    11.00000    0.03917    0.03364 =
         0.03661   -0.00389   -0.01554    0.00761
N1    3    0.416178    0.471228    0.701044    11.00000    0.02602    0.03150 =
         0.02905   -0.00458   -0.01280    0.00316
AFIX  43
H1    2    0.361146    0.470433    0.670245    11.00000   -1.20000
AFIX   0
N2    3    0.610859    0.100977    0.473680    11.00000    0.03050    0.04096 =
         0.02013   -0.00419   -0.00009    0.00398
AFIX  43
H2    2    0.554541    0.099257    0.444434    11.00000   -1.20000
AFIX   0
N3    3    0.782772    0.101471    0.568801    11.00000    0.02512    0.03738 =
         0.02091    0.00016    0.00180    0.00721
AFIX  43
H3    2    0.836615    0.099091    0.600789    11.00000   -1.20000
AFIX   0
C1    1    0.454832    0.534436    0.720949    11.00000    0.02709    0.03189 =
         0.02392   -0.00279   -0.00735    0.00147
C2    1    0.456422    0.407472    0.725341    11.00000    0.02175    0.03195 =
         0.01856   -0.00285   -0.00667    0.00218
C3    1    0.411337    0.344314    0.700814    11.00000    0.01929    0.03221 =
         0.02014   -0.00201   -0.00563    0.00075
AFIX  43
H3A   2    0.351754    0.344160    0.667746    11.00000   -1.20000
AFIX   0
C4    1    0.455449    0.282582    0.725783    11.00000    0.01835    0.03192 =
         0.01628   -0.00145   -0.00165   -0.00067
C5    1    0.417520    0.208921    0.705143    11.00000    0.01955    0.03254 =
         0.01600   -0.00003   -0.00047    0.00033
AFIX  13
H5    2    0.354170    0.208772    0.671061    11.00000   -1.20000
AFIX   0
C6    1    0.508162    0.174263    0.664132    11.00000    0.02087    0.02977 =
         0.01818   -0.00004    0.00061   -0.00045
C7    1    0.510560    0.149547    0.585267    11.00000    0.02162    0.03327 =
         0.02071   -0.00166   -0.00044    0.00003
AFIX  43
H7    2    0.450430    0.149693    0.552828    11.00000   -1.20000
AFIX   0
C8    1    0.603395    0.124232    0.553955    11.00000    0.02413    0.03257 =
         0.01851   -0.00124    0.00119    0.00084
C9    1    0.690494    0.123414    0.602612    11.00000    0.02534    0.03107 =
         0.01900    0.00167    0.00224    0.00472
C10   1    0.687948    0.148265    0.682835    11.00000    0.02386    0.03190 =
         0.01731    0.00269   -0.00047    0.00359
AFIX  43
H10   2    0.747693    0.147423    0.715704    11.00000   -1.20000
AFIX   0
C11   1    0.596925    0.173886    0.712812    11.00000    0.02391    0.02995 =
         0.01640    0.00025    0.00001    0.00130
C12   1    0.699348    0.081042    0.438513    11.00000    0.03363    0.03404 =
         0.02030   -0.00162    0.00343    0.00126
C13   1    0.794880    0.083658    0.490272    11.00000    0.03407    0.03291 =
         0.02086    0.00105    0.00221    0.00541

C14   1    0.473302    0.013467    0.269238    10.50000    0.08898    0.06071 =
         0.05554   -0.01015   -0.02057   -0.01104
PART 2
AFIX  33
H14B  2    0.474188   -0.035360    0.251136    10.25000   -1.50000
H14C  2    0.433404    0.041621    0.230886    10.25000   -1.50000
H14A  2    0.543553    0.031325    0.271696    10.25000   -1.50000
AFIX 137
PART 3
H14F  2    0.493515    0.038995    0.220196    10.25000   -1.50000
H14D  2    0.445565   -0.032316    0.254002    10.25000   -1.50000
H14E  2    0.533177    0.007003    0.304290    10.25000   -1.50000
AFIX   0
PART 2
S25   5    0.420128    0.018260    0.361148    10.25000    0.06608    0.03556 =
         0.04124   -0.00375   -0.01113    0.00608
O6    4    0.423858    0.102353    0.383401    10.25000    0.04933    0.05401 =
         0.04345   -0.00135   -0.03159    0.01061
C15   1    0.287675    0.012984    0.325677    10.25000    0.07322    0.04009 =
         0.03309   -0.01699   -0.01158   -0.00440
AFIX  33
H15A  2    0.272240   -0.035204    0.309498    10.25000   -1.50000
H15B  2    0.241374    0.027163    0.369503    10.25000   -1.50000
H15C  2    0.278443    0.044167    0.279024    10.25000   -1.50000
AFIX   0
PART 3
S29   5    0.370391    0.065993    0.326690    10.25000    0.06818    0.04383 =
         0.06510   -0.01087   -0.03525    0.01082
O5    4    0.437845    0.092070    0.393833    10.25000    0.04933    0.05401 =
         0.04345   -0.00135   -0.03159    0.01061
C16   1    0.334407   -0.000253    0.404760    10.25000    0.06926    0.04774 =
         0.14298    0.02578    0.01594    0.01019
AFIX 137
H16A  2    0.347982   -0.047287    0.383692    10.25000   -1.50000
H16B  2    0.261445    0.004283    0.417556    10.25000   -1.50000
H16C  2    0.374885    0.007436    0.454052    10.25000   -1.50000
AFIX   0

PART 1
S8    5    0.682236    0.359610    0.484185    10.10000    0.12686    0.07953 =
         0.08371    0.03104    0.06306    0.01980
O10   4    0.572377    0.337369    0.462835    10.20000    0.02578    0.13880 =
         0.18173    0.04712   -0.01702   -0.01451

S12   5    0.252581    0.036696    0.368460    10.25000    0.09442
O7    4    0.153441   -0.002655    0.381297    10.25000    0.21023
C17   1    0.317535   -0.026795    0.314370    10.25000    0.10871
AFIX 137
H17A  2    0.337024   -0.064956    0.350966    10.25000   -1.50000
H17B  2    0.379201   -0.006365    0.290168    10.25000   -1.50000
H17C  2    0.273210   -0.045065    0.271306    10.25000   -1.50000
AFIX   0
C18   1    0.301068    0.015178    0.471776    10.25000    0.06917
AFIX  33
H18A  2    0.368928    0.036048    0.479297    10.25000   -1.50000
H18B  2    0.253908    0.033876    0.512643    10.25000   -1.50000
H18C  2    0.305889   -0.035715    0.477771    10.25000   -1.50000
AFIX   0

S24   5    0.443676    0.217977    0.331522    10.50000    0.04468    0.05408 =
         0.03636    0.00383   -0.00474    0.00328
O4    4    0.454356    0.146228    0.368937    10.50000    0.04823    0.06113 =
         0.04868    0.01005   -0.02216   -0.00023
C19   1    0.360807    0.205705    0.246253    10.50000    0.05591    0.09008 =
         0.04798    0.00783   -0.02473    0.01297
C20   1    0.558494    0.235841    0.277344    10.50000    0.05223    0.08181 =
         0.05723    0.01535    0.00549   -0.00554
AFIX 137
H20C  2    0.565803    0.202344    0.232682    10.50000   -1.50000
H20A  2    0.617144    0.231578    0.314111    10.50000   -1.50000
H20B  2    0.555806    0.283447    0.255384    10.50000   -1.50000
AFIX   0

O11   4    0.728399    0.251508    0.436318    10.40000    0.05889    0.08000 =
         0.05258   -0.00801    0.02407   -0.01282
PART 2
S2    5    0.640175    0.294279    0.470745    10.40000    0.06148    0.06716 =
         0.05220    0.00483   -0.00221   -0.00921
O9    4    0.526893    0.301523    0.454319    10.40000    0.13103    0.18675 =
         0.07933    0.00136    0.01943    0.04055
C23   1    0.678475    0.361776    0.407482    10.40000    0.30616    0.13624 =
         0.08469    0.01542    0.05726   -0.07869
AFIX 137
H23C  2    0.746948    0.351736    0.386153    10.40000   -1.50000
H23B  2    0.680073    0.405663    0.438201    10.40000   -1.50000
H23A  2    0.630069    0.366112    0.362307    10.40000   -1.50000
AFIX   0
C25   1    0.680858    0.317222    0.572739    11.00000    0.14758    0.06866 =
         0.06381   -0.00035    0.03280   -0.02450
AFIX 137
H25A  2    0.653586    0.363359    0.587036    11.00000   -1.50000
H25B  2    0.755801    0.318398    0.575015    11.00000   -1.50000
H25C  2    0.655143    0.282291    0.611213    11.00000   -1.50000
AFIX   0

O12   4    0.588411    0.494249    0.542338    10.25000    0.03410    0.17585 =
         0.12156   -0.02199   -0.02077    0.01195
PART 3
S1    5    0.700467    0.320887    0.469305    10.40000    0.06095    0.06569 =
         0.05359    0.02037    0.02412    0.00232
C24   1    0.602492    0.382582    0.441393    10.20000    0.05380    0.06516 =
         0.09859    0.04232   -0.02324    0.01598
AFIX 137
H24A  2    0.588150    0.378480    0.383186    10.20000   -1.50000
H24B  2    0.625964    0.430135    0.453513    10.20000   -1.50000
H24C  2    0.540024    0.372715    0.472285    10.20000   -1.50000
AFIX   0

PART 4
S3    5    0.620008    0.349471    0.453112    10.10000    0.07384    0.06799 =
         0.07644   -0.01463    0.03930   -0.01747
C21   1    0.732178    0.282740    0.432188    10.40000    0.06482    0.22425 =
         0.06790   -0.04961    0.04181   -0.01323
AFIX 137
H21A  2    0.734215    0.271411    0.374183    10.40000   -1.50000
H21B  2    0.720572    0.239905    0.463547    10.40000   -1.50000
H21C  2    0.797456    0.303762    0.448443    10.40000   -1.50000
AFIX   0

O8    4    0.295529   -0.009321    0.355790    10.25000    0.10187
PART 1
H19A  2   10.391590   10.173710   10.208890    10.50000   -1.50000
H19B  2   10.296260   10.188331   10.264160    10.50000   -1.50000
H19C  2   10.350941   10.250320   10.219419    10.50000   -1.50000
HKLF 4


REM  v0168a_a.res in C222(1)
REM wR2 = 0.1732, GooF = S = 1.004, Restrained GooF = 1.021 for all data
REM R1 = 0.0586 for 5343 Fo > 4sig(Fo) and 0.0598 for all 5527 data
REM 401 parameters refined using 89 restraints

END

WGHT      0.1364      1.2898

REM Highest difference peak  0.626,  deepest hole -0.462,  1-sigma level  0.081
Q1    1   0.2776  0.0000  0.5000  10.50000  0.05    0.63
Q2    1   0.3409  0.0051  0.4456  11.00000  0.05    0.60
Q3    1   0.5512  0.1784  0.6839  11.00000  0.05    0.49
Q4    1   0.6835  0.3021  0.4230  11.00000  0.05    0.45
Q5    1   0.3832  0.0016  0.3964  11.00000  0.05    0.44
Q6    1   0.5000  0.4016  0.7500  10.50000  0.05    0.41
Q7    1   0.7426  0.0808  0.4703  11.00000  0.05    0.41
Q8    1   0.4402  0.4965  0.7033  11.00000  0.05    0.41
Q9    1   0.6971  0.3149  0.4064  11.00000  0.05    0.40
Q10   1   0.4374  0.3785  0.7138  11.00000  0.05    0.39
Q11   1   0.6451  0.0845  0.4587  11.00000  0.05    0.39
Q12   1   0.5000  0.2820  0.7500  10.50000  0.05    0.38
Q13   1   0.5619  0.1338  0.5676  11.00000  0.05    0.34
Q14   1   0.4611  0.1949  0.6951  11.00000  0.05    0.34
;
_shelx_res_checksum                47550
_shelx_hkl_file
;
   0   0   2 173.217 3.35189   2
   0   0  -2 178.687 3.34734   2
   0   0  -3-0.21019 1.04124   2
   0   0   3 0.81284 1.10248   2
   0   0  -4 15632.9 264.948   2
   0   0  -5 1.82721 1.52393   2
   0   0  -6 223.773 5.01547   2
   0   0  -7 3.38292 1.96184   2
   0   0   7 4.91182 1.90004   2
   0   0  -8 23824.2 408.475   2
   0   0   8 24318.3 408.361   2
   0   0   9 1.67926 2.31870   2
   0   0  -9 1.14702 2.41147   2
   0   0 -10 103.898 4.25903   2
   0   0  10 102.975 3.76810   2
   0   0 -11 0.10206 2.92540   2
   0   0  11 1.82948 2.52316   2
   0   0 -12 7531.00 129.542   2
   0   0  12 7532.01 129.179   2
   0   0 -13 0.79260 3.50586   2
   0   0 -14 293.005 7.86648   2
   0   0 -15-0.35563 3.77107   2
   0   0 -16 446.277 10.8827   2
   0   0 -17 0.70794 4.15389   2
   0   0 -18 49.4428 5.04407   2
   0   0 -19 3.42074 4.90688   2
   0   0 -20 470.839 12.1355   2
   0   0 -21 1.17048 5.44880   2
   0   0 -22 4.66183 5.47308   2
   0  -2   0 1475.50 25.2981   1
   0  -2  -1 137.833 2.82427   1
   0   2  -1 148.716 2.81808   1
   0   2   1 153.415 2.82140   1
   0  -2   1 131.734 2.82714   1
   0  -2  -2 622.458 11.0028   2
   0   2  -2 625.036 10.9631   1
   0  -2  -2 635.466 10.9561   1
   0   2  -3 3807.55 62.3966   3
   0   2  -3 3699.86 62.6830   2
   0  -2  -3 3589.33 62.4952   2
   0   2  -3 3681.46 62.3231   1
   0  -2  -3 3578.76 62.3117   1
   0   2  -4 4661.17 74.9883   2
   0  -2   4 4438.44 74.8756   2
   0  -2  -4 4513.40 74.7513   2
   0   2   4 4012.40 74.3837   1
   0  -2  -4 4592.74 74.4161   1
   0   2  -4 4607.10 74.4256   1
   0  -2   4 4181.88 74.4090   1
   0  -2   5 2492.41 42.1559   1
   0  -2  -5 2457.73 42.1515   1
   0   2  -5 2507.07 42.8940   2
   0   2   5 2468.17 42.1644   1
   0   2  -5 2473.62 42.1648   1
   0  -2  -5 2476.04 42.6666   2
   0   2  -6 768.596 13.2186   1
   0   2   6 762.669 13.1953   1
   0  -2  -6 768.571 13.1956   1
   0  -2   6 752.317 13.1973   1
   0   2   6 747.146 13.8738   2
   0   2  -6 769.663 14.1670   2
   0  -2  -6 756.479 13.9452   2
   0   2  -7 1587.99 27.4615   1
   0   2   7 1553.90 27.4563   1
   0   2   7 1636.08 28.2936   2
   0  -2  -7 1624.51 28.3579   2
   0   2  -7 1667.90 28.6709   2
   0  -2  -7 1596.54 27.4397   1
   0  -2   7 1672.02 27.4582   1
   0   2  -8 4047.75 72.0293   2
   0   2   8 4254.14 71.7126   2
   0  -2  -8 4141.21 71.7705   2
   0  -2   8 4206.75 71.8357   2
   0  -2  -9 15939.9 269.764   2
   0   2  -9 15552.6 270.005   2
   0   2   9 16056.0 269.648   2
   0  -2   9 15873.0 269.764   2
   0   2 -10 23.2458 3.03643   2
   0   2  10 20.1729 2.60120   2
   0  -2 -10 23.0367 2.77777   2
   0   2 -10 22.0027 2.56616   3
   0  -2  10 19.8724 2.63695   2
   0   2 -11 293.391 7.70705   2
   0  -2 -11 315.861 7.45998   2
   0   2  11 312.668 7.21504   2
   0  -2  11 305.945 7.34136   2
   0   2 -11 320.224 7.31528   3
   0  -2 -12 2137.91 37.2220   2
   0   2 -12 2043.39 37.3543   2
   0   2 -12 2047.88 36.9212   3
   0   2  12 2058.11 36.8892   2
   0  -2 -13 227.536 6.58094   2
   0   2 -13 220.617 6.70785   2
   0   2  13 229.768 6.14115   2
   0   2 -14 427.623 10.3857   2
   0  -2 -14 442.056 10.1948   2
   0  -2 -15 0.75056 3.93460   2
   0   2 -15 0.75585 4.10681   2
   0  -2 -16 1018.27 20.0161   2
   0   2 -16 999.474 20.4158   2
   0  -2 -17 167.452 6.46320   2
   0   2 -17 166.126 6.84733   2
   0  -2 -18 162.393 6.70359   2
   0   2 -18 168.530 7.12495   2
   0  -2 -19 151.905 6.64369   2
   0   2 -19 142.463 7.06445   2
   0   2 -20 46.9035 5.69415   2
   0  -2 -20 41.6901 5.48097   2
   0  -2 -21 100.342 6.53827   2
   0   2 -21 93.8798 6.65171   2
   0  -2 -22 236.426 8.69496   2
   0   2 -22 230.197 8.94364   2
   0   4   0 16507.5 279.365   1
   0  -4   0 16466.8 279.323   1
   0   4   1 20899.6 356.089   1
   0  -4   1 20835.7 356.038   1
   0   4  -1 21398.2 356.094   1
   0  -4  -1 20987.3 356.029   1
   0  -4  -2 35427.3 605.143   1
   0   4  -2 36113.2 605.176   1
   0  -4   3 29347.6 489.892   3
   0  -4  -3 29106.2 490.250   2
   0  -4  -3 28925.6 490.229   1
   0   4  -3 29508.4 490.275   1
   0   4  -3 28373.8 489.858   3
   0  -4  -4 1033.76 17.1741   2
   0   4   4 867.543 17.0755   2
   0   4   4 892.991 16.9748   1
   0  -4   4 892.539 17.0390   1
   0   4  -4 1006.85 17.0687   1
   0  -4  -4 1019.09 17.0554   1
   0   4  -4 1043.38 16.8496   3
   0  -4  -5 3812.07 65.1050   2
   0   4  -5 3942.20 64.8464   3
   0   4  -5 3818.09 65.4819   2
   0   4   5 3802.38 65.0635   2
   0   4  -5 3845.73 64.9115   1
   0  -4  -5 3755.22 64.8642   1
   0  -4   5 3752.95 64.8656   1
   0   4   5 3674.66 64.9180   1
   0  -4  -6 1594.30 28.2032   2
   0   4  -6 1637.35 27.9552   3
   0   4  -6 1616.46 28.6164   2
   0   4  -6 1656.02 27.8627   1
   0   4   6 1585.90 27.8422   1
   0   4   6 1624.17 28.1692   2
   0  -4   6 1589.49 27.8154   1
   0  -4  -6 1573.43 27.8213   1
   0  -4  -7 16700.9 287.102   2
   0   4  -7 17195.7 286.623   1
   0   4   7 17162.2 286.625   1
   0   4  -7 16840.3 286.858   3
   0   4  -7 16699.1 287.525   2
   0   4   7 17140.0 287.086   2
   0  -4  -7 16633.4 286.590   1
   0  -4   7 16839.2 286.591   1
   0  -4   8 2912.48 49.4149   1
   0  -4  -8 2823.17 49.4161   1
   0   4  -8 2891.50 49.4466   1
   0   4   8 2892.43 49.4363   1
   0   4  -8 2919.84 50.6496   2
   0   4  -8 2912.80 49.8775   3
   0   4   8 2922.50 50.0863   2
   0  -4  -8 2865.07 50.1415   2
   0  -4  -9 9513.37 161.641   1
   0  -4   9 9374.73 161.646   1
   0   4   9 9824.11 161.692   1
   0   4  -9 9583.46 161.683   1
   0   4  -9 9134.01 162.252   3
   0   4   9 9596.88 162.466   2
   0   4  -9 9529.94 163.017   2
   0  -4  -9 9555.48 162.549   2
   0  -4  10 1541.77 27.0088   1
   0  -4 -10 1567.63 27.0035   1
   0   4  10 1588.58 27.0463   1
   0   4 -10 1558.91 27.0536   1
   0   4 -10 1592.76 27.9404   3
   0   4  10 1588.08 28.0670   2
   0   4 -10 1545.49 28.6910   2
   0  -4 -10 1565.41 28.1767   2
   0   4 -11 5056.71 86.9545   3
   0  -4 -11 5161.71 87.2681   2
   0   4 -11 5022.39 87.7338   2
   0   4  11 5251.10 87.1490   2
   0  -4  11 4943.32 85.8344   1
   0  -4 -11 5089.84 85.8214   1
   0   4  12 27.6464 3.12352   2
   0   4 -12 35.7675 3.84052   2
   0   4 -12 33.6497 3.08721   3
   0  -4 -12 30.6490 3.44530   2
   0   4 -13 22.5623 3.85510   2
   0   4  13 27.4306 3.28938   2
   0   4 -13 34.0493 3.38846   3
   0  -4 -13 28.5239 3.61460   2
   0   4 -14 227.363 7.14223   2
   0  -4 -14 232.521 6.80691   2
   0   4 -15 99.0294 5.56503   2
   0  -4 -15 99.5635 5.11689   2
   0   4 -16 235.833 7.86063   2
   0  -4 -16 226.355 7.17111   2
   0   4 -17-3.23144 4.75074   2
   0  -4 -17 3.77141 4.25784   2
   0   4 -18 53.1105 5.71686   2
   0  -4 -18 57.6471 5.16802   2
   0   4 -19 126.154 7.06901   2
   0  -4 -19 126.729 6.38988   2
   0   4 -20 70.6332 6.41237   2
   0  -4 -20 71.5483 5.78784   2
   0   4 -21 40.2594 6.12178   2
   0  -4 -21 48.3354 5.72060   2
   0   4 -22 13.4325 6.19186   2
   0  -6   0 317.223 6.42334   1
   0   6   0 280.743 6.53782   1
   0   6  -1 22477.2 386.033   1
   0   6   1 22589.1 386.042   1
   0  -6   1 23173.1 385.999   1
   0  -6  -1 23387.5 386.001   1
   0  -6   1 22558.3 385.438   3
   0   6  -2 9406.54 162.111   1
   0  -6  -2 9614.35 162.081   1
   0  -6   2 9542.39 161.415   3
   0   6  -3 7797.04 129.198   3
   0  -6   3 7364.44 129.219   3
   0  -6  -3 7769.62 129.897   1
   0   6  -3 7747.07 129.954   1
   0   6   3 7645.21 129.799   2
   0   6  -4 2475.59 41.3869   3
   0  -6   4 2527.57 41.4434   3
   0  -6   4 2383.98 42.0525   1
   0   6  -4 2474.27 42.0788   1
   0  -6  -4 2478.43 42.0677   1
   0   6   4 2493.52 42.0022   2
   0   6   5 219.984 4.80087   2
   0  -6  -5 206.632 4.80486   2
   0   6  -5 204.527 4.07407   3
   0   6   5 215.064 4.82110   1
   0  -6  -5 208.682 4.69430   1
   0   6  -5 207.665 4.79269   1
   0  -6   5 209.515 4.66374   1
   0   6  -6 452.474 9.26414   2
   0  -6  -6 419.925 8.59972   2
   0   6   6 421.753 8.55761   2
   0  -6  -6 438.905 8.42433   1
   0  -6   6 449.242 8.46376   1
   0   6   6 444.741 8.53695   1
   0   6  -6 446.969 8.49689   1
   0   6  -6 418.146 7.97263   3
   0   6   7 144.738 3.83810   1
   0   6  -7 152.515 3.91199   1
   0   6  -7 160.752 3.56920   3
   0  -6  -7 140.885 4.05111   2
   0   6  -7 152.687 4.90186   2
   0   6   7 152.988 4.14054   2
   0  -6   7 150.766 3.77662   1
   0  -6  -7 154.627 3.81539   1
   0   6  -8 36.9436 2.25679   1
   0   6   8 51.0072 2.36858   1
   0  -6  -8 29.5455 2.52622   2
   0   6  -8 36.1777 2.06806   3
   0   6  -8 33.3247 3.38427   2
   0   6   8 34.9930 2.53388   2
   0  -6  -8 34.4798 2.12173   1
   0  -6   8 37.8136 2.15260   1
   0  -6  -9 1402.25 24.8067   2
   0   6  -9 1408.98 24.3020   3
   0   6  -9 1330.73 25.4377   2
   0   6   9 1390.51 24.2446   1
   0   6  -9 1364.73 24.2241   1
   0   6   9 1364.29 24.6900   2
   0  -6  -9 1362.58 24.1253   1
   0  -6   9 1343.98 24.1346   1
   0  -6  10 783.444 14.2961   1
   0  -6 -10 796.883 14.3031   1
   0   6 -10 753.647 14.3170   1
   0   6  10 779.036 14.3360   1
   0   6 -10 781.886 15.8777   2
   0   6 -10 792.138 14.6183   3
   0   6  10 819.772 15.0531   2
   0  -6 -10 825.641 15.1946   2
   0  -6  11 3677.63 63.6768   1
   0  -6 -11 3698.99 63.6716   1
   0   6 -11 3689.97 63.7418   1
   0   6  11 3787.33 63.7666   1
   0   6 -11 3710.61 64.1917   3
   0   6  11 3854.12 64.5903   2
   0   6 -11 3668.19 65.4377   2
   0  -6 -11 3657.04 64.6559   2
   0  -6  12 2.44800 1.67334   1
   0  -6 -12 3.42064 1.71607   1
   0   6 -12 2.51654 1.78337   1
   0   6  12 2.39663 1.76999   1
   0   6 -12 2.17753 2.63172   3
   0   6 -12 4.38447 3.89267   2
   0   6  12 5.66477 2.97251   2
   0  -6 -12 5.89606 3.23406   2
   0   6 -13 18.8520 2.91026   3
   0  -6 -13 19.4521 3.59601   2
   0   6 -13 22.4406 4.37551   2
   0   6  13 17.7225 3.20056   2
   0  -6  13 20.0533 1.73303   1
   0  -6 -13 16.4887 1.65166   1
   0   6 -14 19.6335 4.19278   2
   0   6 -14 17.1863 3.14037   3
   0  -6 -14 15.8974 3.74758   2
   0   6 -15 905.854 18.6719   2
   0  -6 -15 883.562 17.8011   2
   0   6 -16 524.399 12.8158   2
   0  -6 -16 534.535 11.9965   2
   0   6 -17 22.9106 5.20231   2
   0  -6 -17 32.8169 4.43746   2
   0   6 -18 384.938 11.0730   2
   0  -6 -18 378.645 9.94326   2
   0   6 -19 56.6904 6.26088   2
   0  -6 -19 64.0691 5.50065   2
   0   6 -20 72.6562 6.70544   2
   0  -6 -20 74.3215 5.82923   2
   0   6 -21 26.7056 6.38962   2
   0   8   0 3026.46 53.6385   1
   0  -8   0 3152.01 53.5647   1
   0   8   1 1439.41 26.8883   1
   0   8  -1 1472.63 26.8864   1
   0  -8  -1 1537.67 26.8096   1
   0  -8   1 1565.12 26.8039   1
   0  -8   1 1512.04 26.0712   3
   0  -8  -2 138.697 3.93331   1
   0   8  -2 126.428 3.96247   1
   0  -8   2 133.482 2.86102   3
   0  -8   3 75.1378 1.84992   3
   0  -8  -3 68.7355 3.06848   1
   0   8  -3 63.0049 3.03216   1
   0  -8   4 3080.08 50.4121   3
   0  -8  -4 3084.59 51.3698   1
   0   8  -4 2893.91 51.4070   1
   0  -8   4 3039.18 51.3574   1
   0   8   4 3106.09 51.2531   2
   0   8  -5 3686.27 64.5976   3
   0   8  -5 3812.22 65.6662   1
   0  -8  -5 3896.28 65.5696   1
   0   8   5 3727.03 65.6549   1
   0  -8   5 3927.66 65.5910   1
   0   8   5 3901.49 65.5030   2
   0  -8   5 3865.45 64.6839   3
   0   8  -6 4391.63 73.8712   3
   0   8   6 4413.91 74.7185   2
   0  -8  -6 4442.28 74.7260   1
   0   8  -6 4188.08 74.8048   1
   0   8   6 4113.53 74.7993   1
   0  -8   6 4402.11 74.7305   1
   0   8  -7 13.0408 1.41265   3
   0   8   7 11.9263 2.28157   2
   0   8  -7 9.73281 3.06116   2
   0  -8   7 12.3898 2.21610   1
   0  -8  -7 15.6734 2.18469   1
   0   8   7 11.0110 2.38022   1
   0   8  -7 11.1599 2.31951   1
   0   8  -8 23.4534 2.60595   1
   0   8   8 26.6131 2.62488   1
   0   8  -8 24.5079 1.79652   3
   0  -8  -8 24.1961 2.91512   2
   0   8  -8 29.9387 3.46434   2
   0   8   8 29.1744 2.56320   2
   0  -8   8 30.0244 2.45530   1
   0  -8  -8 28.6950 2.45013   1
   0   8  -9 2672.17 48.8491   1
   0   8   9 2741.27 48.8494   1
   0  -8  -9 2844.30 49.1803   2
   0   8  -9 2806.69 48.3708   3
   0   8  -9 2863.11 50.0543   2
   0   8   9 2913.22 49.1341   2
   0  -8  -9 2828.55 48.8020   1
   0  -8   9 2860.80 48.8070   1
   0  -8 -10 298.791 7.13078   2
   0   8 -10 282.924 6.11131   3
   0  -8  10 294.714 6.41555   1
   0  -8 -10 297.714 6.43010   1
   0   8 -10 285.590 8.10445   2
   0   8  10 298.175 6.89988   2
   0   8 -10 272.439 6.48991   1
   0   8  10 288.693 6.54555   1
   0  -8 -11 838.375 15.9363   2
   0   8 -11 823.116 15.1315   3
   0  -8  11 793.836 15.1336   1
   0  -8 -11 840.508 15.1820   1
   0   8 -11 833.582 16.9301   2
   0   8  11 844.708 15.7700   2
   0   8  11 810.976 15.2379   1
   0   8 -11 785.671 15.2113   1
   0  -8 -12 607.480 12.5317   2
   0   8 -12 603.292 11.6896   3
   0  -8 -12 590.813 11.4725   1
   0  -8  12 584.762 11.4992   1
   0   8 -12 623.923 13.6462   2
   0   8  12 615.204 12.3128   2
   0   8 -12 608.835 11.7066   1
   0   8  12 618.425 11.7222   1
   0  -8 -13 3795.10 64.5812   2
   0   8 -13 3671.14 63.7596   3
   0   8  13 3722.36 63.5140   1
   0   8 -13 3668.53 63.5031   1
   0   8 -13 3774.38 65.7008   2
   0  -8 -13 3706.93 63.3908   1
   0  -8  13 3576.04 63.3550   1
   0  -8  14 16.1417 2.13667   1
   0   8 -14 17.5816 2.26020   1
   0   8  14 18.7986 2.33244   1
   0   8 -14 13.5585 2.90502   3
   0   8 -14 19.6625 4.68228   2
   0  -8 -14 15.3441 3.88442   2
   0   8 -15 589.621 13.8139   2
   0  -8  15 556.663 10.5719   1
   0  -8 -15 590.687 12.5962   2
   0   8 -16 287.491 9.44100   2
   0  -8 -16 297.589 8.16409   2
   0   8 -17 2110.34 40.6469   2
   0  -8 -17 2192.80 39.4649   2
   0   8 -18 57.5798 6.41674   2
   0  -8 -18 58.0074 5.24511   2
   0   8 -19 2335.68 45.0058   2
   0  -8 -19 2435.05 43.7558   2
   0   8 -20 164.531 8.13342   2
   0  -8 -20 160.007 6.90683   2
   0   8 -21 1050.96 23.1434   2
   0 -10   0 6736.98 113.583   1
   0  10   0 6510.10 113.677   1
   0 -10   1 1424.34 25.0005   1
   0  10   1 1375.02 25.1234   1
   0 -10  -1 1402.16 24.9750   1
   0  10  -1 1379.89 25.1234   1
   0 -10   1 1352.45 24.0607   3
   0  10  -2 1421.38 26.3926   1
   0 -10  -2 1504.29 26.3134   1
   0 -10   2 1451.62 25.2309   3
   0  10  -3 11903.9 203.540   1
   0 -10  -3 12092.5 203.378   1
   0 -10   3 11901.4 202.306   3
   0  10   4 5685.22 97.4852   2
   0 -10  -4 5873.08 97.7105   1
   0  10  -4 5848.84 97.9103   1
   0 -10   4 5807.09 97.7124   1
   0 -10   4 5816.67 96.5317   3
   0 -10   5 5690.96 97.1384   1
   0  10  -5 5669.44 97.3436   1
   0  10   5 5537.16 97.2861   1
   0 -10  -5 5483.10 97.1232   1
   0 -10   5 5735.68 95.9424   3
   0  10   5 5545.03 96.9758   2
   0  10  -6 93.9509 3.97669   1
   0  10   6 90.7255 4.00621   1
   0 -10  -6 91.2899 3.76696   1
   0 -10   6 94.9540 3.78667   1
   0  10   6 99.5342 3.64917   2
   0  10  -6 90.9788 2.10156   3
   0  10  -7 536.999 10.8248   1
   0  10   7 526.910 10.7778   1
   0  10  -7 504.855 9.25708   3
   0 -10  -7 544.407 10.6517   1
   0 -10   7 548.216 10.6305   1
   0  10   7 532.750 10.5953   2
   0  10  -8 14.9984 3.11746   1
   0  10   8 15.4885 2.95391   1
   0  10  -8 12.1148 1.39754   3
   0  10  -8 11.9248 3.82458   2
   0  10   8 12.4554 2.79154   2
   0 -10  -8 10.7278 2.77149   1
   0 -10   8 18.6526 2.91213   1
   0  10   9 18.9865 2.97144   2
   0  10  -9 14.4681 1.61473   3
   0  10  -9 16.6692 4.12196   2
   0 -10  -9 17.8389 2.84521   1
   0 -10   9 22.9670 2.88608   1
   0  10   9 17.0777 3.02276   1
   0  10  -9 16.3036 3.09621   1
   0  10 -10 75.0756 2.62099   3
   0 -10  10 78.7253 3.69173   1
   0 -10 -10 79.5363 3.66362   1
   0  10 -10 87.2603 5.35384   2
   0  10  10 76.1095 3.93699   2
   0  10  10 79.6348 3.91877   1
   0  10 -10 77.3403 3.97497   1
   0  10 -11 26.2821 3.20316   1
   0  10  11 26.3584 3.17631   1
   0  10  11 25.1652 3.24508   2
   0  10 -11 24.6468 4.66358   2
   0 -10 -11 28.1553 2.96412   1
   0 -10  11 27.1977 2.96261   1
   0  10 -11 25.0812 2.26799   3
   0  10 -12 36.2033 3.27244   1
   0  10  12 36.9570 3.19138   1
   0 -10 -12 32.1094 3.81060   2
   0  10 -12 36.1438 2.50357   3
   0  10 -12 41.3436 4.98495   2
   0 -10  12 31.1061 3.02890   1
   0 -10 -12 31.7406 2.92119   1
   0  10 -13 251.231 8.39757   2
   0 -10  13 240.675 5.91711   1
   0 -10 -13 256.142 7.05806   2
   0  10 -13 239.967 6.15377   1
   0  10  13 236.634 6.16966   1
   0 -10  14 19.3622 2.71497   1
   0 -10 -14 16.0492 3.96993   2
   0  10 -14 29.4936 5.16481   2
   0  10 -14 21.2573 2.96128   1
   0  10  14 21.6301 2.99602   1
   0 -10  15 212.908 5.42554   1
   0  10 -15 240.913 8.66548   2
   0  10  15 220.800 5.64812   1
   0  10 -15 218.726 5.62768   1
   0 -10 -15 231.187 7.12953   2
   0  10 -16 159.655 7.62261   2
   0 -10 -16 166.038 6.34653   2
   0  10 -17 49.4554 6.27223   2
   0 -10 -17 43.5413 4.86754   2
   0  10 -18 134.667 7.78853   2
   0 -10 -18 142.666 6.42922   2
   0  10 -19 2.40209 6.25687   2
   0  10 -20 47.1450 7.23588   2
   0 -12   0 2373.56 42.4503   1
   0  12   0 2425.41 42.7495   1
   0 -12  -1 1638.95 30.0149   1
   0 -12   1 1631.30 30.0224   1
   0  12   1 1676.08 30.3295   1
   0  12  -1 1664.26 30.3206   1
   0 -12   1 1675.00 28.9774   3
   0  12  -2 724.305 14.5123   1
   0 -12  -2 741.485 14.2391   1
   0 -12   2 702.040 12.8774   3
   0 -12  -3 8.70986 3.09399   1
   0 -12   3 15.7897 1.58851   3
   0  12  -3 12.1209 3.46607   1
   0  12   4 226.228 6.72831   1
   0 -12   4 267.082 6.63807   1
   0 -12  -4 250.931 6.61529   1
   0  12  -4 237.456 6.94742   1
   0 -12   4 251.007 4.89178   3
   0  12   4 263.427 6.39412   2
   0 -12   5 107.014 2.40957   3
   0  12   5 98.1628 4.66950   1
   0  12  -5 107.477 4.66110   1
   0  12   5 115.056 4.27688   2
   0 -12  -5 106.094 4.38964   1
   0 -12   5 107.939 4.32269   1
   0  12   6 379.574 9.08431   1
   0  12  -6 387.276 9.20262   1
   0  12   6 424.454 8.76686   2
   0 -12  -6 383.165 8.94824   1
   0 -12   6 399.413 8.86448   1
   0  12   7 769.870 15.5675   1
   0  12  -7 777.279 15.6013   1
   0 -12   7 776.066 15.2595   1
   0 -12  -7 782.168 15.2687   1
   0  12   7 795.080 15.1303   2
   0  12  -8 479.679 11.2936   2
   0  12  -8 448.332 10.3948   1
   0  12   8 460.614 10.3555   1
   0 -12   8 467.499 9.93083   1
   0 -12  -8 459.343 10.0590   1
   0  12   8 474.387 9.96819   2
   0  12  -9 214.666 4.25921   3
   0  12  -9 237.411 6.61555   1
   0  12   9 237.796 6.64397   1
   0  12  -9 247.107 7.62656   2
   0 -12   9 245.826 6.38140   1
   0 -12  -9 246.654 6.22974   1
   0  12   9 247.326 6.27303   2
   0  12 -10 60.9467 5.18110   2
   0  12 -10 50.0442 1.83154   3
   0 -12 -10 59.3267 3.62934   1
   0  12  10 52.6641 4.05257   1
   0  12 -10 51.0804 4.01093   1
   0  12 -11 49.5954 5.25344   2
   0 -12 -11 68.0596 3.81617   1
   0  12 -11 43.7457 3.88328   1
   0  12  11 59.6915 4.02597   1
   0  12 -11 42.4702 1.96691   3
   0  12 -12 56.4830 3.98793   1
   0  12  12 49.4124 3.89100   1
   0  12 -12 58.1268 5.69383   2
   0 -12  12 52.2117 3.70476   1
   0 -12 -12 58.6344 3.78354   1
   0  12 -13 372.995 10.8174   2
   0  12  13 386.969 8.85507   1
   0  12 -13 375.821 8.83375   1
   0 -12  13 366.905 8.54399   1
   0  12 -14 243.781 8.72761   2
   0 -12  14 230.812 6.16438   1
   0  12  14 237.500 6.46786   1
   0  12 -14 236.083 6.48658   1
   0  12 -15 22.2767 5.57474   2
   0  12  15 23.3348 3.38988   1
   0  12 -16 64.3364 6.44991   2
   0  12  16 65.2936 3.72073   1
   0  12 -17 275.914 9.99369   2
   0  12 -18 57.5725 6.85411   2
   0  12 -19 105.533 7.91937   2
   0  12 -20 17.8529 6.51499   2
   0 -14   0 1141.56 20.7442   3
   0  14   0 1174.07 22.2037   1
   0 -14   1 784.150 14.6352   3
   0  14  -1 829.151 16.3671   1
   0  14   1 812.995 16.3153   1
   0  14  -2 20.6928 4.05140   1
   0 -14   2 16.5852 1.99937   3
   0  14  -3 138.143 5.50985   1
   0 -14   3 132.641 3.33319   3
   0  14  -4 172.510 6.10344   1
   0  14   4 166.643 5.98624   1
   0 -14   4 174.101 3.73762   3
   0  14   5 1021.62 19.6562   1
   0  14  -5 1039.87 19.7415   1
   0 -14   5 991.948 17.2973   3
   0  14   6 669.816 14.3451   1
   0  14  -6 682.947 14.4074   1
   0  14   7 51.6830 4.42661   1
   0  14  -7 48.1001 4.48401   1
   0  14   8 14.5982 4.20568   1
   0  14  -8 22.7780 4.23697   1
   0  14  -8 17.6578 4.59068   2
   0  14  -9 392.065 9.72900   1
   0  14   9 393.619 9.67791   1
   0  14  -9 412.619 10.7584   2
   0  14 -10 31.5668 4.23271   1
   0  14  10 33.4355 4.35804   1
   0  14 -10 24.5739 5.12414   2
   0  14  11 357.227 9.03898   1
   0  14 -11 360.522 9.13136   1
   0  14 -11 376.396 10.7597   2
   0  14  12 200.516 6.40176   1
   0  14 -12 199.330 6.53835   1
   0  14 -12 187.385 7.95967   2
   0  14 -13 28.7341 5.84544   2
   0  14  13 27.7206 4.15840   1
   0  14 -13 32.3567 4.23482   1
   0  14  14 234.845 7.10814   1
   0  14 -14 250.303 7.26064   1
   0  14 -14 233.956 9.15026   2
   0  14 -15 35.2827 6.04568   2
   0  14  15 30.6131 3.86369   1
   0  14 -16 170.718 8.24709   2
   0  14  16 154.003 5.60296   1
   0  14 -17 209.267 9.39662   2
   0  14 -18 3.03305 6.19393   2
   0  14 -19 26.8130 6.97064   2
   0  16   0 4457.37 77.2090   1
   0 -16   0 4360.12 75.5403   3
   0  16   1 650.089 13.8616   1
   0  16  -1 647.104 13.8518   1
   0 -16   1 594.195 11.7049   3
   0 -16  -1 605.806 12.1025   3
   0  16  -2 4008.33 67.8754   1
   0 -16   2 3775.64 65.7614   3
   0  16  -3 26.2426 4.82101   1
   0 -16   3 35.3555 2.27646   3
   0  16   4 1398.59 26.5565   1
   0  16  -4 1419.52 26.6191   1
   0 -16   4 1368.32 23.9722   3
   0  16   5 33.5947 4.71149   1
   0  16  -5 39.9863 4.85817   1
   0 -16   5 28.9593 1.26830   3
   0  16  -6 198.789 6.95665   1
   0  16   6 189.256 6.88176   1
   0  16  -7 78.4344 5.55320   1
   0  16   7 81.2518 5.51428   1
   0  16   8 320.771 8.88859   1
   0  16  -8 301.920 8.78853   1
   0  16  -9 169.638 6.58876   1
   0  16   9 182.264 6.87207   1
   0  16  -9 163.236 7.57802   2
   0  16  10 1549.87 29.2556   1
   0  16 -10 1537.17 29.2712   1
   0  16 -10 1536.68 30.3595   2
   0  16 -11 373.772 9.75625   1
   0  16  11 376.633 9.82564   1
   0  16 -11 386.650 11.3169   2
   0  16  12 1.96915 4.21658   1
   0  16 -12-2.28216 4.36685   1
   0  16 -12-1.78169 5.41757   2
   0  16 -13 163.786 6.56812   1
   0  16  13 141.805 6.21922   1
   0  16 -13 154.775 8.17733   2
   0  16  14 436.377 10.8045   1
   0  16 -14 429.557 10.8498   1
   0  16 -14 426.988 12.6985   2
   0  16 -15 43.8041 6.79659   2
   0  16  15 43.7527 4.69391   1
   0  16 -16 5.28933 6.35180   2
   0  16  16 3.88789 4.20173   1
   0  16 -17 34.1035 6.97096   2
   0  18   0 134.249 6.54374   1
   0 -18   0 128.649 4.32905   3
   0  18   1 85.6876 5.95969   1
   0  18  -1 85.8667 5.98721   1
   0 -18   1 83.9191 3.44461   3
   0 -18  -1 82.4928 3.99286   3
   0  18  -2 52.0783 5.52706   1
   0 -18  -2 45.8436 3.66684   3
   0 -18   2 44.6382 2.71928   3
   0  18  -3 114.992 6.39349   1
   0 -18   3 110.931 3.29181   3
   0  18   4 296.428 9.14334   1
   0  18  -4 296.932 9.22147   1
   0 -18   4 304.578 5.96293   3
   0  18   5 1.04611 4.66903   1
   0  18  -5-0.08744 4.68410   1
   0  18  -6 23.7351 4.94252   1
   0  18   6 25.0272 4.91756   1
   0  18   7 254.523 8.34843   1
   0  18  -7 269.028 8.55901   1
   0  18   8 23.7366 5.19525   1
   0  18  -8 36.2604 5.21428   1
   0  18  -9 200.838 7.68559   1
   0  18   9 203.344 7.84045   1
   0  18  -9 194.856 8.40148   2
   0  18 -10 203.426 7.70669   1
   0  18  10 199.516 7.40873   1
   0  18 -10 219.780 8.92113   2
   0  18  11 104.390 6.01567   1
   0  18 -11 107.707 6.21758   1
   0  18 -11 110.861 7.63368   2
   0  18  12 45.2482 5.29033   1
   0  18 -12 45.9455 5.43528   1
   0  18 -12 50.7091 6.94970   2
   0  18 -13 79.1248 7.54859   2
   0  18 -13 79.1939 5.86359   1
   0  18  13 76.0726 5.79614   1
   0  18 -14 89.9058 6.05601   1
   0  18  14 81.0211 5.81665   1
   0  18 -14 86.3228 7.95056   2
   0  18 -15 2.34234 6.88333   2
   0  18  15 5.10680 4.59685   1
   0  18 -16 173.663 9.52961   2
   0  18  16 175.361 7.08478   1
   0  20   0 260.135 8.96458   1
   0 -20   0 242.285 6.24165   3
   0  20  -1 520.622 13.0584   1
   0  20   1 543.994 13.1758   1
   0 -20  -1 503.635 10.6220   3
   0 -20   1 488.806 10.0955   3
   0  20  -2 23.9212 5.53434   1
   0 -20  -2 30.4314 3.67932   3
   0 -20   2 34.5565 2.73763   3
   0 -20  -3 141.777 5.27269   3
   0  20  -3 142.705 6.96042   1
   0 -20   3 124.852 3.58439   3
   0  20   4 5.44282 5.16590   1
   0  20  -4 1.16836 5.03008   1
   0 -20   4 2.18076 1.64854   3
   0  20  -5 272.039 9.23112   1
   0  20   5 261.282 8.99357   1
   0  20   6 74.2742 6.25634   1
   0  20  -6 76.3231 6.21216   1
   0  20   7 118.675 6.78553   1
   0  20  -7 125.300 6.89386   1
   0  20   8 2.54579 5.59319   1
   0  20  -8 2.95512 5.41187   1
   0  20   9 33.2026 5.62392   1
   0  20  -9 39.3602 5.86456   1
   0  20 -10 143.763 7.46360   1
   0  20  10 160.698 7.48346   1
   0  20 -10 135.914 8.29453   2
   0  20  11 3.12517 5.39310   1
   0  20 -11-0.28732 5.41611   1
   0  20 -11 6.73370 6.57166   2
   0  20 -12 1.53269 5.40742   1
   0  20  12 11.9178 5.56450   1
   0  20 -12 3.60195 6.65326   2
   0  20 -13 2.05814 6.58399   2
   0  20 -13 10.5388 5.44911   1
   0  20  13 16.9317 5.41447   1
   0  20 -14 1.99428 6.90514   2
   0  20  14 6.42743 5.23646   1
   0 -22   0 6.28135 3.06661   3
   0  22   0 6.13219 5.74726   1
   0 -22   1 92.4148 3.80200   3
   0 -22  -1 94.8542 4.32379   3
   0  22  -1 101.199 7.07545   1
   0  22   1 103.463 7.07945   1
   0 -22  -2 1.14366 3.52385   3
   0 -22   2 4.33319 2.56245   3
   0  22  -2 0.66032 5.82750   1
   0 -22  -3 13.1495 3.98759   3
   0 -22   3 16.2034 2.24567   3
   0  22  -3 15.0091 6.13343   1
   0  22   4 24.0869 6.26110   1
   0  22  -4 23.1280 6.19223   1
   0 -22  -4 23.8376 4.22567   3
   0  22   5 8.51037 6.09524   1
   0  22  -5 13.9569 6.18841   1
   0 -22  -5 6.80275 4.37537   3
   0  22   6 24.1139 6.04030   1
   0  22  -6 28.5492 6.31795   1
   0  22   7 35.1625 6.19929   1
   0  22  -7 38.1606 6.16917   1
   0  22   8 46.6775 6.62556   1
   0  22  -8 42.4787 6.60836   1
   0  22  -8 35.2200 6.67483   2
   0  22   9 259.653 9.79792   1
   0  22  -9 266.954 9.63612   1
   0  22  10-4.45829 6.10960   1
   0  22 -10 2.03628 6.15567   1
   0  22  11 320.786 10.4274   1
   0  22 -11 315.846 10.3369   1
   0  22  12 126.148 7.65598   1
   0  22 -12 132.569 7.89846   1
   0  22 -12 136.484 9.09779   2
   0  24   0 15.5186 6.53346   1
   0 -24   0 7.89099 3.14520   3
   0  24   1-0.12307 6.32420   1
   0  24  -1 5.66244 6.25343   1
   0 -24  -1 6.17787 3.39189   3
   0  24  -2 5.25396 6.47632   1
   0 -24  -2 6.96454 3.77487   3
   0  24  -3 4.63976 6.36378   1
   0 -24  -3 2.62089 3.92165   3
   0  24   4 171.914 8.68076   1
   0  24  -4 188.640 9.00969   1
   0 -24  -4 169.732 6.31522   3
   0  24  -5 31.9207 6.70961   1
   0  24   5 20.5245 6.59143   1
   0 -24  -5 27.1629 4.74732   3
   0  24  -6 27.9928 7.13984   1
   0  24   6 28.6383 6.86992   1
   0 -24  -6 29.9996 5.13818   3
   0  24  -7 339.035 11.7714   1
   0  24   7 336.448 11.6687   1
   0 -24  -7 332.630 9.86728   3
   0  24   8 1.54060 6.62408   1
   0  24  -8-2.50297 6.64083   1
   0  24  -8-5.08670 7.10047   2
   0 -24  -8-0.51431 5.50786   3
   0  24  -9 138.476 8.88998   2
   0  26   0 235.028 10.5908   1
   0  26   1 69.3545 8.12314   1
   0  26  -1 78.7776 8.20190   1
   0  26  -2 95.1435 8.43449   1
   1   1 -22 6.17888 5.79090   2
  -1  -1 -22 14.5198 5.42551   2
  -1  -1 -21 48.0276 5.57957   2
   1   1 -21 41.2543 6.37462   2
  -1  -1 -20 67.8115 5.59737   2
   1   1 -20 71.1417 6.18584   2
  -1  -1 -19 44.3718 5.16913   2
   1   1 -19 42.0584 5.74554   2
  -1  -1 -18 29.6598 4.64755   2
   1   1 -18 26.6954 5.02802   2
   1   1 -17 308.064 9.08156   2
  -1  -1 -17 314.909 8.66659   2
  -1  -1 -16 379.403 9.55819   2
   1   1 -16 383.631 10.1140   2
   1   1 -15 1444.39 27.3589   2
  -1  -1 -15 1415.08 26.7601   2
   1   1 -14 139.998 5.73424   2
  -1  -1 -14 133.746 5.23381   2
  -1  -1 -13 1443.74 26.3278   2
   1   1 -13 1397.08 26.6773   2
   1   1 -12 1844.38 33.1152   2
  -1  -1 -12 1844.42 32.6586   2
  -1   1  12 1814.35 32.6418   2
   1   1 -12 1743.34 32.6242   3
   1  -1  12 1811.38 32.4278   2
  -1  -1 -11 325.889 7.78796   2
   1   1 -11 361.928 8.57916   2
  -1   1  11 357.567 8.00656   2
   1   1 -11 363.748 7.98788   3
   1  -1  11 325.397 7.66990   2
  -1   1  10 8745.25 147.703   2
   1   1 -10 8497.97 148.014   2
  -1  -1 -10 8745.07 147.650   2
   1  -1  10 8644.90 147.491   2
   1   1 -10 8532.53 147.680   3
  -1   1   9 6867.66 116.012   2
   1   1  -9 6681.90 116.267   2
  -1  -1  -9 6728.40 115.883   2
   1  -1   9 6805.79 115.831   2
   1   1  -9 6762.93 115.998   3
  -1   1   8 8556.11 142.904   2
  -1  -1  -8 8152.20 142.730   2
   1   1  -8 8391.07 143.144   2
   1   1  -8 8531.09 142.901   3
   1  -1   8 8279.59 142.691   2
   1   1  -7 5861.73 102.913   2
  -1  -1  -7 6054.97 102.596   2
   1  -1   7 6034.74 102.561   2
   1   1  -7 6042.54 102.739   3
  -1   1   6 9242.42 158.011   1
   1   1  -6 9326.33 158.983   2
  -1  -1  -6 9287.33 158.603   2
  -1  -1  -6 9418.06 157.991   1
   1  -1   6 9294.99 158.644   2
   1   1  -6 9419.69 158.796   3
  -1   1   5 5296.95 91.8648   1
  -1  -1  -5 5439.27 92.2678   2
   1   1  -5 5530.56 92.6687   2
  -1  -1  -5 5424.58 91.8558   1
   1   1  -5 5670.06 92.4912   3
  -1   1   4 33123.7 562.153   2
  -1  -1  -4 34647.9 561.878   2
   1   1  -4 34565.7 562.256   2
  -1  -1  -4 34576.4 561.660   1
   1   1  -4 34289.5 562.109   3
  -1  -1  -3 8475.40 144.136   2
   1   1  -3 8363.65 144.494   2
  -1   1   3 8644.07 144.439   2
  -1  -1  -3 8465.25 144.109   1
   1   1  -3 8636.05 144.381   3
   1   1  -2 3131.82 52.7143   3
  -1   1   2 3065.85 52.7518   2
   1   1  -2 3100.25 52.8015   2
  -1  -1  -2 3077.50 52.5888   1
  -1   1   1 12819.4 218.936   2
   1   1  -1 13174.2 218.892   3
  -1   1   1 13031.2 218.952   3
   1   1  -1 12946.2 218.936   2
   1  -1   1 12625.3 218.924   1
  -1   1   1 12849.4 218.912   1
  -1  -1  -1 13045.4 218.901   1
   1  -1   0 43.7426 1.19467   1
   1   1   0 44.0878 1.11491   3
  -1  -1   0 49.3366 1.18433   1
   1  -1  -1 13074.6 219.119   2
  -1  -1   1 12975.8 219.079   3
  -1   1  -1 12793.8 219.090   1
   1  -1  -1 12954.6 219.102   1
   1  -1  -1 13006.8 219.121   3
  -1  -1   1 13048.5 219.108   2
  -1  -1   1 12771.5 219.070   1
  -1  -1   2 3067.27 51.1964   3
   1  -1  -2 2991.54 51.2679   3
   1  -1  -2 3024.03 51.2380   2
  -1   1  -2 2908.57 51.0548   1
   1  -1  -2 3002.46 51.0623   1
  -1  -1   2 3069.62 51.2548   2
   1  -1  -3 8611.32 143.361   3
  -1   1  -3 8544.79 143.184   2
   1  -1  -3 8595.53 143.341   2
  -1  -1   3 8336.54 143.336   2
  -1   1  -3 8122.40 142.986   1
   1  -1  -3 8612.23 143.019   1
  -1   1  -4 34898.8 587.695   2
  -1  -1   4 34437.7 587.329   1
   1  -1  -4 34757.5 587.833   2
  -1   1  -4 34208.4 587.341   1
  -1   1  -5 5450.78 91.2656   2
   1   1   5 5196.67 91.0705   2
  -1  -1   5 5397.20 91.3897   2
  -1  -1   5 5498.82 90.7076   1
   1  -1  -5 5341.73 91.4253   2
  -1   1  -5 5219.53 90.7083   1
   1   1   6 9332.07 159.611   2
  -1   1  -6 9376.54 159.047   1
   1  -1  -6 9284.43 159.953   2
  -1   1  -6 9418.27 159.785   2
  -1  -1   6 9446.66 159.044   1
   1   1   7 5867.56 97.5999   2
   1  -1  -7 5663.39 97.9825   2
  -1   1  -7 5579.58 97.7989   2
   1   1   8 8240.41 139.954   2
   1  -1  -8 8246.55 140.419   2
  -1   1  -8 8153.61 140.245   2
  -1  -1   9 6818.09 116.946   2
   1   1   9 6809.27 116.615   2
   1  -1  -9 6857.30 117.090   2
  -1   1  -9 6821.27 116.901   2
  -1  -1  10 8708.51 147.620   2
   1   1  10 8654.97 147.303   2
  -1   1 -10 8483.94 147.610   2
   1  -1 -10 8676.54 147.822   2
   1  -1 -11 373.371 8.32616   3
  -1  -1  11 363.924 8.12705   2
   1   1  11 332.010 7.69978   2
   1  -1 -11 372.505 8.36975   2
  -1   1 -11 340.799 8.10017   2
   1   1  12 1795.99 31.7799   2
  -1   1 -12 1792.88 32.1948   2
   1  -1 -12 1728.14 32.2939   2
   1   1  13 1410.51 25.5279   2
   1  -1 -13 1374.80 26.0941   2
  -1   1 -13 1393.61 25.9824   2
   1  -1 -14 128.596 5.45642   2
  -1   1 -14 138.685 5.53761   2
  -1   1 -15 1419.02 27.0809   2
   1  -1 -15 1459.45 27.3498   2
  -1   1 -16 379.484 9.67063   2
   1  -1 -16 386.916 10.0642   2
   1  -1 -17 293.646 8.97970   2
  -1   1 -17 313.606 8.65944   2
  -1   1 -18 28.1889 4.63932   2
   1  -1 -18 28.1185 4.75505   2
   1  -1 -19 38.8340 5.27594   2
  -1   1 -19 40.5606 5.05147   2
  -1   1 -20 65.4777 5.67968   2
   1  -1 -20 67.0716 5.99061   2
   1  -1 -21 42.7326 5.98099   2
  -1   1 -21 45.9126 5.78663   2
   1  -1 -22 10.4604 5.71994   2
  -1   1 -22 6.43536 5.42811   2
   1   3 -22 75.7526 7.22371   2
  -1  -3 -21 97.9605 6.22797   2
   1   3 -21 78.9458 6.73613   2
  -1  -3 -20 6.73183 4.80245   2
   1   3 -20 1.05986 5.66825   2
  -1  -3 -19 72.7443 5.53977   2
   1   3 -19 70.0364 6.37441   2
  -1  -3 -18 387.147 9.91057   2
   1   3 -18 378.718 10.6166   2
  -1  -3 -17 729.279 15.4979   2
   1   3 -17 745.248 16.2889   2
  -1  -3 -16 334.036 8.52489   2
   1   3 -16 314.660 9.36103   2
  -1  -3 -15 178.576 5.88281   2
   1   3 -15 170.949 6.96361   2
  -1  -3 -14 25.2128 3.59785   2
   1   3 -14 24.5247 4.42370   2
   1   3 -13 538.034 12.4797   2
  -1  -3 -13 578.190 11.7841   2
  -1   3  12 197.154 5.66087   2
   1   3 -12 186.144 6.32649   2
  -1  -3 -12 190.316 5.48821   2
   1   3 -12 191.605 5.55615   3
  -1  -3 -11 1516.45 27.5690   2
   1   3 -11 1511.90 28.2605   2
  -1   3  11 1571.26 27.7848   2
   1   3 -11 1518.14 27.5797   3
   1   3 -10 3611.05 60.8700   3
  -1   3  10 3574.84 59.6358   1
  -1   3  10 3623.30 61.0207   2
  -1  -3 -10 3528.88 60.8065   2
   1   3 -10 3533.02 61.4888   2
  -1  -3 -10 3390.44 59.6173   1
   1   3  -9 410.891 8.48594   3
  -1  -3  -9 442.839 8.47510   2
   1   3  -9 401.288 9.11212   2
  -1   3   9 415.522 8.69468   2
  -1  -3  -9 420.068 7.43850   1
  -1   3   9 396.947 7.44895   1
   1   3  -8 8078.79 135.124   3
  -1  -3  -8 7816.46 134.343   1
  -1   3   8 7966.54 134.358   1
   1   3  -8 7763.37 135.647   2
  -1   3   8 7908.09 135.275   2
  -1  -3  -8 7821.87 134.987   2
   1  -3   8 8021.39 134.423   1
   1   3  -7 1033.54 18.1676   1
   1  -3   7 1010.50 18.1416   1
  -1  -3  -7 1033.43 18.5722   2
   1   3  -7 1044.40 18.6907   3
  -1   3   7 1028.78 18.8833   2
   1   3  -7 1037.60 19.2541   2
  -1  -3  -7 1052.19 18.0946   1
  -1   3   7 1068.64 18.1328   1
   1   3  -6 965.413 16.6548   1
  -1  -3  -6 948.386 16.8507   2
   1  -3   6 938.720 16.6060   1
   1   3  -6 1004.60 17.0733   3
  -1   3   6 818.142 17.0515   2
   1   3  -6 961.126 17.5144   2
  -1   3   6 990.651 16.6102   1
  -1  -3  -6 939.189 16.5611   1
  -1  -3  -5 2681.77 45.8249   2
   1   3  -5 2705.40 45.9701   3
   1  -3   5 2788.72 45.7481   1
   1   3  -5 2574.23 46.3384   2
  -1  -3  -5 2723.06 45.7022   1
  -1   3   5 2554.27 45.7290   1
   1   3  -5 2638.82 45.7450   1
  -1  -3  -4 1710.06 28.9019   2
   1   3  -4 1734.98 29.0746   3
   1  -3   4 1679.24 28.9531   1
   1   3  -4 1726.85 29.4642   2
  -1  -3  -4 1765.60 28.9448   1
   1   3  -4 1748.86 29.0218   1
   1   3  -3 16440.1 277.627   3
  -1  -3  -3 16312.3 277.509   2
   1   3  -3 16616.6 277.722   1
  -1  -3  -3 16671.6 277.668   1
   1   3  -3 15764.2 277.950   2
   1   3  -2 10494.5 179.933   3
   1   3  -2 10687.6 180.247   2
   1   3  -2 10839.9 180.141   1
  -1  -3  -2 10857.2 180.104   1
  -1   3   2 10282.7 180.165   2
   1   3  -1 2596.82 45.6213   3
   1   3  -1 2685.42 45.8711   1
  -1  -3  -1 2730.38 45.8426   1
   1  -3   1 2615.09 45.8256   1
  -1   3   1 2665.02 45.8446   1
  -1   3   1 2832.00 45.8446   2
  -1  -3   0 15002.2 251.516   1
   1   3   0 14959.0 251.551   1
   1  -3   0 15021.2 251.526   1
  -1   3   0 15224.7 251.546   1
   1   3   0 15113.6 251.359   3
   1   3   1 2521.14 43.8409   1
  -1  -3   1 2598.26 43.8194   1
  -1   3  -1 2552.02 43.8214   1
   1  -3  -1 2560.58 43.8084   1
   1  -3  -2 10613.1 183.429   2
   1  -3  -2 10733.6 183.367   1
  -1   3  -2 11077.1 183.369   1
  -1  -3   3 16765.9 282.585   2
   1  -3  -3 16334.3 282.539   2
  -1   3  -3 16709.9 282.382   1
   1  -3  -3 16821.3 282.361   1
   1   3   4 1587.27 29.9431   1
   1  -3  -4 1805.94 29.9709   1
   1  -3  -4 1805.63 30.3022   2
  -1  -3   4 1782.77 30.3734   2
   1   3   4 1766.04 29.8936   2
  -1  -3   4 1745.03 29.9387   1
  -1   3  -4 1721.87 29.9523   1
   1   3   5 2764.07 47.2349   1
   1  -3  -5 2737.96 47.2005   1
   1  -3  -5 2705.00 47.6616   2
  -1  -3   5 2776.85 47.7223   2
  -1  -3   5 2737.72 47.4580   3
  -1   3  -5 2733.50 47.7042   2
   1   3   5 2770.44 47.2872   2
  -1   3  -5 2795.07 47.2214   1
  -1  -3   5 2782.21 47.1881   1
   1   3   6 926.966 16.7130   1
   1  -3  -6 969.822 16.7255   1
   1  -3  -6 963.912 17.3541   2
  -1   3  -6 927.092 17.3941   2
  -1  -3   6 963.485 17.4455   2
   1   3   6 936.880 16.9301   2
  -1  -3   6 970.431 16.6702   1
  -1   3  -6 962.783 16.6927   1
   1   3   7 1053.87 18.1240   1
   1  -3  -7 1056.71 18.0873   1
   1  -3  -7 1037.23 18.8897   2
  -1   3  -7 1013.14 18.9809   2
   1   3   7 1043.25 18.4739   2
  -1   3  -7 1015.08 18.0498   1
  -1  -3   7 1027.81 18.0413   1
   1  -3  -8 7997.50 136.486   1
   1  -3  -8 8134.14 137.488   2
   1   3   8 8114.98 137.066   2
  -1  -3   8 8054.79 136.454   1
  -1   3  -8 8041.52 136.456   1
  -1   3  -8 7967.63 137.552   2
   1  -3  -9 412.989 8.74091   2
  -1   3  -9 405.708 8.84141   2
   1   3   9 416.845 8.32158   2
  -1  -3   9 404.884 7.40764   1
  -1   3  -9 412.334 7.41722   1
   1  -3 -10 3532.99 60.7445   2
  -1  -3  10 3597.65 60.7331   2
  -1  -3  10 3455.20 59.2372   1
   1   3  10 3544.38 60.3022   2
  -1   3 -10 3445.51 60.8081   2
  -1   3 -10 3471.46 59.2332   1
   1   3  11 1514.79 27.1915   2
   1  -3 -11 1541.47 27.7411   2
  -1   3 -11 1491.77 27.8173   2
   1   3  12 193.103 5.30093   2
   1  -3 -12 195.976 5.96248   2
  -1   3 -12 179.300 5.79447   2
   1   3  13 562.858 11.3791   2
  -1   3 -13 527.136 11.3602   3
  -1   3 -13 558.867 12.1392   2
   1  -3 -13 566.905 11.9827   2
  -1   3 -14 21.2927 4.11180   2
   1  -3 -14 20.8266 3.87068   2
  -1   3 -15 194.103 6.77855   2
   1  -3 -15 191.950 6.68519   2
  -1   3 -16 315.132 8.95934   2
   1  -3 -16 334.696 9.01716   2
  -1   3 -17 788.380 16.6836   2
   1  -3 -17 738.401 16.2686   2
  -1   3 -18 368.005 10.2566   2
   1  -3 -18 374.546 10.1957   2
  -1   3 -19 63.6553 5.56464   2
   1  -3 -19 77.6252 5.84525   2
  -1   3 -20 2.43957 5.20705   2
   1  -3 -20-0.56163 5.25301   2
   1  -3 -21 91.0456 6.59608   2
  -1   3 -21 75.0084 6.46708   2
   1  -3 -22 77.5421 6.44515   2
  -1   3 -22 69.2674 6.43953   2
   1   5 -22 46.9301 6.89084   2
   1   5 -21 37.6481 6.54719   2
   1   5 -20 14.3462 5.75995   2
  -1  -5 -20 15.9967 4.89348   2
   1   5 -19 131.464 7.15782   2
  -1  -5 -19 131.798 6.23744   2
   1   5 -18 124.701 6.92889   2
  -1  -5 -18 143.814 5.96879   2
   1   5 -17 32.5260 5.43394   2
  -1  -5 -17 36.7925 4.37236   2
   1   5 -16 5.55540 4.89387   2
  -1  -5 -16 1.88843 3.67153   2
   1   5 -15 144.703 6.34115   2
  -1  -5 -15 147.131 5.52962   2
   1   5 -14 983.495 20.4665   2
  -1  -5 -14 1037.42 19.5118   2
  -1  -5 -13 122.479 4.58127   2
   1   5 -13 120.648 4.55938   3
  -1  -5 -13 108.132 2.53523   1
   1   5 -13 122.584 5.58779   2
  -1   5  13 116.046 2.60746   1
  -1  -5 -12 941.704 17.6177   2
  -1  -5 -12 916.697 16.2846   1
   1   5 -12 922.891 17.4635   3
  -1   5  12 957.056 17.8111   2
   1   5 -12 893.664 18.6185   2
  -1   5  12 935.743 16.3518   1
   1   5 -11 1293.81 23.1689   3
  -1  -5 -11 1254.95 23.2142   2
   1  -5  11 1281.91 22.3350   1
  -1  -5 -11 1260.29 22.2215   1
  -1   5  11 1278.68 23.4959   2
   1   5 -11 1237.55 24.2011   2
  -1   5  11 1292.07 22.3039   1
   1   5 -10 126.584 3.23463   1
  -1   5  10 122.183 3.15489   1
   1   5 -10 135.996 4.02857   3
  -1  -5 -10 117.011 3.96355   2
   1  -5  10 113.470 3.12484   1
  -1   5  10 127.665 4.21889   2
   1   5 -10 123.882 5.01834   2
  -1  -5 -10 123.362 3.10661   1
   1   5  -9 4606.16 78.2533   1
  -1  -5  -9 4562.62 78.6436   2
   1   5  -9 4624.25 78.6185   3
   1  -5   9 4526.44 78.1658   1
  -1   5   9 4615.12 78.9256   2
   1   5  -9 4543.70 79.5318   2
  -1  -5  -9 4550.31 78.1201   1
  -1   5   9 4597.04 78.1688   1
   1   5  -8 790.384 14.4604   1
  -1  -5  -8 816.105 14.7531   2
   1   5  -8 793.423 14.6800   3
   1  -5   8 809.576 14.4258   1
   1   5  -8 794.821 15.6187   2
  -1   5   8 803.270 15.0640   2
  -1   5   8 789.868 14.3999   1
  -1  -5  -8 805.648 14.3759   1
   1   5  -7 491.616 9.20147   1
  -1  -5  -7 473.302 9.31805   2
   1   5  -7 507.302 9.30480   3
   1  -5   7 474.744 9.10291   1
   1   5  -7 499.836 10.1964   2
  -1   5   7 490.198 9.63129   2
  -1   5   7 472.654 9.11983   1
  -1  -5  -7 477.870 9.09069   1
  -1   5   6 3460.58 58.1877   2
  -1  -5  -6 3212.37 57.8301   2
   1   5  -6 3472.80 57.8283   3
   1  -5   6 3397.64 57.8660   1
   1   5  -6 3307.65 58.6493   2
  -1  -5  -6 3388.95 57.8154   1
  -1   5   6 3386.62 57.8733   1
   1   5  -6 3338.18 57.9094   1
  -1   5   5 826.723 15.2507   2
  -1  -5  -5 821.197 14.9167   2
   1   5  -5 818.921 14.8448   3
   1  -5   5 788.901 15.0565   1
   1   5  -5 862.789 15.6883   2
  -1  -5  -5 859.634 15.0234   1
  -1   5   5 852.279 15.1051   1
   1   5  -5 879.360 15.1382   1
   1   5  -4 1768.80 29.3044   3
   1   5  -4 1736.45 30.0325   2
  -1  -5  -4 1797.39 29.6033   1
   1   5  -4 1820.55 29.7197   1
   1  -5   4 1633.26 29.6146   1
   1   5  -3 7516.83 127.743   3
   1   5  -3 7548.78 128.185   1
  -1  -5  -3 7532.53 128.092   1
   1   5  -2 48530.2 829.858   3
   1   5  -2 49300.0 830.317   1
  -1  -5  -2 49857.8 830.242   1
   1   5  -1 135936. 2292.31   3
   1   5  -1 136758. 2292.74   1
   1  -5   1 136803. 2292.68   1
  -1  -5  -1 135367. 2292.62   1
  -1   5   1 132779. 2292.70   1
   1   5   0 1889.95 32.1802   1
  -1   5   0 1826.20 32.1261   1
   1  -5   0 1800.08 32.0957   1
  -1  -5   0 1871.64 32.0787   1
   1   5   1 133858. 2299.03   1
  -1  -5   1 132881. 2298.93   1
  -1   5  -1 136763. 2299.01   1
   1  -5  -1 140452. 2298.98   1
  -1   5  -2 49745.4 826.273   1
   1  -5  -2 50425.0 826.268   1
  -1  -5   3 7613.64 128.618   3
   1   5   3 7546.25 128.683   2
   1  -5  -3 7538.46 128.964   1
  -1   5  -3 7603.72 128.968   1
   1  -5  -4 1687.27 28.8494   2
   1   5   4 1643.10 28.4357   2
  -1  -5   4 1691.28 28.4284   3
  -1  -5   4 1598.20 28.6550   1
  -1   5  -4 1769.63 28.7295   1
   1  -5  -4 1671.84 28.6778   1
   1  -5  -5 873.728 14.9999   1
   1  -5  -5 819.213 15.2264   2
   1   5   5 832.694 14.8197   2
  -1   5  -5 802.903 14.4587   3
  -1  -5   5 859.946 14.8575   3
  -1  -5   5 861.129 14.9625   1
  -1   5  -5 799.704 14.9963   1
   1   5   5 832.325 15.0031   1
   1   5   6 3416.44 59.1664   1
   1  -5  -6 3506.33 59.1433   1
   1  -5  -6 3447.80 59.5243   2
  -1  -5   6 3469.14 59.1543   3
  -1   5  -6 3353.43 58.8286   3
   1   5   6 3407.87 59.1164   2
  -1  -5   6 3527.59 59.1022   1
  -1   5  -6 3492.58 59.1441   1
   1   5   7 497.921 9.54330   1
   1  -5  -7 507.776 9.45737   1
   1  -5  -7 484.756 10.0009   2
  -1   5  -7 519.953 9.35717   3
  -1   5  -7 499.567 10.3357   2
   1   5   7 514.963 9.60047   2
  -1   5  -7 496.256 9.47905   1
  -1  -5   7 499.450 9.42885   1
   1   5   8 802.528 14.2337   1
   1  -5  -8 763.934 14.1307   1
   1  -5  -8 759.786 14.8195   2
  -1   5  -8 769.417 15.2248   2
  -1   5  -8 778.615 14.2263   3
   1   5   8 837.185 14.5870   2
  -1  -5   8 778.914 14.1391   1
  -1   5  -8 789.654 14.1627   1
   1   5   9 4606.26 78.9445   1
   1  -5  -9 4731.28 78.9262   1
   1  -5  -9 4532.80 79.7022   2
  -1   5  -9 4505.32 80.0443   2
  -1   5  -9 4558.69 79.1364   3
   1   5   9 4606.05 79.3254   2
  -1  -5   9 4658.07 78.8623   1
  -1   5  -9 4625.73 78.8920   1
  -1   5 -10 118.861 3.11665   1
   1   5  10 119.193 3.19913   1
   1  -5 -10 122.280 3.14577   1
   1  -5 -10 134.452 4.49387   2
  -1   5 -10 125.241 3.68666   3
  -1   5 -10 120.963 4.74712   2
   1   5  10 110.597 3.81178   2
  -1  -5  10 121.634 3.10396   1
   1  -5 -11 1315.33 23.9253   2
  -1   5 -11 1256.46 24.2051   2
  -1   5 -11 1272.41 23.2260   3
   1  -5 -11 1286.15 22.5264   1
  -1  -5  11 1282.31 22.4833   1
   1   5  11 1337.88 23.4364   2
  -1   5 -11 1282.63 22.5254   1
   1  -5 -12 958.848 17.9064   2
  -1   5 -12 911.835 17.1294   3
  -1  -5  12 912.896 16.1227   1
  -1   5 -12 911.634 18.2591   2
   1   5  12 936.551 17.2912   2
  -1   5 -12 904.998 16.1590   1
   1  -5 -13 113.067 5.01823   2
  -1   5 -13 108.554 4.10024   3
  -1  -5  13 104.613 2.49430   1
   1   5  13 125.674 4.32119   2
  -1   5 -13 101.820 5.20656   2
  -1   5 -13 103.543 2.52754   1
  -1   5 -14 984.120 18.9512   3
   1   5  14 1034.79 19.1598   2
  -1   5 -14 1022.68 20.1788   2
   1  -5 -14 994.959 19.7780   2
  -1   5 -15 129.954 6.16372   2
   1  -5 -15 151.887 5.98904   2
  -1   5 -16 5.93797 4.58672   2
   1  -5 -16-0.36935 4.12835   2
  -1   5 -17 32.2170 5.05619   2
   1  -5 -17 35.8285 4.62759   2
  -1   5 -18 142.350 6.93915   2
   1  -5 -18 135.397 6.48673   2
  -1   5 -19 129.398 7.19587   2
   1  -5 -19 134.149 6.66891   2
  -1   5 -20 12.1449 5.66127   2
   1  -5 -20 17.8568 5.19848   2
  -1   5 -21 34.8500 5.93156   2
   1  -5 -21 32.5214 5.68876   2
  -1   5 -22 54.8897 6.67350   2
   1  -5 -22 56.2932 6.40142   2
   1   7 -21 329.187 11.3496   2
   1   7 -20 144.116 7.86501   2
   1   7 -19 172.530 8.48752   2
  -1  -7 -19 209.785 7.18728   2
   1   7 -18 104.188 7.10711   2
  -1  -7 -18 117.291 5.77912   2
   1   7 -17 235.943 8.73396   2
  -1  -7 -17 258.867 7.59733   2
   1   7 -16 212.897 8.04407   2
  -1  -7 -16 213.397 6.75940   2
   1   7 -15 436.385 12.0619   2
  -1  -7 -15 515.865 10.9701   2
   1   7 -14 337.208 7.93621   3
  -1  -7 -14 362.737 8.43745   2
   1  -7  14 336.220 6.77270   1
   1   7 -14 333.272 9.50034   2
  -1   7  14 339.333 6.77345   1
   1   7 -13 469.143 9.83133   3
  -1  -7 -13 491.172 10.1673   2
  -1  -7 -13 457.164 8.87169   1
   1  -7  13 449.741 8.91903   1
   1   7 -13 482.572 11.4620   2
  -1   7  13 464.384 8.97548   1
   1   7 -12 1014.25 18.7615   3
  -1  -7 -12 1052.87 19.0819   2
   1  -7  12 1006.37 18.1964   1
  -1  -7 -12 1034.79 18.1588   1
   1   7 -12 999.928 20.2716   2
   1   7 -12 983.567 18.2771   1
  -1   7  12 998.515 18.2220   1
   1   7 -11 2940.96 51.4012   1
  -1   7  11 2985.45 51.3545   1
  -1  -7 -11 3044.01 51.9042   2
   1   7 -11 2942.76 51.6077   3
   1  -7  11 2932.09 51.2892   1
  -1   7  11 3032.14 52.2063   2
   1   7 -11 2879.50 53.0451   2
  -1  -7 -11 2996.10 51.2685   1
   1   7 -10 296.827 6.59648   1
  -1   7  10 307.647 6.56865   1
  -1  -7 -10 303.171 6.94016   2
   1   7 -10 304.620 6.68031   3
   1  -7  10 313.473 6.56800   1
   1   7 -10 311.855 8.29082   2
  -1   7  10 315.726 7.23313   2
  -1  -7 -10 306.834 6.46268   1
   1   7  -9 4713.81 79.8982   1
  -1  -7  -9 4382.09 79.9177   2
   1   7  -9 4717.10 79.7093   3
   1  -7   9 4610.71 79.7287   1
   1   7  -9 4737.93 81.0794   2
  -1   7   9 4774.12 80.2879   2
  -1   7   9 4632.71 79.7883   1
  -1  -7  -9 4687.42 79.6968   1
   1   7  -8 472.712 9.27649   1
  -1  -7  -8 470.761 9.24874   2
   1   7  -8 460.572 8.94390   3
   1  -7   8 476.715 9.17134   1
   1   7  -8 466.432 10.3296   2
  -1   7   8 461.401 9.57404   2
  -1  -7  -8 459.745 9.09528   1
  -1   7   8 453.975 9.16139   1
  -1  -7  -7 6042.35 102.694   2
  -1   7   7 5995.85 103.028   2
   1   7  -7 5902.40 102.384   3
   1  -7   7 6090.59 102.761   1
   1   7  -7 6024.59 103.626   2
  -1   7   7 5956.10 102.780   1
  -1  -7  -7 6014.77 102.710   1
   1   7  -7 6116.21 102.884   1
  -1   7   6 3405.66 57.1300   2
   1   7  -6 3179.19 56.4247   3
   1   7  -6 3344.10 57.6208   2
   1   7  -6 3302.23 57.0212   1
  -1  -7  -6 3335.76 56.8793   1
  -1   7   6 3267.98 56.9429   1
   1  -7   6 3360.41 56.9048   1
   1   7  -5 2110.19 37.0991   1
   1   7  -5 2179.92 37.5420   2
   1  -7   5 2109.11 36.9897   1
  -1  -7  -5 2118.36 36.9718   1
  -1   7   5 2094.60 37.0200   1
  -1   7   5 2104.47 37.0429   2
   1   7  -5 2121.39 36.4296   3
   1   7  -4 996.121 17.7051   1
  -1  -7  -4 1014.68 17.5733   1
   1  -7   4 922.864 17.5989   1
  -1   7   4 1027.29 17.6015   2
   1   7  -4 1029.03 16.9217   3
   1   7  -3 4767.53 80.4653   3
   1   7  -3 4616.08 81.1958   1
  -1  -7  -3 4747.75 81.0697   1
   1   7  -2 5140.16 85.7336   3
   1  -7   2 4965.29 85.3753   3
   1   7  -2 5121.97 86.4450   1
  -1  -7  -2 5157.03 86.3150   1
   1   7  -1 11931.2 202.894   1
   1  -7   1 11925.7 202.767   1
  -1   7   1 11808.2 202.895   1
  -1  -7  -1 12035.2 202.768   1
  -1  -7   0 6968.85 118.496   3
   1   7   0 6938.88 119.022   1
  -1   7   0 6930.14 119.003   1
   1  -7   0 6886.92 118.896   1
  -1  -7   0 7096.71 118.898   1
  -1  -7   1 12197.4 206.087   3
   1   7   1 11956.8 206.703   1
  -1   7  -1 12158.8 206.696   1
   1  -7  -1 12238.7 206.581   1
  -1  -7   1 12166.9 206.593   1
   1  -7  -2 5192.48 89.6700   1
  -1   7  -2 5302.60 89.8040   1
  -1  -7   2 5232.87 89.1259   3
  -1   7  -3 4531.61 80.0859   1
   1  -7  -3 4817.55 80.0175   1
  -1  -7   3 4650.69 79.4131   3
   1   7   4 1019.79 17.2612   2
  -1  -7   4 1031.42 16.9617   3
  -1  -7   4 907.256 17.4866   1
  -1   7  -4 988.628 17.6103   1
   1  -7  -4 989.570 17.5543   1
   1   7   5 2133.29 36.9113   2
  -1  -7   5 2165.61 36.6945   3
   1   7   5 2082.19 37.2332   1
  -1   7  -5 2113.88 37.1897   1
  -1  -7   5 2104.69 37.1081   1
   1  -7  -5 2135.28 37.1303   1
   1  -7  -6 3406.04 58.1151   2
   1   7   6 3374.12 57.7125   2
  -1   7  -6 3258.53 57.0039   3
   1  -7  -6 3460.42 57.8851   1
  -1  -7   6 3420.88 57.5202   3
   1   7   6 3286.03 57.9543   1
  -1  -7   6 3452.53 57.8699   1
  -1   7  -6 3411.59 57.9326   1
   1  -7  -7 5967.16 103.250   2
   1   7   7 6007.27 102.853   2
  -1   7  -7 6031.27 102.279   3
   1  -7  -7 6084.22 102.919   1
  -1  -7   7 6161.36 102.925   1
  -1   7  -7 5923.45 102.952   1
   1   7   7 5931.52 103.026   1
   1   7   8 436.585 8.67568   1
   1  -7  -8 425.679 9.05246   2
  -1   7  -8 413.428 7.97591   3
   1  -7  -8 428.644 8.51077   1
  -1   7  -8 428.624 9.55591   2
   1   7   8 434.229 8.57109   2
  -1  -7   8 432.212 8.51655   1
  -1   7  -8 431.987 8.58311   1
   1   7   9 4839.79 81.4268   1
   1  -7  -9 4810.35 81.9303   2
  -1   7  -9 4671.55 80.9594   3
  -1   7  -9 4790.81 82.4517   2
  -1  -7   9 4756.97 81.2260   1
  -1   7  -9 4609.54 81.2914   1
   1   7   9 4785.39 81.4817   2
   1  -7  -9 4748.48 81.2518   1
  -1   7 -10 308.735 6.74275   1
   1   7  10 317.658 6.84518   1
   1  -7 -10 311.092 6.66778   1
   1  -7 -10 311.089 7.65867   2
  -1   7 -10 317.176 8.25478   2
  -1   7 -10 323.926 6.60216   3
   1   7  10 335.638 7.22374   2
  -1  -7  10 325.738 6.69589   1
  -1   7 -11 3052.11 52.4652   1
   1   7  11 3015.48 52.5100   1
   1  -7 -11 3056.24 52.4384   1
   1  -7 -11 3075.42 53.4771   2
  -1   7 -11 3059.03 52.5149   3
  -1   7 -11 2963.59 53.9623   2
   1   7  11 3089.00 52.9326   2
  -1  -7  11 2971.32 52.3557   1
   1  -7 -12 978.068 19.2684   2
  -1   7 -12 977.751 18.2738   3
  -1   7 -12 996.280 19.8645   2
   1  -7 -12 1005.82 17.9590   1
  -1  -7  12 985.759 17.8964   1
   1   7  12 1022.19 18.6934   2
  -1   7 -12 1002.33 17.9892   1
   1   7  12 1003.81 18.0878   1
   1  -7 -13 477.875 10.7519   2
  -1   7 -13 464.234 9.65237   3
  -1  -7  13 459.087 8.98449   1
   1  -7 -13 479.491 9.07250   1
  -1   7 -13 470.757 11.2181   2
   1   7  13 479.724 10.0478   2
  -1   7 -13 469.838 9.07891   1
   1  -7 -14 312.217 8.44369   2
  -1   7 -14 321.092 7.41709   3
  -1   7 -14 336.090 9.08398   2
  -1   7 -14 320.468 6.46008   1
  -1  -7  14 315.752 6.34367   1
  -1   7 -15 435.804 11.1388   2
   1  -7 -15 476.917 10.6146   2
  -1  -7  15 423.737 8.01731   1
   1  -7 -16 224.611 7.40419   2
  -1   7 -16 225.179 7.83654   2
   1  -7 -17 255.977 7.98063   2
  -1   7 -17 225.942 8.52225   2
   1  -7 -18 133.798 6.65006   2
  -1   7 -18 137.972 7.28224   2
   1  -7 -19 188.771 7.70828   2
  -1   7 -19 189.137 8.25570   2
   1  -7 -20 134.849 7.02063   2
  -1   7 -20 131.301 7.58710   2
   1  -7 -21 333.039 10.3047   2
  -1   7 -21 338.602 11.2930   2
   1   9 -21 183.621 9.32154   2
   1   9 -20 275.113 10.2238   2
   1   9 -19 442.273 12.8288   2
  -1  -9 -18 75.1059 5.43542   2
   1   9 -18 74.3073 6.69054   2
  -1  -9 -17 610.716 13.1263   2
   1   9 -17 566.609 14.7399   2
  -1  -9 -16 140.912 5.61751   2
   1   9 -16 135.919 7.18263   2
  -1   9  16 129.160 3.70600   1
  -1  -9 -15 950.450 17.8467   2
   1   9 -15 937.419 19.5044   2
  -1   9  15 889.392 16.4877   1
   1  -9  15 872.568 16.4065   1
  -1  -9 -14 495.233 10.5266   2
   1  -9  14 459.312 9.37812   1
   1   9 -14 488.484 12.0390   2
  -1   9  14 457.693 9.42494   1
  -1  -9 -13 997.512 18.4924   2
   1   9 -13 934.131 17.7877   3
  -1  -9 -13 984.342 17.6552   1
   1  -9  13 944.334 17.6525   1
   1   9 -13 954.904 19.9715   2
  -1   9  13 970.176 17.8058   1
   1   9 -13 941.544 17.8264   1
   1   9 -12 336.077 7.45004   3
   1  -9  12 335.876 7.51907   1
  -1  -9 -12 346.512 7.45617   1
   1   9 -12 361.534 9.78910   2
   1   9 -12 355.298 7.80401   1
  -1   9  12 350.973 7.67715   1
  -1  -9 -12 353.333 8.16474   2
  -1  -9 -11 342.590 7.69481   2
   1   9 -11 325.113 7.00106   3
   1  -9  11 329.087 7.22578   1
   1   9 -11 337.631 9.10661   2
  -1  -9 -11 337.761 7.20225   1
   1   9 -11 316.639 7.43641   1
  -1   9  11 311.019 7.33805   1
  -1  -9 -10 2673.64 46.4668   1
   1   9 -10 2637.43 46.0923   3
   1  -9  10 2660.59 46.4976   1
   1   9 -10 2718.05 48.0315   2
  -1   9  10 2726.26 47.0304   2
   1   9 -10 2625.01 46.6785   1
  -1   9  10 2656.65 46.5750   1
  -1  -9  -9 2785.68 48.8608   1
  -1   9   9 2805.34 49.0020   1
   1   9  -9 2779.64 48.3783   3
   1  -9   9 2826.13 48.9690   1
   1   9  -9 2809.19 50.1904   2
  -1   9   9 2865.04 49.3109   2
   1   9  -9 2805.10 49.0831   1
  -1   9   8 3176.96 53.2569   2
   1   9  -8 3033.70 52.2604   3
   1   9  -8 3114.14 54.0379   2
   1   9  -8 3025.52 53.1364   1
  -1  -9  -8 2970.43 52.8774   1
  -1   9   8 3026.01 53.0008   1
   1  -9   8 3025.33 52.9423   1
   1   9  -7 3036.94 52.7077   1
   1  -9   7 3002.28 52.4735   1
   1   9  -7 3071.92 53.4119   2
   1   9  -7 3028.66 51.7256   3
  -1   9   7 2973.33 52.5774   1
  -1  -9  -7 2963.56 52.4332   1
  -1   9   7 3066.16 52.6692   2
   1   9  -6 606.443 11.9458   1
   1   9  -6 596.576 12.4281   2
  -1   9   6 597.756 11.7868   1
  -1  -9  -6 592.748 11.7071   1
   1  -9   6 611.428 11.7414   1
  -1   9   6 612.365 11.7679   2
   1   9  -6 590.300 10.8217   3
   1   9  -5 891.211 16.9175   1
  -1  -9  -5 946.360 16.8487   1
  -1   9   5 888.261 16.9178   1
   1  -9   5 953.096 16.8316   1
  -1   9   5 917.692 16.7820   2
   1   9  -5 863.006 15.8087   3
   1   9  -4 2244.61 37.5859   1
  -1  -9  -4 2215.78 37.3378   1
   1  -9   4 2138.76 37.3256   1
  -1   9   4 2224.99 37.3533   2
   1   9  -4 2154.00 36.4349   3
  -1  -9  -3 7753.37 131.693   1
   1   9  -3 7677.06 131.862   1
  -1   9   3 7681.50 131.558   2
   1  -9   2 2990.53 51.4736   3
   1   9  -2 3054.85 52.7866   1
  -1  -9  -2 3128.42 52.5901   1
   1   9  -1 171.198 5.05312   1
  -1  -9  -1 176.079 4.81791   1
   1  -9   1 172.338 4.77013   1
  -1   9   1 172.758 5.05983   1
  -1  -9   0 732.581 14.0607   3
   1   9   0 790.669 14.9107   1
  -1   9   0 809.990 14.9013   1
   1  -9   0 776.948 14.6902   1
  -1  -9   0 809.169 14.6973   1
  -1  -9   1 177.866 4.07617   3
   1   9   1 165.815 5.07467   1
  -1   9  -1 177.616 5.11537   1
   1  -9  -1 183.684 4.87465   1
  -1  -9   1 185.249 4.89122   1
  -1   9  -2 3117.01 53.6617   1
   1  -9  -2 3132.02 53.5335   1
  -1  -9   2 3038.33 52.7646   3
  -1   9  -3 7806.13 131.347   1
   1  -9  -3 7476.15 131.183   1
  -1  -9   3 7713.73 130.410   3
   1   9   4 2192.94 38.3680   2
  -1   9  -4 2257.01 38.8329   1
  -1  -9   4 2283.45 38.7191   1
   1  -9  -4 2293.86 38.7150   1
  -1  -9   4 2292.45 37.8995   3
   1   9   5 1031.02 17.5346   2
  -1  -9   5 935.222 16.8779   3
   1   9   5 988.103 18.0120   1
  -1   9  -5 934.853 17.7752   1
  -1  -9   5 935.633 17.6799   1
   1  -9  -5 915.727 17.6235   1
   1   9   6 583.906 11.3348   2
  -1  -9   6 598.758 10.9013   3
   1   9   6 575.620 11.7752   1
  -1   9  -6 596.777 11.7937   1
   1  -9  -6 590.768 11.6428   1
  -1  -9   6 612.667 11.6247   1
   1   9   7 3091.46 53.1005   2
   1  -9  -7 2976.32 53.2193   1
  -1  -9   7 3134.16 52.6861   3
   1   9   7 3016.29 53.4521   1
  -1   9  -7 3043.32 53.3626   1
  -1  -9   7 3069.17 53.2403   1
   1   9   8 3044.71 51.8691   2
  -1   9  -8 2939.40 50.8333   3
   1  -9  -8 3112.52 51.9926   1
  -1   9  -8 3003.83 52.9199   2
  -1  -9   8 3038.63 51.9305   1
  -1   9  -8 2884.65 52.0009   1
   1   9   8 3017.14 52.1334   1
   1   9   9 2879.83 49.0822   1
   1  -9  -9 2780.41 49.3696   2
  -1   9  -9 2746.43 47.9511   3
   1  -9  -9 2835.40 48.8768   1
  -1   9  -9 2861.95 50.1222   2
   1   9   9 2778.53 48.8866   2
  -1   9  -9 2827.92 48.9779   1
  -1  -9   9 2846.51 48.8575   1
   1   9  10 2777.74 46.8116   1
  -1   9 -10 2604.58 46.6149   1
   1  -9 -10 2647.98 47.1419   2
  -1   9 -10 2591.20 45.8191   3
   1  -9 -10 2699.63 46.5811   1
  -1   9 -10 2598.54 47.9591   2
   1   9  10 2800.83 46.7570   2
  -1  -9  10 2683.95 46.5349   1
  -1   9 -11 321.567 7.32672   1
   1   9  11 325.123 7.38324   1
   1  -9 -11 338.745 8.27035   2
  -1   9 -11 314.652 6.56117   3
   1  -9 -11 326.960 7.18704   1
  -1   9 -11 314.287 8.87250   2
   1   9  11 332.121 7.46875   2
  -1  -9  11 321.849 7.12505   1
   1   9  12 360.779 7.85712   1
  -1   9 -12 350.684 7.73219   1
   1  -9 -12 352.380 8.75975   2
  -1   9 -12 346.841 7.22929   3
   1  -9 -12 338.027 7.54853   1
  -1   9 -12 363.281 9.64583   2
   1   9  12 362.085 8.04989   2
  -1  -9  12 341.036 7.55241   1
   1  -9 -13 945.766 18.5705   2
  -1   9 -13 896.079 17.0927   3
  -1   9 -13 965.437 19.5104   2
  -1  -9  13 922.616 17.2229   1
   1  -9 -13 929.646 17.2635   1
   1   9  13 990.254 17.9660   2
   1   9  13 959.129 17.4873   1
  -1   9 -13 934.072 17.4028   1
  -1   9 -14 482.539 11.9195   2
   1  -9 -14 503.284 11.2311   2
  -1   9 -14 473.346 9.58637   1
  -1  -9  14 463.428 9.41889   1
   1  -9 -15 925.921 17.9623   2
  -1   9 -15 920.138 18.9118   2
  -1   9 -15 859.540 16.0561   1
  -1  -9  15 856.407 15.9514   1
  -1   9 -16 139.305 7.00111   2
   1  -9 -16 130.847 6.06443   2
  -1  -9  16 126.758 3.58662   1
   1  -9 -17 590.183 13.5505   2
  -1   9 -17 585.415 14.4864   2
   1  -9 -18 77.0721 5.73740   2
  -1   9 -18 65.3550 6.33811   2
   1  -9 -19 463.528 11.9384   2
  -1   9 -19 477.104 13.0564   2
   1  -9 -20 278.115 9.27442   2
  -1   9 -20 263.627 10.0969   2
  -1   9 -21 179.252 8.97961   2
   1  11 -20 57.7653 7.28858   2
   1  11 -19 33.1129 6.80026   2
   1  11 -18 71.7129 6.84673   2
  -1  11  17 26.4282 2.83468   1
   1  11 -17 24.9289 6.15338   2
  -1  11  16 241.405 6.16518   1
   1  11 -16 252.803 9.24094   2
   1 -11  15 504.593 10.3290   1
   1  11 -15 473.621 10.2910   1
  -1  11  15 518.390 10.5039   1
   1  11 -15 515.155 13.2640   2
   1 -11  14 149.330 4.75997   1
   1  11 -14 166.673 7.39625   2
  -1  11  14 150.204 4.91447   1
   1  11 -14 152.307 5.03494   1
   1  11 -13 1003.94 20.9116   2
   1  11 -13 1000.27 18.9144   1
  -1  11  13 983.680 18.7585   1
   1 -11  13 997.524 18.6556   1
   1  11 -12 729.759 13.8008   3
   1  11 -12 753.234 16.5750   2
  -1  11  12 745.911 14.6692   1
   1  11 -12 750.077 14.7817   1
  -1 -11 -12 776.288 14.5242   1
   1 -11  12 738.204 14.5020   1
   1 -11  11 82.2929 3.84709   1
  -1  11  11 77.5475 4.04927   1
   1  11 -11 75.8227 4.14221   1
   1  11 -11 74.1608 5.42502   2
   1  11 -11 67.9385 2.88156   3
  -1 -11 -11 79.9251 3.79762   1
   1  11 -10 28.9900 2.23288   3
   1 -11  10 33.4079 3.33448   1
  -1  11  10 31.9263 3.51995   1
   1  11 -10 33.0673 3.57338   1
   1  11 -10 36.3679 4.87174   2
  -1 -11 -10 31.4071 3.20284   1
   1  11  -9 573.075 12.2724   1
   1 -11   9 602.884 11.9733   1
   1  11  -9 580.775 10.8513   3
   1  11  -9 613.501 13.4042   2
  -1 -11  -9 593.616 11.9562   1
  -1  11   9 592.004 12.1197   1
  -1  11   9 602.382 12.1718   2
   1  11  -8 669.612 13.5264   1
   1 -11   8 666.316 13.3010   1
   1  11  -8 664.355 12.0786   3
   1  11  -8 684.622 14.4114   2
  -1  11   8 665.995 13.4832   1
  -1 -11  -8 667.985 13.2503   1
  -1  11   8 683.962 13.3804   2
   1  11  -7 623.144 12.7464   1
   1 -11   7 624.637 12.4764   1
   1  11  -7 627.629 13.4131   2
  -1  11   7 614.333 12.5698   1
  -1 -11  -7 617.519 12.4346   1
  -1  11   7 617.392 12.4628   2
   1  11  -7 622.220 11.1967   3
   1  11  -6 385.467 8.84527   1
   1 -11   6 383.574 8.56275   1
  -1  11   6 365.308 8.65789   1
  -1 -11  -6 386.545 8.47095   1
  -1  11   6 392.546 8.48539   2
   1  11  -6 385.952 7.21357   3
   1 -11   5 1058.57 19.4886   1
  -1  11   5 996.543 19.6075   1
  -1 -11  -5 1058.52 19.4246   1
   1  11  -5 1038.78 19.7123   1
  -1  11   5 1048.49 19.3650   2
  -1 -11  -4 5117.89 85.7090   1
   1 -11   4 5100.52 85.7043   1
   1  11  -4 5213.87 86.0044   1
  -1  11   4 5122.40 85.6083   2
   1 -11   3 983.157 17.0120   3
   1  11  -3 977.039 18.8183   1
  -1 -11  -3 1012.08 18.6110   1
   1 -11   2 2632.54 45.6634   3
   1  11  -2 2712.47 47.2340   1
  -1 -11  -2 2774.37 47.0059   1
   1  11  -1 323.386 7.74587   1
   1 -11   1 305.321 7.28350   1
  -1  11   1 299.197 7.63859   1
  -1 -11  -1 309.497 7.30480   1
  -1 -11   0 578.433 11.2129   3
   1  11   0 599.254 12.2881   1
  -1 -11   0 618.672 12.0247   1
  -1  11   0 594.872 12.2124   1
   1 -11   0 582.147 11.9712   1
  -1 -11   1 285.164 6.28117   3
   1  11   1 307.510 7.58047   1
   1 -11  -1 315.100 7.24247   1
  -1  11  -1 317.584 7.62627   1
  -1 -11   1 308.351 7.21804   1
   1 -11  -2 2612.92 45.3431   1
  -1  11  -2 2697.20 45.6354   1
  -1 -11   2 2507.28 44.3650   3
  -1  11  -3 1029.45 19.5891   1
   1 -11  -3 1061.83 19.3617   1
  -1 -11   3 1025.17 18.3304   3
   1  11   4 5162.63 86.5271   2
  -1  11  -4 5127.11 87.1535   1
   1 -11  -4 5148.45 86.9194   1
  -1 -11   4 5106.12 86.8929   1
  -1 -11   4 5104.53 85.8674   3
   1  11   5 1052.20 19.0762   2
  -1 -11   5 1066.45 18.3546   3
   1 -11  -5 1003.84 19.3946   1
  -1  11  -5 1017.44 19.5616   1
  -1 -11   5 1018.33 19.3731   1
   1  11   5 1020.33 19.6070   1
   1  11   6 359.325 8.40288   1
  -1 -11   6 363.026 7.03247   3
  -1 -11   6 364.197 8.22455   1
   1 -11  -6 358.800 8.23307   1
  -1  11  -6 350.487 8.32124   1
   1  11   6 379.276 7.87000   2
   1 -11  -7 620.970 12.3827   1
   1  11   7 636.748 12.7976   1
  -1 -11   7 605.936 11.3264   3
  -1 -11   7 617.134 12.3617   1
  -1  11  -7 614.805 12.5894   1
   1  11   7 637.229 12.1229   2
   1 -11  -8 666.439 13.2591   1
   1  11   8 657.411 13.5543   1
  -1 -11   8 668.993 13.2593   1
  -1  11  -8 682.446 13.5847   1
   1  11   8 685.988 13.0988   2
   1 -11  -9 616.064 12.2905   1
  -1  11  -9 636.088 13.6668   2
   1  11   9 610.924 12.5782   1
  -1  11  -9 602.057 12.4804   1
  -1 -11   9 588.287 12.2325   1
   1  11   9 618.615 12.1210   2
  -1  11 -10 24.4546 1.20186   3
   1  11  10 26.7526 3.46185   1
  -1  11 -10 29.5836 3.49687   1
  -1  11 -10 28.1133 4.81882   2
   1  11  10 29.9299 3.10856   2
  -1 -11  10 38.2323 3.32443   1
   1 -11 -10 31.2429 3.25145   1
  -1  11 -11 72.0432 2.19880   3
   1 -11 -11 76.8917 3.80756   1
   1  11  11 79.1644 4.19628   1
  -1  11 -11 80.3327 4.12128   1
  -1  11 -11 84.1644 5.53476   2
   1  11  11 75.2754 3.85393   2
  -1 -11  11 78.4121 3.81200   1
   1 -11 -12 746.683 14.6962   1
  -1  11 -12 738.787 14.8741   1
   1  11  12 765.719 15.0054   1
  -1  11 -12 749.635 16.5650   2
   1  11  12 784.051 14.9554   2
  -1 -11  12 763.884 14.7395   1
  -1 -11  13 1002.41 18.8969   1
   1  11  13 1019.88 19.2109   1
  -1  11 -13 999.825 19.0681   1
  -1  11 -13 1059.44 21.1640   2
  -1  11 -14 163.806 7.28076   2
   1  11  14 159.876 5.12883   1
  -1  11 -14 146.433 4.96806   1
  -1 -11  14 157.160 4.86185   1
   1 -11 -14 167.134 6.30792   2
  -1  11 -15 528.022 13.2658   2
  -1 -11  15 495.892 10.4443   1
   1  11  15 517.144 10.6225   1
   1 -11 -15 540.748 12.0969   2
   1 -11 -16 246.599 7.98622   2
  -1  11 -16 261.244 9.24372   2
   1 -11 -17 35.0452 5.13073   2
  -1  11 -17 35.3634 6.21399   2
   1 -11 -18 89.1791 6.08156   2
  -1  11 -18 75.6129 6.82883   2
   1 -11 -19 42.1275 5.60086   2
  -1  11 -19 39.6137 6.57056   2
  -1  11 -20 58.5171 7.31373   2
   1  13 -19 270.711 10.6836   2
   1  13 -18 9.49376 6.25709   2
  -1  13  17 97.7081 4.32552   1
   1  13 -17 100.081 7.76930   2
  -1  13  16 240.386 6.56603   1
   1  13 -16 262.749 9.78220   2
  -1  13  15 188.307 5.94643   1
   1  13 -15 205.219 8.52668   2
   1  13 -14 279.227 9.65989   2
  -1  13  14 287.312 7.49099   1
   1  13 -14 289.488 7.72137   1
   1  13 -13 285.539 9.31671   2
   1  13 -13 269.665 7.36566   1
  -1  13  13 263.202 7.19118   1
   1  13 -12 839.913 18.3402   2
  -1  13  12 822.630 16.5341   1
   1  13 -12 829.392 16.6539   1
   1  13 -11 583.237 14.0516   2
   1  13 -11 592.640 12.5882   1
  -1  13  11 577.860 12.4759   1
   1  13 -10 124.824 6.43687   2
   1  13 -10 125.073 5.21572   1
  -1  13  10 133.277 5.26509   1
   1  13 -10 128.153 3.18926   3
   1  13  -9 35.1287 4.95571   2
  -1  13   9 30.7292 3.91016   1
   1  13  -9 30.0213 4.07693   1
   1  13  -9 24.3713 1.75448   3
  -1  13   8 314.867 8.19620   1
   1  13  -8 307.776 8.93706   2
   1  13  -8 324.598 8.30696   1
  -1  13   7 102.214 4.84469   1
   1  13  -7 105.148 5.50204   2
   1  13  -7 104.953 4.89540   1
  -1  13   6 59.0868 4.13718   1
   1  13  -6 62.9357 4.33916   1
  -1  13   5 2423.09 44.6708   1
   1  13  -5 2602.89 44.9298   1
  -1  13   4 572.145 12.8970   1
  -1  13   4 637.978 12.6403   2
   1  13  -4 643.608 13.1828   1
   1 -13   3 601.768 10.8156   3
   1  13  -3 666.940 13.2077   1
   1 -13   2 469.350 8.75530   3
   1  13  -2 488.915 10.8590   1
   1  13  -1 406.242 9.70119   1
  -1 -13  -1 414.772 8.59605   3
   1 -13   1 402.849 7.88006   3
  -1  13   1 410.709 9.64139   1
   1  13   0 406.916 9.50678   1
  -1 -13   0 378.045 8.12363   3
  -1  13   0 420.146 9.47299   1
   1  13   1 426.530 9.66999   1
  -1  13  -1 419.837 9.59805   1
  -1 -13   1 384.359 8.11325   3
  -1  13  -2 485.138 10.9467   1
  -1 -13   2 488.161 9.40968   3
  -1  13  -3 644.315 13.4113   1
  -1 -13   3 638.510 11.8521   3
  -1  13  -4 623.513 13.1126   1
  -1 -13   4 631.981 11.4523   3
   1  13   4 589.426 13.0057   1
  -1 -13   5 2656.69 44.8517   3
   1  13   5 2626.44 45.7879   2
  -1  13  -5 2512.77 46.3177   1
   1  13   5 2525.56 46.4041   1
  -1 -13   6 59.2109 2.30945   3
   1  13   6 64.2032 3.55501   2
   1  13   6 67.4379 4.48234   1
  -1  13  -6 63.2520 4.32036   1
  -1 -13   7 97.1260 2.80069   3
   1  13   7 110.860 4.16528   2
  -1  13  -7 112.723 5.05214   1
   1  13   7 114.007 5.16350   1
   1  13   8 322.551 7.47150   2
   1  13   8 312.989 8.19242   1
  -1  13  -8 311.202 8.12688   1
  -1  13  -9 26.7445 4.66391   2
   1  13   9 28.4110 3.20044   2
   1  13   9 26.7807 4.05637   1
  -1  13  -9 26.4565 3.81254   1
  -1  13 -10 138.828 6.49290   2
   1  13  10 134.100 4.72155   2
  -1  13 -10 129.869 5.42642   1
   1  13  10 134.755 5.32243   1
  -1  13 -11 633.586 14.4236   2
  -1  13 -11 603.621 12.8799   1
   1  13  11 594.809 12.8946   1
  -1  13 -12 831.783 18.1094   2
  -1  13 -12 814.634 16.4186   1
   1  13  12 825.350 16.5785   1
  -1  13 -13 276.780 9.23292   2
  -1  13 -13 270.463 7.33230   1
   1  13  13 269.679 7.37289   1
  -1  13 -14 276.286 9.58396   2
  -1  13 -14 284.041 7.47675   1
   1  13  14 280.300 7.60945   1
  -1  13 -15 182.709 8.27184   2
   1  13  15 190.434 6.02318   1
  -1  13 -16 251.550 9.52353   2
   1  13  16 245.901 6.65376   1
  -1  13 -17 104.940 7.28945   2
  -1  13 -18-0.25192 6.29216   2
  -1  13 -19 275.921 10.8384   2
   1  15 -18 36.4793 7.31259   2
   1  15 -17 82.6448 7.72312   2
   1  15 -16 195.134 9.06591   2
  -1  15  16 187.833 6.37325   1
   1  15 -15 225.223 9.47314   2
  -1  15  15 228.544 7.05212   1
  -1  15  14 293.526 8.12259   1
   1  15 -14 285.079 8.19954   1
   1  15 -14 308.638 10.5476   2
  -1  15  13 115.269 5.37530   1
   1  15 -13 104.918 5.50301   1
   1  15 -13 106.602 7.15584   2
   1  15 -12 155.869 6.24090   1
  -1  15  12 156.461 6.04580   1
   1  15 -12 149.567 7.59855   2
  -1  15  11 623.927 13.5418   1
   1  15 -11 624.128 13.6774   1
   1  15 -11 608.831 14.9827   2
  -1  15  10 439.780 10.6739   1
   1  15 -10 428.286 10.6575   1
   1  15 -10 450.994 11.8745   2
   1  15  -9 296.338 8.32949   1
  -1  15   9 285.513 8.22530   1
   1  15  -9 283.480 9.11806   2
   1  15  -8 783.808 16.2551   1
  -1  15   8 768.137 16.0334   1
   1  15  -8 772.294 16.7885   2
  -1  15   7 1055.32 21.2241   1
   1  15  -7 1114.00 21.4475   1
  -1  15   6 566.167 12.7197   1
   1  15  -6 572.770 12.9431   1
  -1  15   5 2169.41 39.8052   1
   1  15  -5 2199.06 39.8766   1
  -1  15   4 710.852 15.3850   1
   1  15  -4 752.232 15.5159   1
   1 -15   3 421.046 7.87621   3
   1  15  -3 464.976 10.6585   1
   1 -15   2 2226.73 39.0057   3
  -1 -15  -2 2272.70 39.9961   3
   1  15  -2 2382.22 41.2421   1
   1 -15   1 129.008 3.60504   3
  -1 -15  -1 132.720 4.44109   3
  -1  15   1 123.240 5.67643   1
   1  15  -1 123.593 5.80798   1
  -1 -15   0 811.433 15.4730   3
  -1  15   0 838.793 16.9022   1
   1  15   0 837.323 17.0736   1
  -1 -15   1 111.175 3.79533   3
  -1  15  -1 126.195 5.58036   1
   1  15   1 117.691 5.66786   1
  -1 -15   2 2219.48 39.0571   3
  -1  15  -2 2299.68 40.7703   1
  -1 -15   3 438.353 8.83104   3
  -1  15  -3 479.908 10.9190   1
   1  15   4 672.111 15.1972   1
  -1  15  -4 720.207 15.2820   1
  -1 -15   4 738.584 13.2501   3
   1  15   5 2090.47 39.7575   1
  -1  15  -5 2218.43 39.8057   1
  -1 -15   5 2204.58 37.7908   3
   1  15   6 583.438 13.0353   1
  -1 -15   6 573.139 10.5316   3
  -1  15  -6 581.763 12.9055   1
  -1 -15   7 1080.89 19.0066   3
   1  15   7 1076.00 21.4355   1
  -1  15  -7 1136.77 21.4117   1
   1  15   8 791.420 16.2844   1
  -1  15  -8 763.086 16.0382   1
  -1  15  -9 301.868 8.44522   1
   1  15   9 288.848 8.38863   1
  -1  15 -10 461.707 12.0179   2
  -1  15 -10 443.210 10.8081   1
   1  15  10 435.753 10.7310   1
  -1  15 -11 588.372 14.5371   2
   1  15  11 628.375 13.3758   1
  -1  15 -11 573.830 13.0380   1
  -1  15 -12 136.273 7.49093   2
   1  15  12 147.848 6.11241   1
  -1  15 -12 147.177 5.95381   1
  -1  15 -13 110.255 7.19166   2
  -1  15 -13 111.111 5.42296   1
   1  15  13 113.521 5.51368   1
  -1  15 -14 314.271 10.5900   2
   1  15  14 286.199 8.24328   1
  -1  15 -14 293.414 8.23150   1
  -1  15 -15 239.043 9.43731   2
   1  15  15 236.667 7.22741   1
  -1  15 -16 202.159 9.24144   2
   1  15  16 184.100 6.44777   1
  -1  15 -17 86.2147 7.82051   2
  -1  15 -18 55.1966 7.66314   2
   1  17 -17 77.6333 8.01457   2
   1  17 -16 96.1985 8.21402   2
  -1  17  16 87.3526 5.36073   1
  -1  17  15 161.474 6.49016   1
   1  17 -15 179.508 9.08066   2
   1  17 -14 97.9285 5.93413   1
  -1  17  14 89.1351 5.73982   1
   1  17 -14 97.2255 7.73763   2
  -1  17  13 277.597 8.54371   1
   1  17 -13 281.320 8.66266   1
   1  17 -13 300.768 10.5421   2
  -1  17  12 376.953 10.1795   1
   1  17 -12 399.096 10.5640   1
   1  17 -12 384.469 11.9422   2
   1  17 -11 394.905 10.4960   1
  -1  17  11 401.113 10.2671   1
   1  17 -11 395.120 11.7066   2
   1  17 -10 153.624 6.79909   1
  -1  17  10 167.547 6.51240   1
   1  17 -10 163.408 7.85525   2
  -1  17   9 126.292 6.28394   1
   1  17  -9 121.602 6.27234   1
   1  17  -8 98.1460 5.79725   1
  -1  17   8 102.022 5.97742   1
  -1  17   7 465.327 11.5348   1
   1  17  -7 476.186 11.7056   1
   1  17  -6 121.336 6.21466   1
  -1  17   6 118.861 6.07842   1
  -1  17   5 745.309 16.2226   1
   1  17  -5 765.795 16.4756   1
  -1  17   4 826.138 17.5425   1
   1  17  -4 823.131 17.6500   1
  -1 -17  -3 571.496 11.7797   3
   1 -17   3 559.326 10.0155   3
   1  17  -3 587.000 13.1546   1
   1 -17   3 522.769 10.0443   3
  -1 -17  -2 1427.99 25.3600   3
   1 -17   2 1339.60 24.2085   3
   1  17  -2 1454.49 26.8945   1
  -1 -17  -1 176.334 5.42528   3
   1 -17   1 175.583 4.54313   3
  -1  17   1 186.916 7.21281   1
   1  17  -1 177.629 7.06013   1
  -1 -17   0 1793.83 31.9439   3
   1 -17   0 1764.54 31.6463   3
  -1  17   0 1856.47 33.7283   1
   1  17   0 1804.07 33.7088   1
  -1 -17   1 181.929 5.03099   3
  -1  17  -1 180.506 7.10973   1
   1  17   1 171.757 7.11514   1
  -1 -17   2 1368.95 24.7316   3
  -1  17  -2 1420.27 26.8831   1
  -1 -17   3 564.802 10.8652   3
  -1  17  -3 561.948 13.2331   1
   1  17   4 821.870 17.3994   1
  -1  17  -4 836.965 17.3523   1
  -1 -17   4 798.548 14.7912   3
   1  17   5 777.676 16.4026   1
  -1  17  -5 773.063 16.3030   1
  -1 -17   5 737.203 13.5740   3
   1  17   6 101.090 6.00172   1
  -1  17  -6 104.900 5.95046   1
  -1 -17   6 110.190 2.86868   3
   1  17   7 479.460 11.7194   1
  -1  17  -7 465.928 11.5966   1
   1  17   8 105.432 5.83185   1
  -1  17  -8 105.997 6.12472   1
   1  17   9 112.912 6.08312   1
  -1  17  -9 119.245 6.27613   1
  -1  17 -10 166.659 6.75784   1
   1  17  10 161.930 6.79870   1
  -1  17 -10 165.653 7.97612   2
  -1  17 -11 383.978 10.2875   1
   1  17  11 376.488 10.2711   1
  -1  17 -11 411.542 11.8066   2
   1  17  12 403.315 10.6141   1
  -1  17 -12 389.637 10.4868   1
  -1  17 -12 410.906 12.1619   2
  -1  17 -13 284.535 8.64342   1
   1  17  13 281.014 8.60547   1
  -1  17 -13 284.974 10.3124   2
  -1  17 -14 81.3983 7.65848   2
   1  17  14 88.8639 5.72996   1
  -1  17 -14 89.5144 5.72687   1
   1  17  15 168.448 6.86806   1
  -1  17 -15 174.016 8.87652   2
   1  17  16 99.2711 5.72666   1
  -1  17 -16 106.845 8.17017   2
  -1  17 -17 74.0741 7.81661   2
   1  19 -15-0.14290 6.90083   2
  -1  19  15-0.67464 4.97560   1
   1  19 -14 94.5513 8.03574   2
  -1  19  14 85.7874 6.03430   1
   1  19 -13 82.9521 6.31191   1
  -1  19  13 78.9133 6.09703   1
   1  19 -13 95.4440 7.69334   2
   1  19 -12 6.66821 6.66078   2
  -1  19  12 1.49135 5.01741   1
   1  19 -12 7.69492 5.49506   1
   1  19 -11 131.660 8.04230   2
  -1  19  11 146.926 7.17661   1
   1  19 -11 140.820 7.15741   1
   1  19 -10 191.559 7.90663   1
  -1  19  10 196.568 7.77493   1
   1  19  -9 32.8540 5.65188   1
  -1  19   9 31.7519 5.54933   1
   1  19  -8 15.0041 5.36933   1
  -1  19   8 16.6063 5.33975   1
   1  19  -7 45.7940 6.05732   2
  -1  19   7 48.7836 5.74166   1
   1  19  -7 54.6866 5.64464   1
   1  19  -6 73.3701 5.87081   1
  -1  19   6 71.3701 5.87193   1
   1  19  -5 367.362 10.3512   1
  -1  19   5 349.600 10.2993   1
  -1 -19  -4 12.5975 3.80879   3
  -1  19   4 8.86756 4.83276   1
   1  19  -4 9.31379 5.28448   1
   1 -19   3 7.32969 1.71828   3
  -1 -19  -3 5.08154 3.57561   3
   1 -19   3 7.95852 1.66793   3
   1  19  -3 8.32871 5.18069   1
   1 -19   2 15.0853 2.18106   3
   1  19  -2 16.3352 5.34796   1
   1 -19   2 12.3430 2.12301   3
  -1 -19  -2 14.5117 3.53087   3
  -1  19   1 43.6907 5.49637   1
   1  19  -1 48.8846 5.68323   1
  -1 -19  -1 43.4593 3.67035   3
   1 -19   1 45.7818 2.81470   3
  -1  19   0 126.856 6.76799   1
   1  19   0 121.037 6.72301   1
  -1 -19   0 120.435 4.46089   3
   1 -19   0 121.068 4.08460   3
  -1  19  -1 38.0349 5.43241   1
   1  19   1 41.5370 5.53559   1
   1 -19  -1 41.4345 3.34367   3
  -1 -19   1 41.7843 3.20312   3
  -1  19  -2 11.7070 5.10578   1
  -1 -19   2 15.1435 2.68272   3
  -1  19  -3 9.01585 5.01743   1
  -1 -19   3 4.47935 2.35250   3
   1  19   4 11.9449 5.29738   1
  -1  19  -4 14.2343 5.06256   1
  -1 -19   4 11.3468 2.21205   3
   1  19   5 368.492 10.4318   1
  -1  19  -5 365.977 10.4476   1
  -1 -19   5 356.638 7.02914   3
   1  19   6 71.0660 5.86897   1
  -1  19  -6 65.5080 5.97232   1
  -1  19  -7 52.3227 5.71656   1
   1  19   7 44.8282 5.62742   1
   1  19   8 7.27535 5.32960   1
  -1  19  -8 12.7384 5.12829   1
  -1  19  -9 32.8359 5.48164   1
   1  19   9 25.8794 5.48844   1
  -1  19 -10 197.985 7.73974   1
   1  19  10 191.222 7.93384   1
  -1  19 -10 202.982 8.79863   2
   1  19  11 144.548 6.99442   1
  -1  19 -11 144.833 7.29240   1
  -1  19 -11 162.069 8.51327   2
   1  19  12 1.46955 5.22437   1
  -1  19 -12 0.97886 5.08994   1
  -1  19 -12 5.04573 6.50335   2
   1  19  13 78.0024 6.05007   1
  -1  19 -13 83.6449 6.22423   1
  -1  19 -13 80.4040 7.74374   2
   1  19  14 94.2510 6.22763   1
  -1  19 -14 94.7095 8.19277   2
  -1  19 -15 1.27886 7.17959   2
   1  19  15 2.60944 4.92468   1
   1  21 -13 8.40110 6.77302   2
  -1  21  13 4.25447 5.62127   1
   1  21 -13 4.60011 5.72279   1
  -1  21  12 11.8077 5.63630   1
   1  21 -12 20.9932 6.05379   1
  -1  21  11 95.1494 6.94571   1
   1  21 -11 108.670 7.34530   1
   1  21 -10 152.065 7.56966   1
  -1  21  10 138.296 7.37891   1
   1  21  -9 358.368 11.9929   2
   1  21  -9 427.266 11.6583   1
  -1  21   9 425.533 11.6025   1
   1  21  -8 186.877 8.45003   2
  -1  21   8 174.216 8.21832   1
   1  21  -8 183.556 8.35619   1
   1  21  -7 26.0201 6.13337   2
   1  21  -7 18.6153 5.87190   1
  -1  21   7 19.4331 5.72931   1
  -1 -21  -6 125.635 6.12765   3
   1  21  -6 129.179 7.43540   1
  -1  21   6 117.595 7.14647   1
  -1 -21  -5 197.042 6.98137   3
   1  21  -5 204.114 8.54986   1
  -1  21   5 192.964 8.46459   1
  -1 -21  -4 73.7496 4.87822   3
  -1  21   4 72.9475 6.49097   1
   1  21  -4 68.0883 6.40318   1
  -1 -21  -3 82.2873 4.75211   3
   1 -21   3 72.5848 2.28292   3
   1  21  -3 88.7026 6.51700   1
  -1 -21  -2 211.979 6.34175   3
   1 -21   2 195.373 4.72116   3
   1  21  -2 215.768 8.49794   1
  -1 -21  -1 16.8310 3.51994   3
   1 -21   1 13.0182 2.56557   3
  -1  21   1 14.1676 5.66866   1
   1  21  -1 12.0716 5.63183   1
  -1 -21   0 149.751 4.98403   3
   1 -21   0 139.469 4.49994   3
   1  21   0 164.715 7.82012   1
  -1  21   0 147.833 7.46880   1
  -1 -21   1 10.5491 3.05340   3
   1 -21  -1 13.1050 3.17296   3
   1  21   1 16.6166 5.64674   1
  -1  21  -1 15.9421 5.71312   1
   1 -21  -2 206.044 6.01865   3
  -1 -21   2 207.946 5.49075   3
  -1  21  -2 237.420 8.91562   1
   1 -21  -3 90.1423 4.54514   3
  -1 -21   3 90.5468 3.51525   3
  -1  21  -3 92.4813 6.57903   1
  -1 -21   4 67.9742 2.89651   3
  -1  21  -4 73.1198 6.51154   1
   1  21   4 71.9975 6.33102   1
  -1 -21   5 156.142 3.73703   3
  -1  21  -5 193.730 8.27443   1
   1  21   5 199.900 8.28925   1
   1  21   6 121.536 7.29906   1
  -1  21  -6 127.405 7.47905   1
  -1  21  -7 27.8974 5.89349   1
   1  21   7 22.2934 5.82110   1
   1  21   8 172.305 8.17800   1
  -1  21  -8 189.311 8.36633   1
  -1  21  -9 421.949 12.5897   2
  -1  21  -9 441.917 12.0833   1
   1  21   9 409.147 11.6900   1
  -1  21 -10 137.328 8.45458   2
   1  21  10 140.099 7.46433   1
  -1  21 -10 142.341 7.66101   1
  -1  21 -11 100.153 8.01820   2
  -1  21 -11 105.263 7.17454   1
   1  21  11 104.516 7.49959   1
  -1  21 -12 18.2739 6.92080   2
  -1  21 -12 16.4639 5.93516   1
   1  21  12 12.3049 5.72289   1
  -1  21 -13 10.3010 7.13208   2
  -1  21 -13 10.2028 5.76793   1
   1  21  13 3.95863 5.70620   1
   1  23 -10 120.999 8.87467   2
  -1  23  10 108.875 7.83608   1
   1  23 -10 111.073 7.67831   1
   1  23  -9 32.1498 7.02917   2
  -1 -23  -9 44.4845 6.27008   3
  -1  23   9 39.4673 6.76783   1
   1  23  -9 42.4950 7.00615   1
   1  23  -8 240.345 10.0249   2
  -1 -23  -8 208.677 8.34396   3
   1  23  -8 218.293 9.46827   1
  -1  23   8 224.716 9.32032   1
   1  23  -7 101.519 7.81393   2
  -1 -23  -7 96.8886 6.41413   3
  -1  23   7 90.8172 7.38322   1
   1  23  -7 92.5112 7.69950   1
  -1 -23  -6 262.797 8.47130   3
  -1  23   6 270.986 10.0035   1
   1  23  -6 268.478 10.0988   1
  -1 -23  -5 12.7183 4.57535   3
   1  23  -5 28.5224 6.36854   1
  -1  23   5 14.5866 6.19061   1
  -1 -23  -4 14.4946 4.37580   3
   1  23  -4 19.0170 6.36862   1
  -1  23   4 13.8890 6.33308   1
  -1 -23  -3 28.4189 4.36067   3
   1  23  -3 29.7488 6.57866   1
  -1 -23  -2 48.5094 4.39519   3
   1  23  -2 45.4104 6.73208   1
  -1 -23  -1 62.4813 4.28480   3
   1 -23   1 65.0363 3.18502   3
  -1  23   1 75.2658 7.19823   1
   1  23  -1 81.3982 7.09607   1
   1 -23   0 2.41385 2.91169   3
  -1 -23   0 1.00617 3.38718   3
  -1  23   0 7.87844 6.01776   1
   1  23   0 8.40655 6.06020   1
   1 -23  -1 69.8242 3.98677   3
  -1 -23   1 72.4108 3.78570   3
   1  23   1 78.2087 6.98535   1
  -1  23  -1 67.4808 7.08215   1
  -1 -23   2 42.4018 3.28726   3
   1 -23  -2 33.6283 3.80150   3
  -1  23  -2 48.3712 6.70988   1
   1 -23  -3 30.6795 4.07743   3
  -1  23  -3 35.0830 6.74104   1
   1 -23  -4 22.4233 4.37091   3
  -1  23  -4 16.4009 6.37079   1
   1  23   4 15.8232 6.19400   1
   1 -23  -5 20.6219 4.45740   3
  -1  23  -5 9.17205 6.23010   1
   1  23   5 17.3579 6.21735   1
  -1  23  -6 278.358 10.2678   1
   1  23   6 271.277 10.2181   1
  -1  23  -7 97.0241 7.52731   1
   1  23   7 110.990 7.75238   1
  -1  23  -8 227.983 9.48593   1
   1  23   8 214.463 9.53113   1
   1  23   9 34.2534 6.46199   1
  -1  23  -9 40.6464 6.92262   1
   1  23  10 122.814 7.89227   1
  -1  23 -10 118.038 8.03859   1
   1  25  -6 302.776 10.8433   2
  -1  25   6 281.340 10.7979   1
   1  25  -6 270.219 11.0792   1
  -1 -25  -6 281.806 8.92389   3
  -1  25   5 6.09238 7.16152   1
   1  25  -5 14.7115 6.94516   1
  -1 -25  -5 10.2656 4.92112   3
   1  25  -4 21.5522 6.95795   1
  -1  25   4 23.1278 7.10842   1
  -1 -25  -4 21.6760 4.70993   3
   1  25  -3 85.3354 7.77594   1
  -1 -25  -3 75.6406 5.11947   3
   1  25  -2 35.9146 7.15974   1
  -1 -25  -2 28.3690 4.25335   3
   1  25  -1 65.4558 7.54431   1
  -1  25   1 67.3097 7.74213   1
   1  25   0 95.1048 7.81268   1
  -1  25   0 84.8074 7.89223   1
  -1  25  -1 68.3191 7.69537   1
   1  25   1 62.8824 7.43254   1
  -1  25  -2 30.1415 7.03915   1
  -1  25  -3 82.0644 7.98613   1
   1 -25  -3 67.6702 4.70404   3
  -1  25  -4 26.1783 7.16737   1
   1  25   4 22.4157 7.13807   1
   1 -25  -4 16.3114 4.34693   3
   1  25   5 9.74436 6.91294   1
  -1  25  -5 18.7981 7.17364   1
   1 -25  -5 7.39663 4.56822   3
  -1  25  -6 305.716 11.2566   1
   1  25   6 291.877 11.1274   1
   1 -25  -6 286.889 8.75833   3
   2   0   0 3935.66 65.5186   3
  -2   0   0 3920.81 65.4017   2
  -2   0   0 4060.37 65.5349   3
   2   0   1 9472.13 160.855   3
  -2   0  -1 9519.06 160.870   3
  -2   0   1 9454.97 160.888   2
   2   0  -1 9413.48 160.898   2
  -2   0  -1 9572.69 160.676   2
  -2   0   1 9430.20 160.958   3
   2   0  -1 9490.26 160.929   3
  -2   0   2 134047. 2268.14   3
   2   0  -2 133996. 2268.13   3
   2   0  -2 134035. 2268.12   2
  -2   0   2 134559. 2268.09   2
  -2   0  -2 134044. 2267.99   3
  -2   0   3 76888.7 1300.78   3
   2   0  -3 77113.3 1300.72   3
   2   0  -3 76526.9 1300.78   2
  -2   0   3 77052.4 1300.73   2
  -2   0  -4 13056.8 214.093   2
   2   0  -4 12665.3 214.497   3
  -2   0   4 12451.3 214.560   3
  -2   0   4 12571.9 214.490   2
   2   0  -4 12049.0 214.546   2
  -2   0  -5 22849.0 389.822   2
   2   0  -5 23253.1 390.214   3
  -2   0   5 23220.6 390.240   2
   2   0  -5 22856.1 390.349   2
   2   0  -6 158.000 4.13390   3
  -2   0  -6 148.130 3.54660   2
   2   0  -6 156.412 4.24606   2
  -2   0   6 149.531 4.05872   2
   2   0  -7 899.377 16.0256   3
  -2   0  -7 867.641 15.5627   2
   2   0  -7 849.134 16.1592   2
  -2   0  -7 858.613 15.0171   1
  -2   0   7 844.493 15.0281   1
   2   0  -8 514.309 9.97990   3
  -2   0   8 473.907 8.65571   1
  -2   0  -8 462.495 9.42379   2
   2   0  -8 513.241 10.2082   2
  -2   0  -8 478.287 8.66996   1
  -2   0   8 500.452 8.70524   1
   2   0  -9 1640.87 29.0928   3
  -2   0   9 1634.72 27.7197   1
  -2   0  -9 1617.05 27.6958   1
  -2   0   9 1630.92 27.7200   1
  -2   0  -9 1614.31 27.7045   1
  -2   0  -9 1605.43 28.7168   2
   2   0  -9 1619.49 29.3677   2
  -2   0   9 1500.06 28.9396   2
   2   0 -10 770.190 15.6505   2
  -2   0 -10 804.389 15.0913   2
  -2   0  10 800.026 15.4168   2
   2   0 -10 798.049 15.4366   3
   2   0 -11 677.094 13.8899   2
  -2   0 -11 660.602 13.1669   2
  -2   0  11 671.173 13.4793   2
   2   0 -11 683.821 13.4989   3
  -2   0 -12 509.709 10.6296   2
   2   0 -12 503.118 11.3403   2
  -2   0 -13 25.7122 3.48772   2
   2   0 -13 25.0680 4.07018   2
  -2   0 -14 45.6223 3.77661   2
   2   0 -14 44.8817 4.33824   2
  -2   0 -15 374.239 9.18340   2
   2   0 -15 389.334 9.93385   2
  -2   0 -16 3271.63 58.2804   2
   2   0 -16 3311.22 59.0067   2
  -2   0 -17 9.84249 3.97778   2
   2   0 -17 11.6408 4.92574   2
  -2   0 -18 442.376 10.8211   2
   2   0 -18 451.189 11.7838   2
  -2   0 -19 176.545 6.78218   2
   2   0 -19 161.640 7.57475   2
   2   0 -20 17.6087 5.48274   2
  -2   0 -20 13.5249 4.74040   2
   2   0 -21 35.4278 6.00474   2
  -2   0 -21 40.8130 5.38604   2
   2   0 -22 36.8677 6.55190   2
   2   2 -22 1.39907 6.30921   2
   2   2 -21 104.865 7.20376   2
   2   2 -20 45.3583 6.37284   2
  -2  -2 -20 43.7197 5.14487   2
   2   2 -19 75.8411 5.99580   2
  -2  -2 -19 77.1704 5.28832   2
   2   2 -18 572.839 14.4209   2
  -2  -2 -18 631.350 13.4411   2
   2   2 -17 287.578 9.11723   2
  -2  -2 -17 293.278 8.10662   2
  -2  -2 -16 1053.03 20.3317   2
   2   2 -16 1030.75 21.2874   2
  -2  -2 -15 150.034 5.35503   2
   2   2 -15 140.379 6.27400   2
  -2  -2 -14 81.4342 4.26681   2
   2   2 -14 74.2480 5.14478   2
  -2  -2 -13 572.536 11.6474   2
   2   2 -13 557.415 12.6132   2
   2   2 -12 793.180 15.8050   3
  -2  -2 -12 814.918 15.5469   2
   2   2 -12 831.707 16.5928   2
   2   2 -11 775.233 14.3841   3
  -2   2  11 704.177 12.5633   1
   2   2 -11 775.226 15.0120   2
  -2  -2 -11 801.866 14.1062   2
  -2   2  11 775.780 14.5137   2
   2   2 -10 746.479 14.5312   3
  -2  -2 -10 760.752 13.1694   1
  -2   2  10 744.072 13.1757   1
  -2   2  10 752.181 14.6470   2
   2   2 -10 745.138 15.0765   2
  -2  -2 -10 790.684 14.2719   2
   2   2  -9 58.9177 3.18406   3
  -2   2   9 59.4892 3.19964   2
   2   2  -9 57.0866 3.64488   2
  -2  -2  -9 59.9180 2.62497   2
  -2  -2  -9 56.1606 1.72766   1
  -2   2   9 56.4253 1.74879   1
  -2   2   8 742.239 13.2476   1
   2   2  -8 734.443 14.5783   2
  -2   2   8 716.355 14.1854   2
  -2  -2  -8 767.262 13.7881   2
  -2  -2  -8 756.792 13.2242   1
   2   2  -8 773.373 14.2709   3
  -2   2   7 3628.10 60.7825   1
   2   2  -7 3664.98 61.4853   3
   2   2  -7 3554.64 61.8334   2
  -2  -2  -7 3590.27 61.0449   2
  -2  -2  -7 3440.86 60.7289   1
   2   2  -6 7840.10 135.744   3
  -2  -2  -6 8075.34 135.314   2
   2   2  -6 7825.82 136.050   2
  -2  -2  -6 8018.26 135.240   1
  -2   2   6 7941.51 135.231   1
   2   2  -5 4802.45 81.1516   3
  -2  -2  -5 4718.93 80.6420   2
   2   2  -5 4643.21 81.3873   2
  -2  -2  -5 4758.18 80.7494   1
  -2   2   5 4763.89 80.7630   1
   2   2  -4 7462.85 120.575   3
  -2   2   4 7466.66 120.683   2
   2   2  -4 7307.48 120.781   2
  -2  -2  -4 7143.00 120.011   2
  -2  -2  -4 7386.28 120.316   1
   2   2  -3 1061.80 18.1123   3
  -2   2   3 1033.37 18.1929   2
  -2   2   3 1031.76 18.3111   3
   2   2  -3 1040.42 18.2891   2
  -2  -2  -3 975.036 17.9650   1
  -2  -2  -2 19298.6 329.101   1
  -2  -2  -2 19726.0 329.161   3
   2   2  -2 19581.0 329.080   3
  -2   2   2 19434.7 329.220   3
   2   2  -2 19009.5 329.187   2
  -2   2   2 19522.2 329.181   2
   2   2  -1 24844.0 418.339   3
  -2  -2  -1 24816.6 418.401   3
  -2   2   1 24621.2 418.475   1
   2  -2   1 24895.3 418.460   1
  -2   2   1 24373.6 418.408   3
  -2  -2  -1 24878.9 418.453   1
  -2   2   1 24584.8 418.423   2
   2   2   0 9341.04 159.062   3
  -2  -2   0 9318.85 159.090   3
  -2   2   0 9115.15 159.003   3
   2  -2   0 9305.10 159.190   1
  -2   2   0 9677.19 159.210   1
  -2  -2   0 9456.77 158.887   2
  -2  -2   0 9276.34 159.164   1
  -2   2   0 9578.61 159.086   2
   2   2   1 24995.0 419.670   3
  -2   2  -1 24879.3 419.480   3
   2  -2  -1 24391.9 419.688   3
  -2  -2   1 24521.6 419.682   3
  -2   2  -1 25628.8 419.790   1
   2  -2  -1 24641.7 419.766   1
  -2  -2   1 24791.8 419.627   2
  -2  -2   1 24520.4 419.748   1
   2  -2  -1 24811.0 419.752   2
  -2  -2   2 19190.6 326.457   3
   2  -2  -2 19307.8 326.442   1
  -2   2  -2 19253.1 326.459   1
  -2   2  -2 19294.1 326.172   3
   2  -2  -2 19654.3 326.530   2
  -2  -2   2 19145.0 326.477   2
   2  -2  -2 19077.4 326.523   3
   2  -2  -3 966.948 17.0380   1
  -2   2  -3 939.612 17.0400   1
   2  -2  -3 995.707 17.3254   3
  -2  -2   3 1007.91 17.2816   2
  -2   2  -3 954.963 16.8338   3
   2  -2  -3 972.178 17.2911   2
   2  -2  -4 7236.33 125.140   3
   2   2   4 7383.47 124.460   2
  -2  -2   4 7628.63 125.148   2
   2  -2  -4 7378.13 125.141   2
   2  -2  -4 7428.57 124.792   1
  -2   2  -4 7485.11 124.777   1
   2   2   5 4712.35 79.3919   2
   2  -2  -5 4683.16 80.1030   3
  -2  -2   5 4763.19 80.0820   2
   2  -2  -5 4649.93 80.0940   2
  -2   2  -5 4605.32 79.5351   1
  -2  -2   5 4630.49 79.5186   1
   2  -2  -6 7836.75 134.348   3
  -2  -2   6 8003.03 134.334   2
  -2   2  -6 7929.42 134.092   2
   2   2   6 7864.11 133.652   2
   2  -2  -6 7682.66 134.301   2
  -2  -2   6 7835.53 133.631   1
  -2   2  -6 7919.63 133.638   1
  -2   2  -7 3526.26 62.0232   2
   2  -2  -7 3639.28 62.3503   3
  -2  -2   7 3538.15 62.2148   2
   2   2   7 3681.58 61.6212   2
  -2  -2   7 3611.02 61.3928   1
   2  -2  -7 3563.53 62.3096   2
  -2   2  -7 3580.36 61.4056   1
  -2   2  -8 697.080 12.4169   1
   2  -2  -8 670.159 13.5407   2
  -2  -2   8 709.976 12.4066   1
   2   2   8 715.222 12.8400   2
   2  -2  -8 696.158 13.5953   3
  -2   2  -8 677.271 13.2967   2
   2   2   9 52.1273 2.48843   2
   2  -2  -9 55.9071 3.50296   3
  -2   2  -9 55.2105 1.69636   1
  -2  -2   9 56.4624 1.75701   1
  -2   2  -9 49.2250 2.85326   2
   2  -2  -9 53.2574 3.43960   2
  -2  -2  10 698.058 14.8082   2
   2   2  10 779.752 14.3367   2
   2  -2 -10 749.032 15.0954   3
  -2   2 -10 763.406 14.8187   2
   2  -2 -10 794.187 15.2710   2
  -2   2 -10 795.767 13.4523   1
  -2  -2  10 759.732 13.4325   1
   2   2  11 778.980 13.8504   2
  -2   2 -11 745.345 12.5412   1
  -2  -2  11 736.054 12.5619   1
   2  -2 -11 749.731 14.7006   2
  -2   2 -11 776.729 14.3674   2
  -2  -2  11 673.495 12.5749   1
   2   2  12 822.195 15.5620   2
  -2   2 -12 817.886 16.0764   2
   2  -2 -12 825.436 16.4604   2
   2   2  13 559.306 11.2792   2
   2  -2 -13 567.500 12.3077   2
  -2   2 -13 552.360 11.9244   2
   2   2  14 72.7018 3.72453   2
   2  -2 -14 70.5264 4.86248   2
  -2   2 -14 64.6683 4.36621   2
  -2   2 -15 134.727 5.59681   2
   2  -2 -15 133.686 5.87521   2
  -2   2 -16 1061.48 20.7509   2
   2  -2 -16 1017.50 20.9825   2
  -2   2 -17 293.500 8.52695   2
   2  -2 -17 298.566 9.00454   2
  -2   2 -18 610.454 13.9778   2
   2  -2 -18 632.274 14.4727   2
  -2   2 -19 72.0342 5.62763   2
   2  -2 -19 82.5608 6.17871   2
  -2   2 -20 42.8301 5.43100   2
   2  -2 -20 40.8673 5.95959   2
  -2   2 -21 92.2877 6.28230   2
   2  -2 -21 96.2539 6.93992   2
   2  -2 -22 8.22993 5.85676   2
  -2   2 -22 8.64926 5.41439   2
   2   4 -22 102.574 7.60494   2
   2   4 -21 77.4133 7.04451   2
   2   4 -20 26.3792 6.05155   2
   2   4 -19 211.161 8.50682   2
  -2  -4 -19 216.758 7.19690   2
   2   4 -18 311.461 9.84452   2
  -2  -4 -18 298.072 8.34396   2
   2   4 -17 212.361 7.93351   2
  -2  -4 -17 206.018 6.63003   2
   2   4 -16 109.868 6.10726   2
  -2  -4 -16 110.413 4.88597   2
   2   4 -15 253.492 8.40807   2
  -2  -4 -15 259.968 6.97701   2
   2   4 -14 23.7637 4.63791   2
  -2  -4 -14 29.4396 3.44256   2
  -2  -4 -13 23.0799 3.07986   2
  -2  -4 -13 19.8510 0.99636   1
   2   4 -13 24.5534 4.34451   2
  -2   4  13 14.8826 1.04902   1
  -2   4  12 252.137 4.85881   1
   2   4 -12 254.409 6.52864   3
   2   4 -12 242.544 7.42793   2
  -2  -4 -12 240.401 4.83791   1
  -2  -4 -12 256.129 6.18467   2
   2   4 -11 1118.63 20.3143   3
  -2   4  11 1108.38 20.5507   2
   2   4 -11 1114.58 21.2294   2
  -2   4  11 1084.30 19.1263   1
  -2  -4 -11 1072.48 19.0918   1
  -2  -4 -11 1119.28 20.0282   2
   2   4 -10 721.919 14.1956   3
  -2  -4 -10 758.933 13.9115   2
   2   4 -10 726.059 14.9897   2
  -2   4  10 738.421 14.4313   2
  -2  -4 -10 749.477 13.2480   1
  -2   4  10 734.463 13.2750   1
   2   4  -9 3122.16 53.8713   3
  -2  -4  -9 2970.43 53.5073   2
   2  -4   9 3121.85 53.2723   1
   2   4  -9 3069.47 54.6214   2
  -2   4   9 3292.20 54.3329   2
  -2   4   9 3147.89 53.2015   1
  -2  -4  -9 3060.25 53.1280   1
   2   4  -8 163.737 4.45994   3
  -2  -4  -8 170.490 4.00908   2
   2  -4   8 175.385 3.94770   1
  -2   4   8 165.226 4.66549   2
   2   4  -8 158.253 5.17606   2
  -2   4   8 172.281 3.86276   1
  -2  -4  -8 165.978 3.79878   1
  -2  -4  -7 1247.83 22.1499   1
   2   4  -7 1311.39 22.6211   3
  -2  -4  -7 1252.16 22.1502   2
   2  -4   7 1230.46 22.1929   1
  -2   4   7 1313.29 22.8540   2
   2   4  -7 1253.17 23.2126   2
  -2   4   7 1272.04 22.2016   1
   2   4  -6 1253.42 21.3119   1
  -2  -4  -6 1180.40 21.1427   1
   2   4  -6 1230.05 21.4187   3
  -2  -4  -6 1165.39 20.9517   2
   2  -4   6 1200.26 21.2021   1
   2   4  -6 1207.75 22.0165   2
  -2   4   6 1214.59 21.1829   1
   2   4  -5 1675.76 28.4296   1
  -2  -4  -5 1636.97 28.2785   1
  -2  -4  -5 1571.38 27.9449   2
   2   4  -5 1650.35 28.3803   3
   2  -4   5 1634.77 28.3267   1
   2   4  -5 1577.10 28.8533   2
  -2   4   5 1656.82 28.3531   1
   2   4  -4 4082.49 69.5554   2
   2  -4   4 4205.45 69.2110   1
  -2  -4  -4 4236.18 69.1665   1
   2   4  -4 4226.03 69.2608   1
   2   4  -4 4166.08 69.1147   3
   2   4  -3 457.053 8.81442   2
  -2  -4  -3 475.679 8.58231   1
   2   4  -3 452.833 8.67544   1
  -2   4   3 446.669 8.71603   2
   2   4  -3 436.716 8.41144   3
   2  -4   2 7089.18 119.596   3
   2   4  -2 6787.89 119.963   3
  -2  -4  -2 7374.92 120.236   1
   2   4  -2 7177.84 120.297   1
  -2   4   2 6934.36 120.251   2
   2   4  -1 11995.7 210.744   3
  -2  -4  -1 12259.6 210.911   3
   2  -4   1 11736.0 210.482   3
  -2   4   1 13016.5 211.064   1
   2  -4   1 13187.7 211.014   1
   2   4  -1 12946.2 211.083   1
  -2  -4  -1 12884.7 211.026   1
  -2   4   1 12898.7 211.008   2
  -2   4   0 970.446 17.1943   1
   2  -4   0 942.316 17.1060   1
   2   4   0 943.043 17.1916   1
  -2  -4   0 917.807 17.1064   1
   2   4   0 1005.76 16.9250   3
  -2   4   0 963.419 16.7823   3
  -2   4  -1 12858.3 218.654   3
   2   4   1 12886.4 219.199   1
  -2  -4   1 12413.7 219.147   1
  -2   4  -1 13302.3 219.186   1
   2  -4  -1 13195.9 219.129   1
  -2   4  -2 7204.99 119.249   1
   2  -4  -2 7118.56 119.192   1
   2  -4  -2 6828.95 119.250   2
  -2   4  -2 6957.72 118.615   3
   2  -4  -3 438.274 8.48998   1
  -2   4  -3 446.489 8.55920   1
  -2  -4   3 440.531 8.58896   2
  -2   4  -3 449.786 7.84278   3
   2  -4  -3 426.769 8.69461   2
   2   4   3 458.725 7.93219   2
  -2   4  -4 3949.34 67.9094   3
  -2  -4   4 3921.96 68.4284   3
  -2  -4   4 4110.49 68.6851   2
   2  -4  -4 3960.14 68.7016   3
   2   4   4 4071.99 67.9534   2
   2  -4  -4 4052.20 68.6931   2
  -2  -4   4 4226.10 68.4287   1
  -2   4  -4 4140.51 68.4650   1
   2  -4  -4 4173.92 68.4507   1
  -2  -4   5 1635.31 28.6283   1
   2   4   5 1666.26 28.7561   1
   2  -4  -5 1641.10 28.6683   1
   2  -4  -5 1589.64 29.0596   2
  -2  -4   5 1649.37 28.8082   3
  -2  -4   5 1665.40 29.0626   2
   2   4   5 1659.63 28.3158   2
  -2   4  -5 1632.78 28.6918   1
   2   4   6 1258.36 22.3835   1
  -2  -4   6 1301.61 22.3043   1
   2  -4  -6 1294.47 22.3495   1
   2  -4  -6 1232.61 22.8416   2
  -2  -4   6 1272.40 22.6451   3
  -2  -4   6 1316.63 22.9271   2
   2   4   6 1254.25 22.0928   2
  -2   4  -6 1236.03 22.3031   1
  -2  -4   7 1227.96 21.4939   1
   2  -4  -7 1241.42 21.5442   1
   2  -4  -7 1252.26 22.2859   2
  -2  -4   7 1249.84 22.2727   2
  -2  -4   7 1254.30 22.0399   3
  -2   4  -7 1131.80 22.1151   2
   2   4   7 1220.59 21.4659   2
  -2   4  -7 1207.13 21.4996   1
   2  -4  -8 173.004 3.96009   1
   2  -4  -8 165.295 4.97230   2
  -2  -4   8 151.949 4.94234   2
  -2   4  -8 178.009 5.00414   2
   2   4   8 185.552 4.09365   2
  -2  -4   8 173.329 3.93588   1
  -2   4  -8 180.050 3.96596   1
   2  -4  -9 3113.78 53.3710   1
   2  -4  -9 3062.19 54.4666   3
  -2   4  -9 3100.32 54.3777   2
   2  -4  -9 3131.55 54.4618   2
   2   4   9 3096.11 53.6474   2
  -2   4  -9 3119.85 53.3331   1
  -2  -4   9 3119.19 53.3083   1
  -2   4 -10 723.461 14.4090   2
   2   4  10 756.529 13.6664   2
   2  -4 -10 702.666 14.4375   2
  -2  -4  10 713.546 13.0977   1
  -2   4 -10 746.655 13.1289   1
   2   4  11 1129.75 19.9339   2
  -2   4 -11 1106.99 20.8084   2
   2  -4 -11 1097.84 20.7964   2
  -2   4 -11 1113.19 19.1686   1
  -2  -4  11 1055.14 19.1433   1
  -2   4 -12 255.499 4.93111   1
   2  -4 -12 263.425 7.13633   2
   2   4  12 252.151 6.07598   2
  -2   4 -12 247.781 7.00835   2
  -2  -4  12 248.048 4.92003   1
   2  -4 -13 21.3511 3.88924   2
  -2  -4  13 22.1031 1.19899   1
   2   4  13 19.8744 2.88154   2
  -2   4 -13 26.8297 3.60959   2
  -2   4 -13 20.7328 1.14929   1
  -2   4 -14 21.5876 3.87701   2
   2  -4 -14 22.0685 4.33278   2
   2   4  14 24.4520 3.11014   2
   2  -4 -15 260.411 7.82637   2
  -2   4 -15 251.977 7.70077   2
   2  -4 -16 111.939 5.91418   2
  -2   4 -16 116.317 5.81670   2
   2  -4 -17 203.591 7.58581   2
  -2   4 -17 206.244 7.36794   2
   2  -4 -18 314.602 9.38218   2
  -2   4 -18 298.687 9.12609   2
   2  -4 -19 229.534 8.13822   2
  -2   4 -19 207.584 8.00021   2
   2  -4 -20 32.5184 5.63932   2
  -2   4 -20 29.0881 5.68028   2
   2  -4 -21 75.6847 6.65284   2
  -2   4 -21 67.5117 6.37927   2
   2  -4 -22 110.111 7.28182   2
  -2   4 -22 90.6302 6.86939   2
   2   6 -21 33.9683 6.68055   2
   2   6 -20 128.526 7.88963   2
   2   6 -19 37.8105 6.29983   2
  -2  -6 -18 9.31510 3.94811   2
   2   6 -18 9.85455 5.64701   2
  -2  -6 -17 126.186 5.26258   2
   2   6 -17 122.614 6.94673   2
  -2  -6 -16 329.808 8.19458   2
   2   6 -16 315.263 9.81593   2
  -2  -6 -15 672.217 12.4247   2
   2   6 -15 666.297 14.2161   2
  -2   6  15 564.420 10.2444   1
  -2  -6 -14 2654.67 44.7818   2
  -2  -6 -14 2521.19 43.3947   1
   2   6 -14 2603.10 46.3404   2
  -2   6  14 2484.95 43.4315   1
  -2   6  13 506.974 9.67100   1
   2   6 -13 521.491 10.8939   3
  -2  -6 -13 509.396 10.6589   2
   2   6 -13 528.466 12.2405   2
  -2  -6 -13 521.956 9.61280   1
   2   6 -12 443.596 9.56742   3
  -2  -6 -12 468.418 9.44872   2
   2  -6  12 454.518 8.71462   1
   2   6 -12 445.438 10.8940   2
  -2  -6 -12 447.820 8.58242   1
  -2   6  12 437.009 8.65351   1
   2   6 -11 798.796 15.0073   3
  -2  -6 -11 779.547 14.7737   2
   2  -6  11 795.359 14.3744   1
   2   6 -11 779.255 16.2675   2
  -2  -6 -11 789.394 14.2521   1
  -2   6  11 764.939 14.2910   1
   2   6 -10 698.105 13.3173   3
  -2  -6 -10 705.479 13.0960   2
   2  -6  10 678.463 12.8696   1
  -2   6  10 727.226 13.8496   2
   2   6 -10 697.427 14.5260   2
  -2   6  10 693.073 12.8886   1
  -2  -6 -10 680.659 12.8043   1
   2   6  -9 71.0666 2.96931   1
   2   6  -9 76.4515 3.18312   3
  -2  -6  -9 74.1096 2.80462   2
   2  -6   9 73.1225 2.82265   1
   2   6  -9 73.4034 4.30448   2
  -2   6   9 73.7030 3.54584   2
  -2  -6  -9 70.9328 2.69087   1
  -2   6   9 69.2325 2.81581   1
   2   6  -8 5628.21 98.5632   1
  -2  -6  -8 5741.95 98.3384   2
   2   6  -8 5837.38 98.5681   3
   2  -6   8 5840.48 98.4797   1
  -2   6   8 5885.65 99.0435   2
   2   6  -8 5612.01 99.5154   2
  -2  -6  -8 5800.58 98.4249   1
  -2   6   8 5705.76 98.4639   1
   2   6  -7 3301.05 55.6985   1
  -2  -6  -7 3198.76 55.2789   2
   2   6  -7 3265.81 55.4922   3
   2  -6   7 3194.77 55.5320   1
   2   6  -7 3252.25 56.4663   2
  -2   6   7 3231.97 55.9438   2
  -2   6   7 3206.78 55.5481   1
  -2  -6  -7 3150.88 55.4531   1
  -2   6   6 4095.20 69.7619   2
   2   6  -6 4043.71 69.2825   3
   2  -6   6 4087.29 69.4615   1
   2   6  -6 4128.80 70.2059   2
  -2  -6  -6 3992.51 69.3824   1
  -2   6   6 4008.97 69.4789   1
   2   6  -6 3997.06 69.5512   1
   2   6  -5 2779.20 47.3635   3
   2   6  -5 2719.32 48.1474   2
   2   6  -5 2706.96 47.7327   1
  -2  -6  -5 2754.78 47.5778   1
  -2   6   5 2729.40 47.6546   1
   2  -6   5 2798.12 47.6311   1
   2  -6   4 2096.30 35.0830   1
   2   6  -4 2030.29 35.4452   2
  -2  -6  -4 2156.09 35.0727   1
   2   6  -4 2105.62 34.7312   3
   2   6  -4 2155.84 35.2875   1
   2   6  -3 1765.87 30.7624   3
  -2  -6  -3 1823.03 31.1508   1
   2   6  -3 1749.34 31.2801   1
   2   6  -2 4679.35 78.9611   3
  -2   6   2 4648.05 79.3700   2
   2   6  -2 4584.03 79.4829   1
  -2  -6  -2 4575.38 79.3217   1
   2   6  -1 6686.51 109.757   3
   2  -6   1 6605.81 110.114   1
  -2   6   1 6529.66 110.183   1
  -2  -6  -1 6670.54 110.100   1
   2   6  -1 6382.73 110.210   1
   2  -6   0 4879.14 83.3736   3
   2  -6   0 4919.73 83.8859   1
  -2   6   0 4895.69 83.9778   1
  -2  -6   0 5057.23 83.9112   1
   2   6   0 4750.50 83.9605   1
   2  -6  -1 6686.50 110.396   3
  -2   6  -1 6509.61 110.776   1
   2   6   1 6609.01 110.838   1
  -2  -6   1 6780.33 110.717   1
   2  -6  -1 6724.08 110.724   1
   2  -6  -2 4774.65 82.2075   1
  -2   6  -2 4831.27 82.2774   1
  -2  -6   2 4793.34 81.8661   3
   2  -6  -3 1842.55 30.8848   1
  -2  -6   3 1668.92 30.5588   3
  -2   6  -3 1808.43 30.9635   1
   2  -6  -4 2036.09 36.3497   2
   2   6   4 2149.87 35.7057   2
   2  -6  -4 2141.05 36.1909   1
  -2  -6   4 2151.79 35.9610   3
  -2  -6   4 2131.12 36.1713   1
  -2   6  -4 2072.32 36.2560   1
   2   6   5 2614.42 45.8813   2
   2  -6  -5 2589.00 46.6098   2
  -2  -6   5 2741.96 46.1980   3
  -2  -6   5 2682.68 46.3111   1
  -2   6  -5 2612.04 46.3831   1
   2   6   5 2805.76 46.5115   1
   2  -6  -5 2712.43 46.3245   1
   2   6   6 4113.77 69.9583   1
   2  -6  -6 4113.96 69.8307   1
   2  -6  -6 4032.18 70.2130   2
  -2  -6   6 4097.92 69.8122   3
   2   6   6 4070.34 69.4840   2
  -2   6  -6 4027.74 69.8737   1
  -2  -6   6 4003.83 69.7706   1
   2   6   7 3164.46 54.4554   1
   2  -6  -7 3117.55 54.3151   1
   2  -6  -7 3082.36 54.8046   2
  -2  -6   7 3130.66 54.4201   3
   2   6   7 3227.08 54.0827   2
  -2  -6   7 3184.51 54.2575   1
  -2   6  -7 3079.78 54.3098   1
   2   6   8 5868.35 99.2921   1
   2  -6  -8 5806.27 99.1453   1
   2  -6  -8 5729.22 99.8268   2
  -2   6  -8 5773.96 99.9973   2
   2   6   8 5912.61 99.0651   2
  -2  -6   8 5712.28 99.0976   1
  -2   6  -8 5767.69 99.1766   1
   2   6   9 69.3805 2.89381   1
   2  -6  -9 68.9829 2.78309   1
   2  -6  -9 67.3840 3.70137   2
  -2   6  -9 71.4131 4.02866   2
   2   6   9 67.9677 2.67682   2
  -2   6  -9 64.6959 2.76903   1
  -2  -6   9 68.3765 2.67605   1
   2  -6 -10 703.335 12.8253   1
   2  -6 -10 712.888 14.0051   2
  -2   6 -10 688.386 12.8340   3
  -2   6 -10 655.865 14.0241   2
   2   6  10 698.289 12.9742   2
  -2   6 -10 678.264 12.8142   1
  -2  -6  10 689.444 12.7607   1
   2  -6 -11 776.224 14.3954   1
  -2   6 -11 795.753 14.6899   3
  -2   6 -11 814.797 16.0347   2
   2  -6 -11 796.544 15.7828   2
   2   6  11 796.103 14.7587   2
  -2  -6  11 785.297 14.3422   1
  -2   6 -11 775.930 14.3767   1
  -2   6 -12 446.702 9.34157   3
  -2   6 -12 459.049 10.7692   2
   2  -6 -12 475.453 10.6117   2
   2   6  12 472.357 9.48343   2
  -2  -6  12 448.139 8.76400   1
  -2   6 -12 466.076 8.84569   1
  -2   6 -13 512.152 9.77744   1
   2  -6 -13 506.914 11.7420   2
  -2   6 -13 516.268 10.5938   3
   2   6  13 538.534 10.6684   2
  -2   6 -13 512.930 11.9318   2
  -2  -6  13 534.704 9.77177   1
   2  -6 -14 2535.42 46.4334   2
  -2   6 -14 2552.56 45.3813   3
   2   6  14 2686.75 45.4961   2
  -2  -6  14 2607.54 44.3509   1
  -2   6 -14 2659.86 46.8274   2
  -2   6 -14 2530.61 44.3332   1
   2   6  15 698.271 12.5354   2
  -2   6 -15 661.095 13.9956   2
   2  -6 -15 696.425 13.8408   2
   2  -6 -16 326.769 9.21862   2
  -2   6 -16 318.471 9.36871   2
   2  -6 -17 124.191 6.33183   2
  -2   6 -17 118.764 6.26035   2
   2  -6 -18 10.9138 5.06296   2
  -2   6 -18 9.11053 5.21865   2
   2  -6 -19 56.4284 5.92084   2
  -2   6 -19 50.4049 5.90371   2
   2  -6 -20 138.891 7.20627   2
  -2   6 -20 133.249 7.08169   2
   2  -6 -21 39.0923 6.09971   2
  -2   6 -21 34.8911 6.17371   2
   2   8 -21 920.640 21.0364   2
   2   8 -20 36.5793 6.67712   2
   2   8 -19 1187.12 25.0633   2
   2   8 -18 507.022 13.5946   2
  -2  -8 -17 1603.20 29.7870   2
   2   8 -17 1651.27 31.9547   2
  -2  -8 -16 2475.92 42.5192   2
  -2   8  16 2339.20 40.9636   1
   2   8 -16 2427.44 44.4366   2
  -2  -8 -15 995.665 18.7682   2
   2   8 -15 981.904 20.6303   2
  -2   8  15 969.435 17.6200   1
   2   8 -14 2330.87 41.4162   3
  -2  -8 -14 2469.09 41.5874   2
   2  -8  14 2314.99 40.7383   1
   2   8 -14 2357.64 43.3404   2
  -2   8  14 2291.09 40.7378   1
  -2   8  13 316.031 6.99731   1
   2   8 -13 328.700 7.59566   3
  -2  -8 -13 327.853 7.60032   2
   2  -8  13 317.286 6.99208   1
   2   8 -13 330.411 9.44140   2
  -2  -8 -13 324.983 6.87496   1
   2   8 -12 1103.51 19.9804   3
  -2  -8 -12 1096.69 19.9958   2
   2  -8  12 1040.23 19.6287   1
   2   8 -12 1089.80 21.7037   2
  -2  -8 -12 1097.37 19.5685   1
  -2   8  12 1067.59 19.6754   1
   2   8 -11 2394.84 42.3271   1
   2   8 -11 2463.38 42.2714   3
  -2  -8 -11 2456.72 42.3070   2
   2  -8  11 2358.50 42.1520   1
   2   8 -11 2506.90 44.0444   2
  -2  -8 -11 2437.51 42.0688   1
  -2   8  11 2340.37 42.1005   1
   2   8 -10 537.483 10.6810   1
  -2  -8 -10 508.716 10.4063   2
   2   8 -10 541.058 10.4828   3
   2  -8  10 541.285 10.5171   1
   2   8 -10 524.906 12.0029   2
  -2  -8 -10 546.567 10.4459   1
  -2   8  10 509.315 10.4916   1
  -2  -8  -9 483.431 9.58232   1
  -2   8   9 460.618 9.64552   1
   2   8  -9 477.294 9.43102   3
   2  -8   9 473.364 9.60535   1
   2   8  -9 486.242 11.0606   2
  -2   8   9 497.011 10.1901   2
   2   8  -9 470.101 9.80991   1
  -2   8   8 1713.71 30.3599   2
   2   8  -8 1685.13 29.6434   3
   2  -8   8 1727.05 30.0157   1
   2   8  -8 1634.33 31.0022   2
  -2   8   8 1685.82 30.0539   1
  -2  -8  -8 1693.37 29.9133   1
   2   8  -8 1661.90 30.1003   1
  -2   8   7 2457.05 41.8723   2
   2   8  -7 2345.33 41.0767   3
   2   8  -7 2327.83 42.3826   2
   2   8  -7 2426.22 41.7480   1
  -2  -8  -7 2265.03 41.4273   1
  -2   8   7 2421.89 41.6406   1
   2  -8   7 2399.96 41.5410   1
   2   8  -6 5319.42 92.6062   1
   2  -8   6 5281.95 92.3709   1
   2   8  -6 5462.80 91.9179   3
   2   8  -6 5398.06 93.1148   2
  -2  -8  -6 5375.11 92.3672   1
  -2   8   6 5429.51 92.5200   1
  -2   8   6 5390.34 92.6158   2
   2   8  -5 1682.68 29.4844   1
   2  -8   5 1645.95 29.2280   1
   2   8  -5 1621.48 28.6577   3
   2   8  -5 1576.06 29.6897   2
  -2   8   5 1645.73 29.3551   1
  -2  -8  -5 1661.03 29.2125   1
  -2   8   5 1708.40 29.4052   2
   2   8  -4 4930.72 77.9360   3
  -2  -8  -4 4811.71 78.5125   1
   2   8  -4 4753.80 78.7344   1
   2   8  -3 1113.14 20.0032   3
  -2  -8  -3 1162.49 20.6069   1
   2   8  -3 1152.15 20.8444   1
   2   8  -2 7039.20 118.411   3
   2  -8   2 6926.42 117.915   3
  -2  -8  -2 6916.37 118.868   1
   2   8  -2 7005.58 119.172   1
  -2  -8  -1 2674.41 47.0996   3
   2  -8   1 2721.99 46.5301   3
   2  -8   1 2791.00 47.4364   1
  -2   8   1 2691.48 47.5171   1
  -2  -8  -1 2800.95 47.3563   1
   2   8  -1 2648.58 47.5603   1
  -2  -8   0 648.318 11.9107   3
   2  -8   0 626.898 11.6098   3
  -2  -8   0 629.032 12.2678   1
  -2   8   0 632.396 12.4278   1
   2   8   0 649.114 12.5085   1
   2  -8   0 667.308 12.3746   1
  -2  -8   1 2675.52 46.0566   3
  -2  -8   1 2733.35 46.4821   1
  -2   8  -1 2632.79 46.6278   1
   2   8   1 2609.08 46.6939   1
   2  -8  -1 2684.95 46.5361   1
   2  -8  -2 6972.16 117.986   1
  -2   8  -2 7067.75 118.108   1
  -2  -8   2 6758.00 117.437   3
   2  -8  -3 1114.37 20.2451   1
  -2  -8   3 1092.80 19.6865   3
  -2   8  -3 1141.41 20.3713   1
   2   8   4 4820.30 79.8481   2
   2  -8  -4 4939.50 80.4434   1
  -2  -8   4 4849.60 79.8803   3
  -2   8  -4 4887.68 80.4997   1
   2   8   5 1673.50 29.4758   2
   2  -8  -5 1699.57 29.9677   1
  -2  -8   5 1707.42 29.5841   3
   2   8   5 1677.40 30.1718   1
  -2   8  -5 1681.03 30.0822   1
  -2  -8   5 1701.68 29.9267   1
   2   8   6 5291.01 91.9820   2
  -2  -8   6 5468.24 92.1112   3
   2  -8  -6 5470.83 92.4512   1
   2   8   6 5299.31 92.6223   1
  -2  -8   6 5446.62 92.4034   1
  -2   8  -6 5349.61 92.5263   1
   2   8   7 2466.16 42.3547   2
   2  -8  -7 2403.32 43.1705   2
   2  -8  -7 2348.42 42.6993   1
  -2  -8   7 2497.19 42.5337   3
  -2  -8   7 2430.29 42.6940   1
  -2   8  -7 2508.40 42.8697   1
   2   8   7 2441.11 42.9415   1
   2   8   8 1642.45 29.7592   1
   2  -8  -8 1671.69 30.1675   2
  -2   8  -8 1638.50 28.6315   3
   2  -8  -8 1702.28 29.6257   1
  -2  -8   8 1674.95 29.5289   3
   2   8   8 1704.52 29.3522   2
  -2   8  -8 1656.65 29.6817   1
  -2  -8   8 1695.88 29.6130   1
   2   8   9 472.388 9.74129   1
   2  -8  -9 465.278 10.2474   2
  -2   8  -9 458.360 8.65520   3
  -2   8  -9 468.340 10.6349   2
  -2   8  -9 464.915 9.58852   1
  -2  -8   9 477.127 9.49028   1
   2   8   9 479.421 9.29564   2
   2  -8  -9 477.672 9.49732   1
   2   8  10 525.521 10.6090   1
   2  -8 -10 527.752 10.4233   1
   2  -8 -10 509.043 11.2504   2
  -2   8 -10 520.362 11.6954   2
  -2   8 -10 523.217 9.78264   3
   2   8  10 536.134 10.3795   2
  -2  -8  10 536.885 10.3750   1
  -2   8 -10 511.923 10.4197   1
   2   8  11 2424.34 41.8821   1
   2  -8 -11 2430.75 41.6926   1
   2  -8 -11 2397.76 42.6730   2
  -2   8 -11 2366.53 43.1281   2
  -2   8 -11 2388.16 41.2855   3
   2   8  11 2388.79 41.7401   2
  -2  -8  11 2373.31 41.5779   1
  -2   8 -11 2302.83 41.6412   1
   2  -8 -12 1144.06 20.2989   1
   2  -8 -12 1145.87 21.6039   2
  -2   8 -12 1090.20 22.0039   2
  -2   8 -12 1091.05 20.0915   3
   2   8  12 1138.81 20.5494   2
  -2  -8  12 1130.94 20.2138   1
  -2   8 -12 1088.98 20.2897   1
  -2   8 -13 319.624 7.14905   1
   2  -8 -13 335.933 7.12285   1
   2  -8 -13 339.900 8.70897   2
  -2   8 -13 334.417 9.16212   2
  -2   8 -13 322.400 7.15086   3
   2   8  13 346.445 7.61113   2
  -2  -8  13 331.398 7.03517   1
   2  -8 -14 2409.54 42.5625   2
  -2   8 -14 2377.84 43.0763   2
  -2  -8  14 2268.06 40.7329   1
   2   8  14 2454.76 41.5260   2
  -2   8 -14 2324.91 40.8402   1
   2  -8 -15 983.043 19.2233   2
   2   8  15 992.750 17.9731   2
  -2   8 -15 970.318 19.6817   2
  -2   8 -15 901.545 16.9309   1
  -2  -8  15 930.206 16.9125   1
  -2   8 -16 2439.10 43.2121   2
   2  -8 -16 2471.98 42.6880   2
  -2  -8  16 2271.50 40.0154   1
   2  -8 -17 1675.90 31.4368   2
  -2   8 -17 1629.53 32.0785   2
   2  -8 -18 499.713 12.5017   2
  -2   8 -18 497.154 12.7668   2
   2  -8 -19 1238.15 24.7035   2
  -2   8 -19 1214.16 25.2811   2
   2  -8 -20 37.2922 6.04895   2
  -2   8 -20 29.0743 6.26349   2
   2  -8 -21 923.301 19.8429   2
  -2   8 -21 890.842 20.1997   2
   2  10 -20 29.4395 6.92416   2
   2  10 -19 151.543 8.51908   2
   2  10 -18 193.007 8.69715   2
  -2  10  17 298.633 6.49625   1
   2  10 -17 327.224 10.4391   2
  -2  10  16 19.0077 2.73216   1
   2  10 -16 28.2426 5.89093   2
   2 -10  15 301.529 6.88381   1
  -2  10  15 301.760 6.97096   1
   2  10 -15 322.718 9.92492   2
   2 -10  14 476.725 9.95250   1
  -2  10  14 490.810 10.0562   1
   2  10 -14 495.822 12.6102   2
   2 -10  13 247.599 6.21260   1
   2  10 -13 254.656 8.57270   2
  -2  10  13 242.063 6.25823   1
   2  10 -13 239.042 6.30798   1
  -2  10  12 743.774 14.5342   1
  -2 -10 -12 750.941 14.3267   1
   2  10 -12 751.632 14.2042   3
   2 -10  12 739.301 14.4287   1
   2  10 -12 770.967 16.5560   2
   2  10 -12 748.108 14.7193   1
   2  10 -11 873.567 16.3099   3
   2 -10  11 879.098 16.6746   1
   2  10 -11 882.097 18.4123   2
  -2 -10 -11 863.423 16.5791   1
  -2  10  11 889.411 16.8129   1
   2  10 -11 914.729 17.0625   1
   2  10 -10 873.775 16.2270   3
   2  10 -10 915.678 18.3622   2
   2  10 -10 870.585 17.0478   1
  -2  10  10 890.167 16.8705   1
  -2 -10 -10 900.610 16.7112   1
   2 -10  10 886.566 16.7675   1
   2 -10   9 329.523 7.68255   1
   2  10  -9 342.445 7.05079   3
   2  10  -9 345.808 9.13732   2
  -2 -10  -9 350.358 7.69986   1
  -2  10   9 331.869 7.82407   1
   2  10  -9 335.846 8.01741   1
   2  10  -8 187.097 5.62831   1
   2 -10   8 172.499 5.22419   1
   2  10  -8 178.613 4.40036   3
   2  10  -8 193.020 6.31596   2
  -2  10   8 186.936 5.52552   1
  -2 -10  -8 182.717 5.21479   1
  -2  10   8 191.791 5.47275   2
   2  10  -7 394.585 8.98703   1
   2 -10   7 391.509 8.59549   1
   2  10  -7 406.493 7.80676   3
   2  10  -7 394.771 9.56913   2
  -2  10   7 401.266 8.75389   1
  -2 -10  -7 382.107 8.60217   1
  -2  10   7 407.287 8.88857   2
   2  10  -6 2062.43 36.9739   1
   2  10  -6 2079.31 35.8939   3
  -2  10   6 2066.61 36.8939   1
  -2 -10  -6 2078.07 36.7059   1
  -2  10   6 2081.99 36.8415   2
   2 -10   6 2052.25 36.7522   1
   2  10  -5 1470.73 26.7875   1
   2  10  -5 1466.32 25.6696   3
  -2  10   5 1445.45 26.6877   1
  -2 -10  -5 1463.21 26.5129   1
  -2  10   5 1494.84 26.5647   2
   2 -10   5 1463.80 26.5489   1
   2  10  -4 25.6387 3.26157   1
  -2 -10  -4 33.0635 3.01786   1
  -2  10   4 23.7888 3.17288   1
   2 -10   4 33.8914 3.01688   1
  -2  10   4 30.5173 3.04481   2
   2  10  -4 31.2546 2.07503   3
  -2  10   3 6497.74 112.335   2
  -2 -10  -3 6679.51 112.393   1
   2  10  -3 6468.25 112.635   1
  -2 -10  -2 6743.18 112.681   3
   2 -10   2 6452.47 111.689   3
  -2 -10  -2 6887.69 113.013   1
   2  10  -2 6620.69 113.154   1
  -2 -10  -1 6691.58 119.346   3
   2 -10   1 6961.85 118.771   3
  -2 -10  -1 7221.99 119.790   1
  -2  10   1 6999.31 119.945   1
   2  10  -1 7055.93 120.019   1
   2 -10   1 7135.71 119.777   1
  -2 -10   0 206.769 5.10221   3
  -2  10   0 228.977 6.07316   1
  -2 -10   0 232.775 5.78511   1
   2  10   0 212.354 6.00902   1
   2 -10   0 211.184 5.77422   1
  -2 -10   1 7122.45 121.212   3
  -2 -10   1 7241.32 121.809   1
  -2  10  -1 7208.31 122.020   1
   2  10   1 6897.39 121.997   1
   2 -10  -1 7051.48 121.753   1
   2 -10  -2 6688.97 115.370   1
  -2  10  -2 6874.08 115.622   1
  -2 -10   2 6674.54 114.717   3
   2 -10  -3 6510.28 111.279   1
  -2 -10   3 6384.42 110.527   3
  -2  10  -3 6646.09 111.468   1
   2 -10  -4 34.8628 3.08513   1
  -2 -10   4 36.0990 2.25290   3
   2  10   4 30.3275 3.28008   1
  -2  10  -4 39.1810 3.35490   1
  -2 -10   4 28.2393 3.11300   1
   2  10   5 1470.37 25.9758   2
   2 -10  -5 1498.22 26.5533   1
  -2 -10   5 1448.40 25.7996   3
   2  10   5 1427.79 26.7223   1
  -2  10  -5 1499.01 26.7444   1
  -2 -10   5 1457.19 26.4406   1
   2  10   6 2036.62 36.0977   2
  -2 -10   6 2099.17 35.9974   3
  -2  10  -6 2068.83 36.7914   1
  -2 -10   6 2100.09 36.6336   1
   2  10   6 1994.11 36.8220   1
   2 -10  -6 2077.20 36.6154   1
   2 -10  -7 404.819 8.66488   1
   2  10   7 381.362 8.03457   2
  -2 -10   7 400.003 7.97282   3
   2  10   7 381.344 8.89296   1
  -2  10  -7 388.268 8.77698   1
  -2 -10   7 417.477 8.61198   1
   2 -10  -8 193.529 5.30733   1
   2  10   8 184.116 4.82312   2
  -2 -10   8 194.305 4.82297   3
  -2  10  -8 181.586 5.49497   1
  -2 -10   8 193.980 5.40437   1
   2  10   8 195.450 5.70739   1
  -2 -10   9 354.975 7.91039   1
  -2  10  -9 342.648 8.00147   1
   2 -10  -9 342.016 7.84986   1
   2  10   9 361.764 7.54936   2
   2  10   9 340.259 8.10845   1
  -2 -10  10 916.974 16.0627   1
  -2  10 -10 850.119 16.1334   1
   2  10  10 896.710 16.3774   1
  -2  10 -10 818.859 14.5411   3
  -2  10 -10 801.451 14.5417   3
   2 -10 -10 877.382 16.0206   1
  -2  10 -10 888.713 17.5016   2
   2  10  10 895.521 15.8207   2
   2 -10 -10 906.251 16.8531   2
   2  10  11 888.801 17.0234   1
   2 -10 -11 898.940 17.7118   2
  -2  10 -11 832.930 15.5230   3
   2 -10 -11 932.946 16.8040   1
  -2  10 -11 941.051 18.4687   2
   2  10  11 912.260 16.6301   2
  -2 -10  11 921.324 16.7292   1
  -2  10 -11 891.525 16.8848   1
   2  10  12 762.943 14.9502   1
  -2  10 -12 760.451 14.7381   1
   2 -10 -12 790.287 15.7341   2
  -2  10 -12 720.718 13.6525   3
   2 -10 -12 783.595 14.7171   1
  -2  10 -12 784.447 16.4914   2
   2  10  12 779.054 14.6534   2
  -2 -10  12 785.869 14.6237   1
   2 -10 -13 251.774 7.62056   2
  -2  10 -13 236.772 8.18182   2
  -2  10 -13 237.931 6.32285   1
   2  10  13 245.908 6.42484   1
   2  10  13 258.753 6.37518   2
  -2 -10  13 256.537 6.16795   1
   2 -10 -14 517.241 11.7658   2
  -2  10 -14 501.977 10.3100   1
  -2  10 -14 480.595 12.2365   2
   2  10  14 501.130 10.5028   2
  -2 -10  14 492.526 10.1046   1
  -2  10 -15 320.470 9.52248   2
  -2 -10  15 310.910 6.90257   1
  -2  10 -15 292.791 6.99889   1
   2 -10 -15 321.736 8.92434   2
   2 -10 -16 29.8894 5.01015   2
  -2  10 -16 25.0760 5.44509   2
   2 -10 -17 331.885 9.63764   2
  -2  10 -17 320.112 10.4080   2
   2 -10 -18 209.073 8.04367   2
  -2  10 -18 199.149 8.74257   2
   2 -10 -19 167.665 7.58619   2
  -2  10 -19 150.662 8.05607   2
   2 -10 -20 43.2617 6.03173   2
  -2  10 -20 29.7954 6.31204   2
   2  12 -19 112.767 7.96526   2
   2  12 -18 120.293 7.99934   2
  -2  12  17 216.190 5.89763   1
   2  12 -17 266.414 9.83045   2
  -2  12  16 155.351 5.06395   1
   2  12 -16 157.445 8.15342   2
  -2  12  15 78.4972 4.15684   1
   2  12 -15 80.6006 6.70069   2
  -2  12  14 275.386 7.09966   1
   2  12 -14 273.497 7.25799   1
   2  12 -14 289.343 9.68275   2
   2  12 -13 564.836 12.1680   1
  -2  12  13 567.984 11.9622   1
   2  12 -13 589.543 14.1524   2
   2  12 -12 404.288 10.7732   2
  -2  12  12 356.364 8.61714   1
   2  12 -12 373.031 9.00729   1
   2  12 -11 35.6326 2.67254   3
   2  12 -11 35.2243 5.22931   2
   2  12 -11 30.3393 3.83188   1
  -2  12  11 35.4919 3.75235   1
   2  12 -10 946.542 19.3372   2
   2  12 -10 911.919 16.6633   3
  -2  12  10 909.400 17.8694   1
   2  12 -10 939.377 18.0595   1
   2  12  -9 172.542 6.79845   2
   2  12  -9 167.668 4.23256   3
  -2  12   9 174.141 5.67256   1
   2  12  -9 171.514 5.95084   1
   2  12  -8 775.946 16.1508   2
  -2  12   8 751.269 15.1726   1
   2  12  -8 776.187 15.4013   1
   2  12  -8 750.203 13.8276   3
  -2  12   7 946.299 18.3820   1
   2  12  -7 923.300 18.4240   1
   2  12  -7 958.106 16.9915   3
  -2  12   6 1617.80 29.7523   1
   2  12  -6 1587.97 29.7934   1
   2  12  -6 1639.86 28.3649   3
   2  12  -5 1236.21 23.0635   1
  -2  12   5 1197.62 22.8704   1
  -2  12   4 1461.00 25.6531   2
   2  12  -4 1449.83 26.1023   1
   2  12  -3 3958.13 71.0549   1
  -2  12   3 4164.67 70.6959   2
   2 -12   2 1274.50 22.3243   3
  -2 -12  -2 1299.64 23.4698   3
   2  12  -2 1309.77 24.2224   1
  -2 -12  -1 1317.28 23.4736   3
   2 -12   1 1308.69 22.7841   3
  -2  12   1 1316.83 24.3457   1
  -2 -12  -1 1290.12 23.8949   1
   2  12  -1 1275.90 24.3504   1
   2 -12   1 1255.33 23.8945   1
  -2 -12   0 380.496 8.01673   3
  -2  12   0 403.427 9.14718   1
  -2 -12   0 390.216 8.69374   1
   2  12   0 379.119 9.12656   1
   2 -12   0 371.266 8.70778   1
  -2 -12   1 1340.74 23.3593   3
  -2  12  -1 1308.62 24.3927   1
  -2 -12   1 1291.06 23.9803   1
   2  12   1 1306.62 24.4786   1
   2 -12  -1 1250.72 23.9564   1
  -2  12  -2 1316.67 24.8251   1
  -2 -12   2 1335.02 23.6986   3
  -2  12  -3 4099.16 71.0005   1
  -2 -12   3 4052.60 69.8586   3
  -2  12  -4 1447.60 25.5054   1
  -2 -12   4 1388.18 24.1951   3
  -2 -12   5 1217.12 22.1858   3
   2  12   5 1268.84 22.5763   2
  -2  12  -5 1289.41 23.4838   1
   2  12   5 1245.61 23.5823   1
  -2 -12   6 1630.33 28.4597   3
   2  12   6 1624.35 28.7925   2
   2  12   6 1568.93 29.6850   1
  -2  12  -6 1625.25 29.6681   1
  -2 -12   7 962.627 17.2573   3
   2  12   7 954.024 17.5797   2
   2  12   7 930.834 18.4983   1
  -2  12  -7 930.009 18.3535   1
  -2 -12   8 761.211 14.2759   3
   2  12   8 787.440 14.6520   2
  -2  12  -8 765.117 15.4314   1
   2  12   8 764.938 15.4721   1
   2  12   9 197.834 5.23054   2
  -2  12  -9 185.027 6.00525   1
   2  12   9 199.341 6.31089   1
  -2  12 -10 962.599 19.6073   2
  -2  12 -10 934.466 18.4668   1
   2  12  10 968.170 17.8769   2
   2  12  10 946.567 18.5875   1
  -2  12 -11 30.6133 5.00076   2
   2  12  11 29.8625 3.11103   2
   2  12  11 29.4601 3.78516   1
  -2  12 -11 24.0067 3.60277   1
   2  12  12 368.599 8.26575   2
  -2  12 -12 365.128 10.5139   2
  -2  12 -12 355.133 8.57777   1
   2  12  12 361.299 8.85475   1
   2  12  13 585.409 11.8467   2
  -2  12 -13 561.977 13.8909   2
   2  12  13 583.058 12.3341   1
  -2  12 -13 576.459 12.1616   1
  -2  12 -14 288.473 9.43832   2
  -2  12 -14 298.678 7.52662   1
   2  12  14 294.938 7.61398   1
  -2  12 -15 80.6308 6.21817   2
  -2  12 -16 147.044 7.83690   2
  -2  12 -17 232.043 9.34799   2
  -2  12 -18 124.416 7.80438   2
  -2  12 -19 109.443 7.89081   2
   2  14 -18 110.167 8.28821   2
   2  14 -17 142.765 8.47528   2
   2  14 -16 259.579 9.98005   2
  -2  14  16 235.436 6.91053   1
   2  14 -15 210.975 9.00340   2
  -2  14  15 209.592 6.54869   1
   2  14 -14 6.97402 5.92708   2
   2  14 -14-1.56827 4.01053   1
  -2  14  14 0.72427 3.73919   1
   2  14 -13 526.761 13.8265   2
   2  14 -13 540.012 12.0917   1
  -2  14  13 542.693 11.9465   1
   2  14 -12 65.4994 6.20009   2
  -2  14  12 64.9124 4.44586   1
   2  14 -12 60.4317 4.78235   1
   2  14 -11 29.8137 5.51520   2
  -2  14  11 38.5219 4.18367   1
   2  14 -11 30.1889 4.19886   1
  -2  14  10 182.954 6.19857   1
   2  14 -10 175.883 6.48997   1
   2  14 -10 193.517 7.68595   2
   2  14  -9 196.210 6.69405   1
  -2  14   9 188.202 6.35261   1
   2  14  -9 190.783 4.37499   3
   2  14  -9 174.893 7.18057   2
  -2  14   8 303.827 8.20164   1
   2  14  -8 303.854 6.20386   3
   2  14  -8 306.890 8.49594   1
  -2  14   7 91.1643 4.96685   1
   2  14  -7 87.5204 5.22901   1
  -2  14   6 1032.24 20.4318   1
   2  14  -6 1061.70 20.6215   1
  -2  14   5 846.852 17.3351   1
   2  14  -5 881.118 17.6222   1
  -2  14   4 2250.52 41.5546   1
   2  14  -4 2360.33 41.7958   1
   2  14  -3 219.151 6.71897   1
   2 -14   3 188.096 3.67826   3
  -2 -14  -3 210.665 5.89098   3
   2 -14   3 189.720 3.63321   3
   2  14  -2 420.249 9.95325   1
  -2 -14  -2 414.374 8.76741   3
   2 -14   2 390.247 7.33676   3
   2 -14   2 381.136 7.43838   3
   2  14  -1 1698.36 32.4210   1
  -2  14   1 1790.39 32.4519   1
  -2 -14  -1 1746.97 31.4008   3
   2 -14   1 1773.82 30.7002   3
   2  14   0 28.3842 4.36858   1
  -2 -14   0 27.4591 3.06663   3
  -2  14   0 31.2742 4.36171   1
   2  14   1 1724.01 32.3658   1
  -2  14  -1 1773.15 32.3546   1
  -2 -14   1 1755.21 31.0573   3
  -2  14  -2 413.667 10.1132   1
  -2 -14   2 415.516 8.53498   3
  -2  14  -3 245.401 7.44615   1
  -2 -14   3 245.377 5.75645   3
  -2  14  -4 2367.97 42.3923   1
  -2 -14   4 2377.26 40.8548   3
   2  14   4 2253.03 42.3549   1
  -2 -14   5 893.873 16.2212   3
   2  14   5 885.098 16.7802   2
  -2  14  -5 880.722 17.7979   1
   2  14   5 881.242 17.9420   1
  -2 -14   6 1139.26 20.2169   3
   2  14   6 1144.11 20.8172   2
   2  14   6 1085.59 21.8468   1
  -2  14  -6 1104.43 21.7523   1
  -2 -14   7 81.5686 3.07777   3
   2  14   7 83.6918 3.91441   2
   2  14   7 81.8802 5.10023   1
  -2  14  -7 85.4685 5.11610   1
  -2 -14   8 308.233 6.60862   3
   2  14   8 317.002 7.37463   2
  -2  14  -8 305.115 8.27992   1
   2  14   8 314.622 8.64731   1
   2  14   9 186.609 5.45378   2
   2  14   9 194.597 6.71061   1
  -2  14  -9 193.184 6.50344   1
  -2  14 -10 189.865 7.46875   2
   2  14  10 185.847 5.41298   2
   2  14  10 191.516 6.67207   1
  -2  14 -10 184.185 6.33800   1
  -2  14 -11 29.8888 5.52438   2
   2  14  11 27.5084 3.27760   2
  -2  14 -11 27.7746 4.06696   1
   2  14  11 31.0176 4.30864   1
  -2  14 -12 75.7913 6.29266   2
   2  14  12 67.6556 4.83102   1
  -2  14 -12 65.0569 4.72470   1
  -2  14 -13 547.868 14.0750   2
  -2  14 -13 539.242 12.0290   1
   2  14  13 550.053 12.2389   1
  -2  14 -14-2.23297 5.77060   2
   2  14  14 1.95345 3.82117   1
  -2  14 -14-2.75853 4.02369   1
  -2  14 -15 215.505 8.83421   2
   2  14  15 201.410 6.50451   1
  -2  14 -16 244.281 9.56538   2
  -2  14 -17 122.016 8.19670   2
  -2  14 -18 100.432 8.00555   2
   2  16 -17 106.049 8.19524   2
   2  16 -16 407.684 12.8998   2
  -2  16  16 389.336 9.86974   1
   2  16 -15 354.358 11.8141   2
  -2  16  15 357.024 9.32799   1
   2  16 -14 72.9218 7.27273   2
   2  16 -14 72.7125 5.29090   1
  -2  16  14 81.0358 5.32184   1
   2  16 -13 13.5798 6.19970   2
  -2  16  13 9.54068 4.23701   1
   2  16 -13 11.9412 4.58711   1
   2  16 -12 239.547 9.23670   2
   2  16 -12 231.799 7.80060   1
  -2  16  12 229.225 7.47598   1
   2  16 -11 43.8559 4.91254   1
  -2  16  11 53.4005 4.99814   1
   2  16 -11 49.2235 6.19710   2
  -2  16  10 236.300 7.44450   1
   2  16 -10 232.049 7.81542   1
  -2  16   9 511.256 12.1797   1
   2  16  -9 534.870 12.3813   1
  -2  16   8 774.258 16.1349   1
   2  16  -8 743.556 16.3422   1
  -2  16   7 1231.13 24.0303   1
   2  16  -7 1241.36 24.2288   1
  -2  16   6 111.357 5.79379   1
   2  16  -6 117.912 6.18140   1
   2  16  -6 124.236 6.31960   2
  -2  16   5 1328.42 26.3623   1
   2  16  -5 1428.61 26.6819   1
  -2 -16  -4 220.005 6.65048   3
  -2  16   4 203.280 7.30725   1
   2  16  -4 207.670 7.49071   1
   2  16  -3 2611.72 42.2581   1
  -2 -16  -3 2577.33 41.0800   3
   2 -16   3 2243.79 39.0100   3
   2 -16   3 2259.19 39.0511   3
  -2 -16  -2 1360.37 24.4426   3
   2 -16   2 1300.65 23.0042   3
   2  16  -2 1324.90 25.6758   1
   2 -16   2 1322.37 23.1066   3
   2  16  -1 810.589 16.5896   1
  -2 -16  -1 792.381 15.1510   3
   2 -16   1 748.787 14.1052   3
  -2  16   1 776.845 16.4657   1
   2 -16   1 782.481 14.2642   3
   2  16   0 4438.87 78.2744   1
  -2 -16   0 4491.74 76.8297   3
  -2  16   0 4587.35 78.2477   1
   2 -16   0 4357.86 76.3897   3
  -2 -16   1 788.041 15.1931   3
  -2  16  -1 820.146 16.9451   1
   2  16   1 806.669 16.9552   1
  -2 -16   2 1332.34 24.3448   3
  -2  16  -2 1393.18 26.1102   1
  -2 -16   3 2537.80 44.7723   3
  -2  16  -3 2641.39 46.5497   1
   2  16   4 204.468 7.37103   1
  -2  16  -4 207.002 7.25885   1
  -2 -16   4 197.223 5.09042   3
   2  16   5 1407.15 26.7173   1
  -2  16  -5 1383.43 26.4439   1
  -2 -16   5 1375.07 24.6360   3
   2  16   6 127.174 6.12683   1
  -2 -16   6 124.676 3.76596   3
  -2  16  -6 130.935 5.98280   1
  -2 -16   7 1239.13 22.0690   3
   2  16   7 1242.37 24.2727   1
  -2  16  -7 1249.20 24.2776   1
  -2 -16   8 752.563 13.9104   3
   2  16   8 793.394 16.5249   1
  -2  16  -8 767.323 16.2726   1
   2  16   9 535.336 12.4864   1
  -2  16  -9 518.024 12.3253   1
  -2  16 -10 224.469 7.44235   1
   2  16  10 219.952 7.63257   1
  -2  16 -11 45.3153 6.04115   2
  -2  16 -11 48.0550 4.99711   1
   2  16  11 51.1926 4.92887   1
  -2  16 -12 243.904 9.24525   2
  -2  16 -12 245.652 7.83363   1
   2  16  12 234.147 7.89851   1
  -2  16 -13 8.85345 5.97661   2
  -2  16 -13 9.50243 4.45330   1
   2  16  13 9.38332 4.52207   1
  -2  16 -14 62.8115 6.73175   2
  -2  16 -14 73.1047 5.25730   1
   2  16  14 70.7149 5.23671   1
  -2  16 -15 356.312 11.8118   2
   2  16  15 352.828 9.55046   1
  -2  16 -16 442.296 13.1891   2
  -2  16 -17 114.645 8.45101   2
   2  18 -16 13.2730 7.04916   2
  -2  18  16 2.41196 4.52477   1
   2  18 -15 114.443 8.46430   2
  -2  18  15 100.557 5.95915   1
   2  18 -14 73.0881 7.28363   2
  -2  18  14 54.8801 5.38089   1
   2  18 -14 58.5368 5.67424   1
   2  18 -13 49.1627 6.81085   2
   2  18 -13 50.5668 5.71302   1
  -2  18  13 49.0436 5.46255   1
  -2  18  12 206.741 7.58528   1
   2  18 -12 209.686 7.82974   1
   2  18 -12 202.183 9.16868   2
   2  18 -11 297.818 9.33433   1
  -2  18  11 303.036 9.22880   1
  -2  18  10 114.336 6.32835   1
   2  18 -10 115.879 6.42345   1
   2  18  -9 503.802 12.6995   1
  -2  18   9 496.547 12.3844   1
   2  18  -8 104.886 6.43923   1
  -2  18   8 104.654 6.25537   1
   2  18  -8 100.872 6.53489   2
  -2  18   7 272.900 8.64937   1
   2  18  -7 265.339 8.68159   1
   2  18  -7 284.668 9.12085   2
  -2  18   6 510.337 12.7673   1
   2  18  -6 536.355 12.9195   1
   2  18  -6 542.636 13.1944   2
  -2 -18  -5 229.047 7.18653   3
  -2  18   5 215.623 7.93609   1
   2  18  -5 231.219 8.08566   1
  -2 -18  -4 154.720 5.95409   3
  -2  18   4 149.222 6.89475   1
   2  18  -4 153.756 7.14252   1
   2  18  -3 59.3914 5.70938   1
  -2 -18  -3 49.4004 4.26352   3
   2 -18   3 40.6316 1.35106   3
  -2 -18  -2 339.629 8.21795   3
   2 -18   2 312.651 6.41029   3
   2  18  -2 381.480 10.1095   1
   2 -18   2 322.203 6.50993   3
   2  18  -1 136.713 6.63044   1
  -2 -18  -1 124.720 4.81808   3
   2 -18   1 113.455 3.58077   3
  -2  18   1 134.137 6.38324   1
   2 -18   1 121.809 3.70054   3
  -2 -18   0 45.7362 3.55714   3
   2 -18   0 41.9919 2.86903   3
  -2  18   0 50.6179 5.15524   1
   2  18   0 41.3040 5.20477   1
   2 -18   0 43.5399 3.02277   3
   2  18   1 121.025 6.44871   1
  -2 -18   1 119.620 4.42281   3
  -2  18  -1 126.762 6.28446   1
   2 -18  -1 122.254 4.29643   3
  -2 -18   2 358.990 7.93105   3
  -2  18  -2 342.549 9.99127   1
  -2 -18   3 46.6511 3.26255   3
  -2  18  -3 48.9784 5.52757   1
   2  18   4 148.829 6.94094   1
  -2  18  -4 143.820 6.83969   1
  -2 -18   4 143.605 4.35788   3
   2  18   5 213.290 7.90593   1
  -2  18  -5 222.938 7.92553   1
  -2 -18   5 223.796 5.37710   3
   2  18   6 508.283 12.7687   1
  -2 -18   6 524.041 10.1406   3
  -2  18  -6 548.942 12.8139   1
  -2 -18   7 254.866 5.58482   3
   2  18   7 272.767 8.49950   1
  -2  18  -7 281.132 8.64380   1
  -2 -18   8 99.8291 2.94342   3
   2  18   8 98.9769 6.35862   1
  -2  18  -8 97.8280 6.13655   1
  -2  18  -9 511.606 12.5314   1
   2  18   9 516.576 12.9089   1
  -2  18 -10 123.949 6.59299   1
   2  18  10 105.442 6.22355   1
  -2  18 -11 309.306 10.7136   2
   2  18  11 316.903 9.57964   1
  -2  18 -11 309.472 9.24942   1
  -2  18 -12 215.205 9.16868   2
   2  18  12 211.811 7.78982   1
  -2  18 -12 204.043 7.76439   1
  -2  18 -13 52.9949 7.07402   2
   2  18  13 52.0684 5.69539   1
  -2  18 -13 55.9356 5.59482   1
  -2  18 -14 54.8940 6.96480   2
   2  18  14 70.2511 5.72620   1
  -2  18 -14 62.6076 5.50469   1
  -2  18 -15 104.262 8.19227   2
   2  18  15 102.150 6.18651   1
  -2  18 -16 12.9117 7.37048   2
   2  18  16 10.5719 4.58542   1
   2  20 -14 8.88859 6.73169   2
  -2  20  14-1.98986 5.23334   1
   2  20 -13 18.5252 5.74940   1
  -2  20  13 19.6140 5.45877   1
   2  20 -12 22.7765 5.97716   1
  -2  20  12 22.2172 5.56374   1
   2  20 -11 22.7331 6.00879   1
  -2  20  11 25.1167 5.71550   1
   2  20 -10 214.131 8.60370   1
  -2  20  10 210.616 8.31669   1
  -2  20   9 63.1229 6.30760   1
   2  20  -9 61.2387 6.48347   1
   2  20  -9 58.9706 6.72296   2
  -2  20   8 144.793 7.15830   1
   2  20  -8 149.467 7.69308   1
   2  20  -8 136.031 7.60284   2
  -2 -20  -7 463.876 11.3858   3
  -2  20   7 426.974 11.9452   1
   2  20  -7 443.656 12.1234   1
   2  20  -7 438.880 12.4793   2
  -2 -20  -6 329.070 9.23575   3
  -2  20   6 311.629 10.0643   1
   2  20  -6 328.080 10.1225   1
   2  20  -6 339.423 10.2030   2
  -2 -20  -5 268.004 7.89470   3
  -2  20   5 262.787 8.98595   1
   2  20  -5 272.403 9.32409   1
  -2  20   4 36.5890 5.79564   1
   2  20  -4 50.4086 6.11063   1
  -2 -20  -4 43.1682 4.50233   3
   2  20  -3 7.25289 5.19643   1
  -2 -20  -3 9.61454 3.96051   3
   2  20  -2 595.021 13.7381   1
  -2 -20  -2 562.273 11.6574   3
   2 -20   2 510.840 9.78844   3
   2 -20   2 527.185 9.89023   3
   2  20  -1 118.446 6.85104   1
   2 -20   1 109.538 3.48389   3
  -2 -20  -1 115.013 4.76387   3
  -2  20   1 117.085 6.79003   1
   2 -20   1 108.693 3.63434   3
  -2 -20   0 31.0871 3.54611   3
   2 -20   0 33.3065 2.86225   3
  -2  20   0 28.7375 5.44657   1
   2  20   0 29.5257 5.64226   1
   2 -20   0 29.6270 2.94400   3
   2  20   1 102.560 6.64301   1
   2 -20  -1 103.355 4.25954   3
   2 -20  -1 101.722 4.06701   3
  -2 -20   1 104.526 4.39341   3
  -2  20  -1 120.487 6.76678   1
  -2 -20   2 557.387 11.4686   3
  -2  20  -2 593.473 14.0083   1
  -2  20  -3 5.63746 5.29221   1
  -2 -20   3 6.63377 2.82583   3
  -2  20  -4 42.2630 5.83397   1
   2  20   4 40.1764 5.69764   1
  -2 -20   4 41.5748 3.01812   3
   2  20   5 244.621 8.92770   1
  -2  20  -5 260.363 8.81267   1
  -2 -20   5 246.409 5.77730   3
   2  20   6 322.144 9.91635   1
  -2  20  -6 338.138 9.96176   1
  -2 -20   6 302.293 6.45700   3
  -2  20  -7 447.180 11.0659   1
   2  20   7 459.289 11.3736   1
   2  20   8 150.442 7.75785   1
  -2  20  -8 151.852 7.75765   1
   2  20   9 66.3930 6.43843   1
  -2  20  -9 57.5861 5.95542   1
   2  20  10 207.748 8.48194   1
  -2  20 -10 207.520 8.29324   1
  -2  20 -10 212.782 9.17898   2
   2  20  11 22.0739 5.81424   1
  -2  20 -11 26.2819 5.76398   1
  -2  20 -11 24.8152 6.53632   2
   2  20  12 17.0966 5.53965   1
  -2  20 -12 21.5932 5.80851   1
  -2  20 -12 18.3187 6.88452   2
   2  20  13 24.2475 5.61247   1
  -2  20 -13 20.3354 5.64575   1
  -2  20 -13 17.7981 7.05686   2
   2  20  14-3.53399 5.33047   1
  -2  20 -14-2.24123 7.07073   2
   2  22 -11 26.6267 7.33163   2
  -2  22  11 19.9820 5.87512   1
   2  22 -11 24.0827 6.41015   1
   2  22 -10 56.7277 7.11867   2
  -2 -22 -10 47.7810 6.47127   3
   2  22 -10 55.7225 6.80838   1
  -2  22  10 58.5741 6.73057   1
   2  22  -9 11.9247 6.30318   2
  -2 -22  -9 10.9796 5.83167   3
  -2  22   9 12.3658 5.79808   1
   2  22  -9 21.8463 6.40593   1
   2  22  -8 7.29803 6.30322   2
  -2 -22  -8-2.21709 5.55205   3
  -2  22   8 0.32517 6.05875   1
   2  22  -8 8.53959 6.25434   1
   2  22  -7 158.350 8.38805   2
  -2 -22  -7 129.545 6.81717   3
   2  22  -7 140.413 8.12808   1
  -2  22   7 143.400 7.92509   1
   2  22  -6 61.4926 6.84179   2
  -2 -22  -6 52.0324 5.45999   3
  -2  22   6 58.2706 6.97693   1
   2  22  -6 58.9712 6.91229   1
   2  22  -5 103.476 6.97288   2
  -2 -22  -5 93.9617 5.73697   3
   2  22  -5 99.0880 7.20117   1
  -2  22   5 87.4905 7.14667   1
  -2 -22  -4 83.1605 5.31881   3
  -2  22   4 75.5916 6.76119   1
   2  22  -4 82.0724 6.79835   1
  -2 -22  -3 56.2508 4.68208   3
   2  22  -3 56.2563 6.45206   1
  -2 -22  -2 199.099 6.55341   3
   2  22  -2 219.594 8.93243   1
  -2 -22  -1 101.372 4.84178   3
   2 -22   1 84.5389 3.26400   3
   2  22  -1 104.143 7.21645   1
  -2  22   1 97.9873 7.08399   1
   2 -22   0 0.76243 2.69950   3
  -2 -22   0 2.87707 3.47421   3
  -2  22   0-6.17145 5.77229   1
   2  22   0-0.56217 5.91215   1
   2 -22  -1 91.0548 4.08101   3
  -2 -22   1 99.0405 4.44007   3
  -2  22  -1 104.041 7.15216   1
   2  22   1 107.350 7.28092   1
  -2 -22   2 200.990 5.65684   3
   2 -22  -2 192.525 5.89475   3
  -2  22  -2 210.091 8.62189   1
  -2 -22   3 60.4736 3.53836   3
  -2  22  -3 56.6130 6.53459   1
  -2 -22   4 79.8963 3.54959   3
   2  22   4 80.5992 6.65056   1
  -2  22  -4 83.7953 7.03435   1
   2  22   5 98.2729 7.27289   1
  -2  22  -5 103.025 7.16503   1
  -2  22  -6 55.6112 6.75110   1
   2  22   6 52.1409 7.03862   1
  -2  22  -7 150.852 8.05758   1
   2  22   7 147.818 8.24628   1
  -2  22  -8 5.44514 6.23192   1
   2  22   8 4.81935 6.06283   1
   2  22   9 16.1054 6.20707   1
  -2  22  -9 15.3424 6.00647   1
  -2  22 -10 45.2985 7.51608   2
   2  22  10 54.5371 6.72595   1
  -2  22 -10 49.0781 6.35010   1
  -2  22 -11 15.9997 6.97270   2
  -2  22 -11 16.6213 6.36439   1
   2  22  11 15.5401 6.14080   1
   2  24  -8 154.051 9.07867   2
  -2 -24  -8 132.335 7.29689   3
  -2  24   8 136.034 8.34126   1
   2  24  -8 126.877 8.56690   1
   2  24  -7 78.4083 7.68833   2
  -2 -24  -7 67.9666 6.17859   3
  -2  24   7 65.2022 7.37045   1
   2  24  -7 70.1583 7.86989   1
   2  24  -6 39.2562 7.07086   2
  -2 -24  -6 32.7048 5.54394   3
  -2  24   6 38.9526 7.02369   1
   2  24  -6 45.6808 7.31230   1
   2  24  -5 299.234 10.6389   2
  -2 -24  -5 275.440 8.73269   3
  -2  24   5 289.574 10.9225   1
   2  24  -5 299.763 11.0819   1
  -2 -24  -4 16.3721 4.69686   3
  -2  24   4 16.6896 6.83803   1
   2  24  -4 15.9759 6.66715   1
  -2 -24  -3-1.62969 4.37441   3
   2  24  -3 1.12492 6.46626   1
  -2 -24  -2 162.142 6.25714   3
   2  24  -2 174.863 9.14208   1
  -2 -24  -1 58.1584 4.52256   3
  -2  24   1 64.9244 7.50704   1
   2  24  -1 70.5846 7.24234   1
  -2  24   0-6.17713 6.29225   1
   2  24   0 1.62089 6.30283   1
  -2 -24   0-0.46040 3.63426   3
  -2 -24   1 66.9647 4.13886   3
  -2  24  -1 59.5436 7.03874   1
   2  24   1 72.1702 7.33588   1
   2 -24  -2 149.460 5.44007   3
  -2  24  -2 177.848 8.82191   1
   2 -24  -3-0.15842 3.76132   3
  -2  24  -3-4.57039 6.63902   1
   2 -24  -4 16.4783 4.14172   3
  -2  24  -4 18.8522 7.04772   1
   2  24   4 19.4396 6.70388   1
   2  24   5 291.252 11.1488   1
  -2  24  -5 306.568 11.0555   1
   2  24   6 47.1437 7.25810   1
  -2  24  -6 49.0289 7.20399   1
  -2  24  -7 84.0383 7.51955   1
   2  24   7 90.2850 7.97270   1
  -2  24  -8 142.479 8.37834   1
   2  24   8 135.881 8.63401   1
   3   1 -22 114.320 7.74532   2
   3   1 -21 121.157 7.71175   2
  -3  -1 -20 238.045 7.66990   2
   3   1 -20 242.919 9.22505   2
   3   1 -19 31.3166 5.88169   2
  -3  -1 -19 32.9502 4.54228   2
  -3  -1 -18 191.005 6.53615   2
   3   1 -18 191.225 8.04668   2
  -3  -1 -17 834.231 16.8391   2
   3   1 -17 837.325 18.0735   2
   3   1 -16 198.710 7.52784   2
  -3  -1 -16 210.639 6.29978   2
   3   1 -15 926.014 19.3061   2
  -3  -1 -15 950.392 18.2370   2
  -3  -1 -14 22.6514 3.19934   2
   3   1 -14 13.8176 4.49098   2
   3   1 -13 627.088 13.7499   2
  -3  -1 -13 620.798 12.5191   2
  -3  -1 -12 508.115 8.77852   1
  -3   1  12 500.593 8.81875   1
  -3  -1 -12 489.767 8.80726   1
  -3  -1 -12 513.459 10.2510   2
   3   1 -12 515.285 11.4792   2
  -3   1  12 475.164 8.81563   1
  -3   1  11 341.664 6.66121   1
  -3  -1 -11 357.056 6.70964   1
   3   1 -11 353.735 8.94047   2
  -3  -1 -11 355.836 7.76838   2
  -3  -1 -11 368.523 6.63330   1
   3   1 -11 367.039 8.44910   3
  -3   1  10 2007.16 34.8615   1
  -3  -1 -10 2025.59 34.8986   1
   3   1 -10 2038.13 36.6186   2
  -3   1  10 2001.20 36.1933   2
  -3  -1 -10 2019.50 35.5515   2
  -3  -1 -10 2050.76 34.8521   1
   3   1 -10 2015.02 36.1278   3
  -3   1   9 2348.85 40.1162   1
   3   1  -9 2320.05 41.1477   3
   3   1  -9 2349.18 41.5502   2
  -3  -1  -9 2332.15 40.5475   2
  -3  -1  -9 2310.64 40.0807   1
   3   1  -8 2217.44 38.4338   3
  -3  -1  -8 2180.91 37.7799   2
   3   1  -8 2139.63 38.7315   2
  -3  -1  -8 2181.88 37.5381   1
  -3   1   8 2163.31 37.5937   1
  -3   1   7 9994.63 168.270   1
   3   1  -7 9874.62 168.897   3
  -3  -1  -7 9860.19 168.258   2
   3   1  -7 9860.18 169.194   2
  -3   1   6 7128.52 120.740   1
  -3  -1  -6 7179.41 120.544   2
  -3   1   6 7056.06 121.246   2
   3   1  -6 6955.55 121.440   2
   3   1  -6 7019.65 121.198   3
  -3   1   5 41729.1 719.225   3
  -3  -1  -5 42876.9 718.320   2
  -3   1   5 43634.5 718.711   1
  -3   1   5 41739.2 719.052   2
   3   1  -5 41224.9 719.187   2
   3   1  -5 42245.7 719.034   3
  -3  -1  -4 921.182 16.5744   3
  -3   1   4 1056.22 17.0262   3
  -3  -1  -4 914.233 15.8686   2
   3   1  -4 984.015 16.6956   3
  -3   1   4 972.371 16.7441   2
   3   1  -4 908.857 16.7977   2
  -3   1   3 1574.12 28.0783   3
  -3   1   3 1546.63 27.9079   2
   3   1  -3 1528.16 27.9862   2
  -3  -1  -3 1711.75 27.9319   3
   3   1  -3 1615.15 27.9614   3
  -3   1   2 14057.3 234.060   2
  -3  -1  -2 13972.0 234.050   3
   3   1  -2 13995.3 234.071   3
  -3  -1  -1 743.252 12.8434   3
  -3  -1  -1 695.330 12.3087   2
  -3   1   1 659.364 12.6908   2
  -3   1   1 740.580 12.9026   3
   3   1  -1 727.643 12.7856   3
   3   1   0 2136.44 35.8903   3
  -3  -1   0 2102.56 35.9470   3
  -3  -1   0 2113.20 35.6525   2
  -3   1   0 2043.68 35.7617   2
  -3   1   0 2003.93 35.8601   3
  -3   1  -1 765.243 12.8860   3
   3   1   1 792.039 12.9736   3
  -3  -1   1 675.028 12.8205   2
  -3   1  -1 741.634 12.7335   2
   3  -1  -1 655.929 12.8735   2
  -3  -1   1 721.461 13.0589   3
   3  -1  -1 684.811 12.9542   3
  -3   1  -2 14388.0 238.645   3
   3   1   2 14229.9 238.730   3
  -3  -1   2 13986.4 238.772   2
   3  -1  -2 13850.5 238.842   2
   3  -1  -2 14029.2 238.828   3
  -3  -1   2 13879.2 238.876   3
  -3   1  -3 1841.14 30.0365   3
  -3  -1   3 1723.49 30.3658   3
   3  -1  -3 1759.80 30.3186   3
  -3  -1   3 1651.93 30.1952   2
   3  -1  -3 1660.34 30.2517   2
  -3   1  -4 833.222 15.5160   3
   3  -1  -4 909.877 15.9275   3
  -3  -1   4 890.971 15.9546   3
   3  -1  -4 870.080 15.9350   2
  -3   1  -4 840.701 15.5969   1
  -3  -1   4 902.851 15.8809   2
   3  -1  -5 43952.7 720.007   3
  -3   1  -5 41891.3 719.569   1
   3  -1  -5 42126.8 720.026   2
  -3  -1   5 42441.3 719.934   2
  -3   1  -6 6866.35 118.910   2
   3  -1  -6 7180.12 119.484   3
  -3   1  -6 7010.13 118.883   1
  -3  -1   6 7045.04 119.467   2
   3  -1  -6 6873.45 119.584   2
  -3   1  -7 9959.63 169.380   2
   3  -1  -7 10021.4 169.860   3
   3  -1  -7 9899.76 170.044   2
  -3  -1   7 9841.49 169.863   2
  -3   1  -7 10018.6 169.154   1
  -3   1  -8 2110.50 37.2336   2
   3  -1  -8 2174.00 37.7654   3
  -3  -1   8 2112.08 36.7831   1
  -3  -1   8 2080.41 37.6951   2
   3  -1  -8 2130.85 37.9470   2
  -3   1  -8 2173.77 36.8264   1
   3  -1  -9 2316.30 40.4306   3
  -3  -1   9 2238.70 39.2561   1
   3  -1  -9 2341.44 40.6994   2
  -3   1  -9 2321.93 39.9421   2
  -3   1  -9 2269.91 39.2635   1
   3  -1 -10 1977.91 35.9933   3
  -3   1 -10 2012.91 35.5277   2
   3  -1 -10 2005.44 36.2863   2
  -3   1 -10 2035.69 34.6397   1
  -3  -1  10 2025.34 34.6941   1
  -3  -1  10 1984.96 34.6355   1
   3  -1 -11 359.976 9.11059   2
  -3   1 -11 382.932 8.22875   2
  -3   1 -11 387.083 6.93755   1
  -3  -1  11 360.773 6.95366   1
  -3  -1  11 367.781 6.93217   1
  -3  -1  12 496.007 8.81245   1
   3  -1 -12 513.794 11.3954   2
  -3   1 -12 498.520 10.4234   2
  -3   1 -12 490.525 8.77285   1
  -3   1 -12 497.218 8.78230   1
  -3  -1  12 488.850 8.79124   1
   3  -1 -13 615.844 13.4668   2
  -3   1 -13 611.420 12.6029   2
  -3   1 -14 14.7731 3.27106   2
   3  -1 -14 15.7077 4.27961   2
  -3   1 -15 977.559 19.1592   2
   3  -1 -15 984.019 19.9750   2
  -3   1 -16 212.692 6.64993   2
   3  -1 -16 198.112 7.33751   2
  -3   1 -17 814.693 16.9152   2
   3  -1 -17 844.515 17.8246   2
  -3   1 -18 189.912 6.78444   2
   3  -1 -18 198.190 7.72236   2
  -3   1 -19 39.4469 4.77375   2
   3  -1 -19 44.0040 6.05837   2
  -3   1 -20 241.638 7.84014   2
   3  -1 -20 242.514 9.00335   2
   3  -1 -21 139.375 7.86641   2
   3  -1 -22 107.592 7.61465   2
   3   3 -22 341.963 11.4582   2
   3   3 -21 31.1374 6.21714   2
   3   3 -20 251.062 9.57178   2
   3   3 -19 152.256 7.68878   2
  -3  -3 -19 143.914 5.88020   2
   3   3 -18 111.537 6.83928   2
  -3  -3 -18 108.209 5.18328   2
   3   3 -17 302.397 9.57964   2
  -3  -3 -17 316.343 8.09316   2
   3   3 -16 524.781 13.0200   2
  -3  -3 -16 544.218 11.5516   2
   3   3 -15 132.303 6.36064   2
  -3  -3 -15 133.451 4.82239   2
   3   3 -14 816.068 17.3395   2
  -3  -3 -14 821.334 15.8375   2
  -3  -3 -13 554.522 9.83945   1
  -3  -3 -13 575.109 11.2280   2
   3   3 -13 548.935 12.7009   2
  -3  -3 -13 549.495 9.77690   1
  -3   3  13 544.506 9.80722   1
  -3  -3 -12 281.275 6.59094   2
   3   3 -12 294.365 8.32094   2
  -3  -3 -12 284.689 5.54821   1
  -3   3  12 288.908 5.59927   1
  -3  -3 -11 2205.11 37.2421   2
   3   3 -11 2097.18 38.5001   2
   3   3 -11 2070.74 37.7354   3
  -3   3  11 2102.27 36.5623   1
  -3  -3 -11 2120.22 36.5145   1
   3   3 -10 1242.20 23.3206   3
  -3   3  10 1284.85 22.3638   1
  -3   3  10 1276.12 23.5298   2
  -3  -3 -10 1292.21 22.7348   2
   3   3 -10 1258.12 24.0112   2
  -3  -3 -10 1272.98 22.3160   1
  -3   3   9 560.383 10.4791   1
   3   3  -9 569.080 11.3738   3
  -3  -3  -9 575.791 10.6326   2
   3   3  -9 549.672 11.9332   2
  -3   3   9 552.104 11.4419   2
  -3  -3  -9 573.784 10.4518   1
  -3   3   8 3242.07 55.2531   1
   3   3  -8 3311.04 55.9001   3
   3   3  -8 3230.85 56.4246   2
  -3  -3  -8 3150.08 55.1271   2
  -3  -3  -8 3202.25 55.1812   1
  -3   3   7 482.709 9.54214   1
   3   3  -7 486.500 10.0767   3
  -3  -3  -7 526.869 9.24522   2
   3   3  -7 470.116 10.4908   2
  -3  -3  -7 534.867 9.58734   1
  -3  -3  -6 1736.91 29.8531   2
  -3   3   6 1772.64 30.3934   1
   3   3  -6 1722.08 30.6627   3
   3   3  -6 1707.60 31.0868   2
  -3  -3  -6 1748.35 30.3122   1
  -3  -3  -5 1271.38 21.6531   2
   3   3  -5 1280.39 22.5424   3
  -3   3   5 1215.05 22.3703   1
   3   3  -5 1265.18 22.9066   2
  -3   3   5 1245.65 22.6748   2
  -3  -3  -5 1295.11 22.3370   1
  -3   3   4 14310.8 228.656   2
   3   3  -4 14336.8 228.473   3
  -3   3   4 13896.7 228.813   3
   3   3  -4 13921.9 228.767   2
  -3  -3  -4 13875.2 228.377   1
   3  -3   3 3123.56 53.5345   3
  -3  -3  -3 3148.94 54.1079   3
  -3   3   3 3098.78 54.1868   3
   3   3  -3 3179.25 53.9394   3
  -3  -3  -3 3157.57 53.9654   1
  -3   3   3 3119.04 54.0570   2
  -3  -3  -2 10281.2 178.446   3
   3  -3   2 10545.1 177.989   3
   3   3  -2 10597.4 178.325   3
  -3   3   2 10503.7 178.488   3
  -3  -3  -2 10397.2 178.439   1
  -3   3   2 10629.7 178.461   2
   3   3  -1 272.143 5.41989   3
  -3  -3  -1 270.627 5.58786   3
   3  -3   1 248.625 5.58058   1
  -3   3   1 251.266 5.67805   1
  -3   3   1 259.790 5.45013   3
  -3  -3  -1 262.881 4.81278   2
  -3  -3  -1 261.566 5.58954   1
  -3   3   1 251.457 5.49915   2
   3   3   0 23626.9 394.992   3
  -3  -3   0 23128.7 395.068   3
  -3   3   0 22944.1 394.930   3
   3  -3   0 23541.5 395.169   1
  -3   3   0 23893.7 395.243   1
  -3  -3   0 23100.6 394.737   2
  -3   3   0 23316.3 395.032   2
  -3  -3   0 23334.2 395.150   1
  -3  -3   1 266.196 5.63960   1
  -3  -3   1 272.430 5.60118   3
   3   3   1 317.296 5.62327   3
  -3   3  -1 265.517 5.20984   3
  -3   3  -1 262.139 5.65668   1
   3  -3  -1 237.437 5.52610   1
  -3  -3   1 247.513 5.26451   2
   3   3   1 261.059 4.86949   2
   3  -3  -1 249.266 5.59519   2
  -3  -3   2 10548.4 178.608   2
  -3   3  -2 10381.8 178.728   1
   3  -3  -2 10465.2 178.712   1
   3  -3  -2 10696.8 178.762   2
  -3   3  -2 10503.2 178.286   3
  -3   3  -3 3060.11 52.7136   1
   3  -3  -3 2977.37 52.6669   1
  -3  -3   3 3084.49 52.7350   2
  -3   3  -3 3116.31 52.2783   3
   3  -3  -3 3017.93 52.8376   2
   3  -3  -4 14049.3 236.122   1
  -3   3  -4 14066.1 236.115   1
  -3  -3   4 13844.9 236.286   2
   3  -3  -4 14620.9 236.385   3
  -3   3  -4 14002.2 235.759   3
   3  -3  -4 13904.6 236.347   2
  -3   3  -5 1237.81 22.6064   1
  -3  -3   5 1231.28 22.5586   1
   3   3   5 1315.49 21.9086   2
   3  -3  -5 1191.63 22.9537   3
  -3  -3   5 1265.71 22.9564   2
  -3   3  -5 1334.46 22.3879   3
   3  -3  -5 1236.04 23.0322   2
   3   3   6 1756.45 28.8282   2
  -3  -3   6 1676.64 29.8274   2
   3  -3  -6 1732.43 29.9347   3
   3  -3  -6 1654.21 29.9309   2
  -3  -3   6 1703.10 29.2946   1
  -3   3  -6 1645.56 29.3488   1
  -3  -3   7 485.875 10.0602   2
   3  -3  -7 486.434 10.1334   3
   3   3   7 517.315 9.03504   2
  -3   3  -7 494.110 9.78239   2
  -3  -3   7 472.641 10.0393   3
   3  -3  -7 468.738 10.1764   2
  -3  -3   7 485.582 9.34508   1
  -3   3  -7 508.132 9.38684   1
   3   3   8 3247.76 54.9743   2
  -3   3  -8 3029.93 55.6296   2
  -3  -3   8 3323.64 56.0102   2
   3  -3  -8 3337.21 56.0522   3
  -3  -3   8 3299.24 55.9750   3
   3  -3  -8 3227.25 56.0882   2
  -3  -3   8 3179.18 55.0705   1
  -3   3  -8 3120.78 55.1290   1
   3   3   9 592.662 10.5951   2
   3  -3  -9 569.027 11.6945   3
  -3   3  -9 570.458 11.2938   2
  -3  -3   9 547.590 11.5801   2
   3  -3  -9 554.031 11.7641   2
  -3  -3   9 555.978 10.5099   1
  -3   3  -9 572.565 10.5428   1
   3   3  10 1277.98 22.4829   2
  -3   3 -10 1260.35 23.2511   2
   3  -3 -10 1282.79 23.7572   2
  -3  -3  10 1277.48 22.2451   1
  -3   3 -10 1249.75 22.2391   1
   3  -3 -11 2179.92 38.6928   2
  -3   3 -11 2142.59 36.9226   1
  -3  -3  11 2125.82 36.8966   1
   3   3  11 2151.68 37.3774   2
  -3   3 -11 2129.82 38.1863   2
   3  -3 -12 274.906 7.56099   2
   3   3  12 262.525 6.05080   2
  -3   3 -12 260.484 6.81826   2
  -3  -3  12 261.595 5.24889   1
  -3   3 -12 271.407 5.26140   1
  -3  -3  13 547.117 10.0468   1
   3   3  13 567.627 11.0985   2
   3  -3 -13 561.194 12.5830   2
  -3  -3  13 556.565 10.0042   1
  -3   3 -13 575.965 9.98108   1
  -3   3 -13 568.237 11.9870   2
  -3   3 -14 829.393 16.7537   2
   3  -3 -14 844.854 17.2713   2
  -3   3 -15 117.667 5.40954   2
   3  -3 -15 124.599 5.90251   2
  -3   3 -16 540.854 12.3573   2
   3  -3 -16 560.823 13.0398   2
  -3   3 -17 307.148 8.67858   2
   3  -3 -17 313.773 9.36866   2
  -3   3 -18 103.124 5.82237   2
   3  -3 -18 108.281 6.51039   2
  -3   3 -19 146.172 6.68511   2
   3  -3 -19 157.421 7.57107   2
  -3   3 -20 235.944 8.31730   2
   3  -3 -20 250.123 9.17487   2
  -3   3 -21 31.8166 5.45587   2
   3  -3 -21 44.4566 6.42902   2
   3  -3 -22 341.779 10.9181   2
   3   5 -21 24.6844 6.59492   2
   3   5 -20 65.3284 6.74658   2
   3   5 -19 48.2729 6.40090   2
   3   5 -18 218.627 8.45051   2
  -3  -5 -18 210.653 6.52835   2
   3   5 -17 532.580 13.5439   2
  -3  -5 -17 538.461 11.5626   2
   3   5 -16 375.922 10.6296   2
  -3  -5 -16 371.520 8.66164   2
   3   5 -15 1040.37 19.8544   2
  -3  -5 -15 1033.81 17.6664   2
  -3  -5 -14 669.574 12.6085   2
  -3  -5 -14 606.948 11.3066   1
  -3   5  14 629.864 11.3291   1
   3   5 -14 658.946 14.4216   2
  -3  -5 -13 1982.26 34.2488   2
   3   5 -13 1920.00 36.0151   2
  -3  -5 -13 1931.47 33.4150   1
  -3   5  13 1908.45 33.4504   1
  -3  -5 -12 5.85320 2.30842   2
   3   5 -12 10.5370 4.06292   2
  -3  -5 -12 8.30438 1.85919   1
  -3   5  12 6.53829 1.97225   1
   3   5 -12 9.27655 3.07206   3
  -3  -5 -11 197.067 4.82246   2
   3   5 -11 138.045 6.21171   2
  -3  -5 -11 193.254 4.47349   1
  -3   5  11 206.895 4.63468   1
   3   5 -11 215.116 5.75548   3
  -3  -5 -10 1438.02 25.3462   2
   3   5 -10 1438.14 26.0020   3
   3   5 -10 1409.48 26.9104   2
  -3   5  10 1435.70 25.3462   1
  -3  -5 -10 1440.29 25.2810   1
  -3  -5  -9 1975.48 34.8313   2
   3   5  -9 2037.27 35.5472   3
   3  -5   9 1977.91 35.1116   1
   3   5  -9 1998.73 36.3490   2
  -3   5   9 2072.51 35.9300   2
  -3  -5  -9 2010.63 34.9781   1
  -3   5   9 2030.24 35.0775   1
  -3  -5  -8 485.383 9.13953   2
   3   5  -8 513.449 9.98827   3
  -3  -5  -8 489.931 9.49815   1
   3  -5   8 494.779 9.60802   1
  -3   5   8 504.777 10.2564   2
   3   5  -8 501.700 10.7798   2
  -3   5   8 494.202 9.60624   1
  -3  -5  -7 926.990 16.3331   2
   3   5  -7 927.191 17.0739   3
  -3  -5  -7 918.084 16.8091   1
   3  -5   7 935.938 16.9366   1
   3   5  -7 939.516 17.8269   2
  -3   5   7 947.002 16.9579   1
  -3   5   6 2088.24 36.2438   1
   3  -5   6 2048.04 36.1945   1
  -3  -5  -6 2062.86 36.1516   1
   3   5  -6 2050.49 36.8843   2
   3   5  -6 2114.49 36.2364   3
   3  -5   5 7156.74 121.016   1
  -3   5   5 7263.27 121.067   1
  -3  -5  -5 7179.31 120.954   1
   3   5  -5 6987.92 121.075   1
   3   5  -5 6786.08 121.466   2
   3   5  -5 7086.46 120.897   3
   3  -5   4 1111.22 19.7581   1
   3   5  -4 1160.24 19.9638   1
  -3  -5  -4 1151.76 19.7473   1
  -3   5   4 1155.78 19.9591   2
   3   5  -4 1167.35 19.6191   3
   3  -5   3 343.268 5.91259   3
   3   5  -3 299.782 6.51332   3
  -3  -5  -3 344.768 6.97871   3
  -3   5   3 301.164 6.81337   2
   3   5  -3 289.928 6.82262   1
  -3  -5  -3 322.156 6.70274   1
  -3  -5  -2 2803.18 50.2499   3
   3   5  -2 2820.71 49.9953   3
   3  -5   2 2924.47 49.5608   3
   3   5  -2 2986.51 50.4326   1
  -3  -5  -2 2938.81 50.2524   1
  -3   5   2 2981.54 50.2998   2
   3   5  -1 1537.72 26.7032   3
   3  -5   1 1555.18 26.3750   3
   3  -5   1 1557.33 27.0139   1
  -3   5   1 1472.24 27.0363   1
  -3   5   1 1526.64 26.7512   3
   3   5  -1 1462.58 27.0840   1
  -3  -5  -1 1564.66 27.0013   1
  -3   5   1 1505.38 26.9261   2
   3  -5   0 6214.48 108.289   3
   3  -5   0 6452.93 108.777   1
  -3   5   0 6343.49 108.801   1
   3   5   0 6410.30 108.341   2
  -3   5   0 6408.12 108.340   3
   3   5   0 6482.09 108.885   1
  -3  -5   0 6098.59 108.744   1
   3   5   0 6542.87 108.506   3
   3  -5  -1 1364.91 25.6749   3
   3  -5  -1 1459.94 25.9794   1
  -3   5  -1 1514.14 26.1056   1
   3   5   1 1490.54 25.4060   2
  -3   5  -1 1498.86 25.4700   3
   3   5   1 1518.78 26.1576   1
  -3  -5   1 1377.20 25.9997   1
   3   5   1 1519.54 25.8354   3
  -3   5  -2 2847.98 47.0648   3
  -3   5  -2 2883.19 47.8103   1
   3  -5  -2 2882.45 47.7451   1
  -3  -5   3 314.120 6.51773   2
   3  -5  -3 306.452 6.59074   1
  -3   5  -3 320.009 6.72187   1
  -3  -5   3 272.158 6.36372   3
  -3   5  -3 324.755 5.75228   3
   3  -5  -3 313.596 6.78780   2
  -3   5  -4 1188.15 20.4057   3
  -3  -5   4 1245.40 21.1643   3
  -3   5  -4 1172.02 21.2160   1
   3  -5  -4 1214.56 21.1997   1
  -3  -5   4 1232.91 21.2918   2
   3   5   4 1182.29 20.2785   2
   3  -5  -4 1222.40 21.5298   2
  -3  -5   4 1222.32 21.1267   1
  -3  -5   5 7237.42 120.260   1
   3   5   5 6990.00 120.379   1
  -3   5  -5 6884.01 119.640   3
  -3  -5   5 7393.18 120.432   3
   3  -5  -5 7139.65 120.302   1
  -3   5  -5 6980.52 120.330   1
  -3  -5   5 7042.06 120.535   2
   3   5   5 6996.29 119.522   2
   3  -5  -5 7167.23 120.645   2
  -3   5  -6 2128.40 36.4978   3
  -3   5  -6 2022.24 37.0505   1
   3  -5  -6 2125.37 37.0530   1
  -3  -5   6 2168.27 37.0233   1
  -3  -5   6 2136.83 37.2481   3
  -3  -5   6 2163.93 37.4519   2
   3   5   6 2117.75 36.3636   2
   3  -5  -6 2145.83 37.5639   2
  -3   5  -7 931.701 16.8889   1
  -3   5  -7 923.148 16.4216   3
   3  -5  -7 935.816 16.8814   1
   3  -5  -7 914.327 17.4693   2
   3  -5  -7 922.901 17.4842   3
  -3  -5   7 881.386 17.1357   3
  -3  -5   7 951.332 17.4269   2
   3   5   7 939.909 16.2855   2
  -3  -5   7 925.221 16.7847   1
  -3  -5   8 494.592 9.61452   1
   3  -5  -8 486.898 9.66540   1
   3  -5  -8 501.309 10.5359   2
  -3  -5   8 496.253 10.2766   3
   3  -5  -8 520.854 10.6191   3
  -3  -5   8 490.212 10.3764   2
   3   5   8 501.141 9.22990   2
  -3   5  -8 507.186 9.69927   1
  -3   5  -9 2007.74 36.5700   2
   3   5   9 2074.59 35.5490   2
   3  -5  -9 2035.70 36.7930   2
   3  -5  -9 2074.91 35.8021   1
  -3   5  -9 2028.96 35.7600   1
  -3  -5   9 2050.78 35.7215   1
  -3   5 -10 1435.27 26.6096   2
   3   5  10 1479.47 25.5273   2
   3  -5 -10 1409.33 26.7293   2
  -3   5 -10 1453.98 25.5682   1
  -3  -5  10 1435.63 25.5093   1
   3   5  11 203.244 4.88015   2
  -3   5 -11 214.321 6.16895   2
   3  -5 -11 216.004 6.50891   2
  -3   5 -11 210.144 4.80395   1
  -3  -5  11 200.185 4.70373   1
   3   5  12 9.45392 2.28325   2
   3  -5 -12 7.17531 3.85631   2
  -3   5 -12 4.70591 3.21216   2
  -3  -5  12 8.54568 1.92778   1
  -3   5 -12 7.93863 1.92137   1
   3   5  13 2054.52 35.2095   2
   3  -5 -13 2009.15 36.6419   2
  -3   5 -13 1902.32 36.3138   2
  -3   5 -13 1970.41 34.5536   1
  -3  -5  13 2015.30 34.5596   1
  -3   5 -14 621.868 11.4750   1
   3  -5 -14 665.245 14.1710   2
   3   5  14 651.049 12.5038   2
  -3   5 -14 633.279 13.7870   2
  -3  -5  14 642.110 11.4904   1
   3   5  15 1013.03 17.1331   2
   3  -5 -15 1044.37 19.0117   2
  -3   5 -15 981.511 18.6045   2
  -3  -5  15 917.349 15.6340   1
  -3   5 -16 371.540 9.75244   2
   3   5  16 369.442 8.45236   2
   3  -5 -16 401.501 10.3796   2
  -3   5 -17 506.359 12.3868   2
   3  -5 -17 537.296 12.7623   2
  -3   5 -18 226.360 7.99751   2
   3  -5 -18 233.694 8.38672   2
  -3   5 -19 39.8679 5.34054   2
   3  -5 -19 47.6118 5.99660   2
  -3   5 -20 59.1068 6.18546   2
   3  -5 -20 71.5710 6.56381   2
  -3   5 -21 31.4215 5.79594   2
   3  -5 -21 36.0178 6.39731   2
   3   7 -21 179.498 9.07224   2
   3   7 -20 81.6978 7.37778   2
   3   7 -19 460.064 13.0517   2
   3   7 -18 71.4973 6.82496   2
   3   7 -17 76.9313 6.30000   2
  -3  -7 -17 81.6731 4.38928   2
   3   7 -16 14.1616 5.34869   2
  -3   7  16 11.1528 1.78985   1
  -3  -7 -16 11.5184 3.41142   2
   3   7 -15 838.947 18.1190   2
  -3   7  15 798.655 14.7843   1
  -3  -7 -15 841.187 15.7896   2
   3   7 -14 3447.99 61.1680   2
  -3   7  14 3318.13 58.4126   1
  -3  -7 -14 3489.80 59.0330   2
   3   7 -13 1268.88 25.2776   2
  -3   7  13 1268.27 22.8884   1
  -3  -7 -13 1267.99 22.8146   1
  -3  -7 -13 1327.65 23.2843   2
   3   7 -12 884.224 16.7427   3
  -3  -7 -12 848.597 16.2065   2
   3   7 -12 864.356 18.1830   2
  -3   7  12 870.872 16.1476   1
  -3  -7 -12 898.978 16.1006   1
   3   7 -11 1505.29 26.4584   3
  -3  -7 -11 1489.71 25.9195   2
   3  -7  11 1418.02 26.0056   1
   3   7 -11 1478.09 27.8628   2
  -3   7  11 1406.90 25.9890   1
  -3  -7 -11 1477.18 25.9242   1
   3   7 -10 2491.24 44.2726   3
  -3  -7 -10 2584.46 43.8189   2
   3  -7  10 2564.19 44.1728   1
   3   7 -10 2444.46 45.4953   2
  -3  -7 -10 2509.58 44.0006   1
  -3   7  10 2520.88 44.1345   1
   3  -7   9 1562.31 28.0215   1
  -3  -7  -9 1589.33 27.8752   1
  -3   7   9 1564.15 28.0094   1
  -3   7   9 1587.55 28.6230   2
   3   7  -9 1584.01 29.2719   2
   3   7  -9 1558.17 28.0440   3
   3   7  -8 825.398 15.2598   3
  -3  -7  -8 813.481 15.1680   1
  -3   7   8 828.623 15.3438   1
   3  -7   8 803.718 15.2938   1
  -3   7   8 866.136 15.8813   2
   3   7  -8 814.159 16.3435   2
   3   7  -8 785.752 15.4051   1
   3   7  -7 342.258 7.84453   1
  -3   7   7 376.783 8.15001   2
   3   7  -7 367.032 7.53675   3
   3  -7   7 365.229 7.70929   1
   3   7  -7 359.322 8.61073   2
  -3   7   7 359.390 7.73540   1
  -3  -7  -7 357.871 7.63281   1
   3   7  -6 2449.01 42.3622   3
   3   7  -6 2278.72 43.2107   2
  -3   7   6 2487.69 42.7396   1
   3  -7   6 2437.49 42.6538   1
  -3  -7  -6 2521.31 42.5945   1
   3   7  -6 2416.78 42.8363   1
   3  -7   5 4159.70 72.5972   1
   3   7  -5 4242.54 72.2784   3
  -3   7   5 4225.25 72.7310   1
   3   7  -5 4181.45 72.8061   1
  -3  -7  -5 4257.47 72.5958   1
   3  -7   4 1592.89 27.1892   1
   3   7  -4 1628.50 26.7671   3
   3   7  -4 1616.34 27.4240   1
  -3  -7  -4 1598.72 27.1331   1
   3  -7   3 2490.30 42.3369   3
   3   7  -3 2519.59 43.0570   3
   3   7  -3 2481.78 43.6699   1
  -3  -7  -3 2519.76 43.4364   1
  -3   7   3 2413.44 43.4639   2
   3   7  -2 4250.67 70.6146   3
   3  -7   2 4158.84 70.0595   3
  -3   7   2 4260.04 71.0471   2
   3   7  -2 4118.07 71.1801   1
  -3  -7  -2 4145.35 70.9920   1
   3   7  -1 1069.49 19.1561   3
   3  -7   1 1082.68 18.7668   3
   3  -7   1 1106.73 19.5925   1
   3   7  -1 1070.11 19.2910   2
  -3   7   1 1074.73 19.7198   1
  -3  -7  -1 1050.12 19.4984   1
   3   7  -1 1056.38 19.7264   1
   3   7   0 385.652 7.54865   3
   3  -7   0 369.507 7.15648   3
   3  -7   0 365.796 7.81128   1
  -3   7   0 366.233 7.99594   1
  -3  -7   0 384.883 7.82571   1
   3   7   0 361.431 8.03141   1
  -3  -7   1 1055.00 18.6453   3
   3  -7  -1 1009.54 18.4442   3
   3  -7  -1 1033.29 18.9006   1
  -3   7  -1 1063.57 19.1182   1
  -3  -7   1 1055.71 18.8939   1
   3   7   1 1003.77 19.0938   1
   3  -7  -2 4133.44 70.9286   1
   3  -7  -2 4025.52 70.6601   3
  -3   7  -2 4217.55 71.1196   1
  -3  -7   2 4128.78 70.6593   3
   3  -7  -3 2461.02 43.5718   3
   3  -7  -3 2505.43 43.7185   1
  -3   7  -3 2497.14 43.8432   1
  -3  -7   3 2551.06 43.4530   3
   3   7   4 1611.95 27.2411   2
  -3  -7   4 1583.00 27.7696   3
   3  -7  -4 1584.04 28.0658   1
   3  -7  -4 1673.60 28.1634   3
  -3   7  -4 1602.69 28.1171   1
  -3  -7   4 1565.08 27.9951   1
   3  -7  -5 3995.15 70.7057   2
   3   7   5 4040.11 69.6021   2
  -3  -7   5 4154.44 70.2520   3
   3  -7  -5 4079.59 70.4134   1
   3  -7  -5 4167.03 70.6201   3
  -3   7  -5 4095.22 70.4683   1
   3   7   5 4111.93 70.5909   1
  -3  -7   5 4065.86 70.3554   1
  -3  -7   6 2434.02 42.5715   1
   3   7   6 2534.86 42.9286   1
  -3   7  -6 2441.78 41.5572   3
  -3  -7   6 2447.33 42.5797   3
   3  -7  -6 2477.28 42.6912   1
   3  -7  -6 2396.96 43.0331   2
   3   7   6 2409.95 41.8910   2
  -3   7  -6 2412.19 42.6803   1
  -3   7  -7 354.757 7.65960   1
  -3  -7   7 351.713 7.59905   1
  -3   7  -7 360.918 6.60359   3
   3  -7  -7 352.567 7.67642   1
   3   7   7 354.877 7.85775   1
  -3  -7   7 363.584 7.76492   3
   3   7   7 369.147 6.92157   2
   3  -7  -7 353.970 8.27829   2
  -3  -7   8 847.388 15.7934   1
  -3   7  -8 832.364 15.8941   1
  -3   7  -8 842.213 15.0441   3
   3  -7  -8 878.555 15.9449   1
   3   7   8 846.933 16.0556   1
  -3  -7   8 829.128 16.0498   3
   3   7   8 892.932 15.3482   2
   3  -7  -8 831.849 16.5065   2
  -3  -7   9 1577.24 27.9288   1
  -3   7  -9 1570.33 28.0433   1
   3  -7  -9 1558.20 27.9802   1
  -3   7  -9 1576.95 27.3681   3
  -3  -7   9 1592.58 28.4233   3
  -3   7  -9 1577.26 28.8699   2
   3   7   9 1581.64 27.5637   2
   3  -7  -9 1539.36 28.7861   2
   3  -7 -10 2514.93 44.1380   1
   3  -7 -10 2458.83 45.1227   2
  -3   7 -10 2508.54 45.1630   2
   3   7  10 2575.09 43.8385   2
  -3   7 -10 2545.60 44.1878   1
  -3  -7  10 2527.74 44.0835   1
   3  -7 -11 1467.07 26.1729   1
  -3   7 -11 1520.48 27.4911   2
   3  -7 -11 1485.68 27.4310   2
   3   7  11 1513.18 26.0220   2
  -3   7 -11 1397.76 26.1487   1
  -3  -7  11 1450.03 26.0721   1
   3   7  12 920.195 16.5379   2
  -3   7 -12 868.350 16.4968   3
  -3   7 -12 882.672 18.0481   2
   3  -7 -12 928.524 18.1312   2
  -3   7 -12 884.881 16.5400   1
  -3  -7  12 904.993 16.4595   1
  -3   7 -13 1253.29 23.2121   3
  -3   7 -13 1302.19 24.7486   2
   3   7  13 1320.20 23.2487   2
   3  -7 -13 1319.93 24.7918   2
  -3  -7  13 1298.11 22.9377   1
  -3   7 -13 1256.79 22.9451   1
  -3   7 -14 3366.16 60.2951   2
   3   7  14 3506.78 58.7727   2
   3  -7 -14 3466.65 60.2896   2
  -3   7 -14 3313.62 58.2877   1
  -3  -7  14 3353.14 58.2369   1
  -3   7 -15 789.211 14.8978   1
   3  -7 -15 853.882 17.5697   2
   3   7  15 831.665 15.6874   2
  -3   7 -15 828.384 17.5732   2
  -3  -7  15 845.858 14.9225   1
   3   7  16 15.5160 3.09197   2
  -3   7 -16 13.4070 4.69729   2
  -3  -7  16 13.3422 1.77859   1
   3  -7 -16 10.3296 4.96913   2
  -3   7 -17 73.0809 5.56524   2
   3  -7 -17 68.7499 5.64677   2
  -3   7 -18 55.6074 5.61505   2
   3  -7 -18 69.6676 6.07615   2
  -3   7 -19 472.214 12.7208   2
   3  -7 -19 509.223 12.9491   2
  -3   7 -20 89.3848 6.76986   2
   3  -7 -20 90.0673 7.07179   2
  -3   7 -21 174.850 8.13702   2
   3  -7 -21 180.640 8.52555   2
   3   9 -20 71.7632 7.69098   2
   3   9 -19 465.648 13.4416   2
   3   9 -18 16.7349 6.15000   2
   3   9 -17 594.204 14.4952   2
  -3   9  17 536.738 10.2862   1
   3   9 -16 798.850 17.7785   2
  -3   9  16 734.863 14.2310   1
  -3  -9 -16 797.487 15.0442   2
   3   9 -15 65.0479 6.10775   2
  -3   9  15 58.2946 3.22551   1
  -3  -9 -15 60.1977 3.73488   2
   3   9 -14 580.928 14.0244   2
  -3   9  14 567.734 11.3156   1
   3  -9  13 112.578 4.01731   1
   3   9 -13 111.668 4.55370   3
   3   9 -13 111.954 6.53511   2
  -3   9  13 113.509 4.09261   1
   3  -9  12 2494.70 44.6773   1
   3   9 -12 2583.88 44.7397   3
   3   9 -12 2583.80 46.5969   2
  -3  -9 -12 2533.62 44.5308   1
  -3   9  12 2557.26 44.6584   1
   3  -9  11 274.169 6.63461   1
   3   9 -11 277.882 6.60147   3
   3   9 -11 279.193 8.48837   2
  -3  -9 -11 278.355 6.52192   1
  -3   9  11 278.792 6.67742   1
  -3   9  10 893.391 17.1387   1
  -3  -9 -10 915.688 16.9796   1
   3   9 -10 904.784 16.9043   3
   3  -9  10 893.026 17.0877   1
   3   9 -10 938.703 18.6676   2
   3   9 -10 911.099 17.3753   1
   3   9  -9 337.152 7.39077   3
   3   9  -9 343.831 8.99418   2
   3   9  -9 345.253 8.07841   1
  -3  -9  -9 353.423 7.65745   1
  -3   9   9 351.077 7.88500   1
   3  -9   9 341.071 7.75983   1
   3  -9   8 212.422 5.66048   1
   3   9  -8 207.797 5.06611   3
   3   9  -8 212.924 6.66551   2
  -3   9   8 192.306 5.58717   1
  -3  -9  -8 204.201 5.37448   1
   3   9  -8 213.988 5.81004   1
   3   9  -7 575.934 11.9468   1
   3   9  -7 577.224 11.0567   3
  -3  -9  -7 574.409 11.4918   1
  -3   9   7 575.885 11.6854   1
  -3   9   7 601.119 11.9377   2
   3  -9   7 570.464 11.5186   1
   3   9  -6 466.952 10.1655   1
   3   9  -6 490.796 9.31995   3
  -3  -9  -6 468.032 9.75544   1
  -3   9   6 469.275 10.0559   1
  -3   9   6 494.637 10.0862   2
   3  -9   6 473.240 9.83246   1
   3   9  -5 114.098 4.41026   1
   3   9  -5 117.202 3.42113   3
  -3  -9  -5 109.241 4.04323   1
  -3   9   5 118.412 4.18832   1
  -3   9   5 117.628 4.15079   2
   3  -9   5 119.367 4.07828   1
   3   9  -4 7919.81 130.833   3
   3  -9   4 7926.39 131.462   1
  -3  -9  -4 8100.05 131.449   1
   3   9  -4 7936.16 131.737   1
   3   9  -3 1322.88 22.6270   3
   3   9  -3 1262.56 23.2606   2
  -3  -9  -3 1222.58 23.1151   1
   3   9  -3 1262.54 23.4821   1
  -3  -9  -2 1462.55 27.1192   3
   3   9  -2 1525.94 26.7407   3
   3  -9   2 1507.18 26.0974   3
   3   9  -2 1537.92 27.2392   2
  -3  -9  -2 1564.56 27.2964   1
   3   9  -2 1534.70 27.6150   1
  -3  -9  -1 6972.11 118.822   3
   3  -9   1 6909.20 118.144   3
   3  -9   1 7048.63 119.107   1
  -3   9   1 6873.87 119.212   1
  -3  -9  -1 7007.06 119.045   1
   3   9  -1 6935.34 119.393   1
  -3  -9   0 2029.87 36.9966   3
   3  -9   0 2085.22 36.6121   3
   3  -9   0 2144.37 37.3969   1
  -3   9   0 2146.08 37.5706   1
  -3  -9   0 2164.91 37.3528   1
   3   9   0 2193.50 37.7472   1
  -3  -9   1 6826.30 119.056   3
   3  -9  -1 6979.89 118.926   3
   3  -9  -1 7003.15 119.508   1
  -3  -9   1 7071.32 119.479   1
  -3   9  -1 6918.32 119.644   1
   3   9   1 7121.99 119.845   1
   3  -9  -2 1546.90 27.3331   1
   3  -9  -2 1481.12 26.8434   3
  -3   9  -2 1536.66 27.4908   1
  -3  -9   2 1517.80 26.8382   3
   3  -9  -3 1285.82 23.4320   3
   3  -9  -3 1304.31 23.6870   1
  -3  -9   3 1327.83 23.2485   3
  -3   9  -3 1284.88 23.8246   1
  -3  -9   4 7938.89 132.289   3
   3  -9  -4 7996.22 132.707   1
   3  -9  -4 7846.51 132.647   3
  -3  -9   4 8037.92 132.726   1
  -3   9  -4 8053.19 132.891   1
   3   9   5 107.532 3.08384   2
  -3  -9   5 112.488 3.68739   3
   3  -9  -5 109.933 4.09410   1
   3  -9  -5 112.580 4.22103   3
   3   9   5 112.058 4.37344   1
  -3  -9   5 112.579 3.97419   1
  -3   9  -5 112.370 4.24429   1
   3   9   6 472.144 8.93882   2
  -3  -9   6 479.656 9.46150   3
   3  -9  -6 466.964 9.69442   1
   3  -9  -6 463.524 10.0245   3
   3   9   6 463.825 10.0688   1
  -3  -9   6 460.799 9.68117   1
  -3   9  -6 472.373 9.87981   1
   3   9   7 609.489 11.2737   2
  -3  -9   7 620.280 11.8569   3
   3  -9  -7 631.499 12.5549   3
  -3  -9   7 589.151 11.9921   1
  -3   9  -7 593.722 12.1630   1
   3   9   7 600.548 12.4216   1
   3  -9  -7 607.223 12.0706   1
   3   9   8 204.431 5.88173   1
   3  -9  -8 211.615 6.30799   2
   3  -9  -8 217.676 5.75016   1
  -3  -9   8 221.211 5.54539   3
   3   9   8 211.048 4.81683   2
  -3   9  -8 218.502 5.87353   1
  -3  -9   8 213.740 5.60866   1
  -3  -9   9 344.182 7.50668   1
  -3   9  -9 343.125 7.80353   1
   3   9   9 344.586 7.99538   1
  -3   9  -9 334.212 6.08716   3
  -3   9  -9 320.692 6.09200   3
   3  -9  -9 350.383 7.64513   1
  -3  -9   9 345.616 7.63800   3
   3   9   9 350.643 6.94539   2
   3  -9  -9 347.182 8.45625   2
  -3  -9  10 924.529 16.9672   1
  -3   9 -10 889.662 17.0779   1
   3   9  10 903.473 17.3025   1
  -3   9 -10 910.194 15.8275   3
  -3   9 -10 875.326 15.8375   3
  -3   9 -10 907.633 18.1976   2
   3  -9 -10 900.199 17.8991   2
   3   9  10 924.569 16.4870   2
   3  -9 -10 909.374 17.0142   1
  -3   9 -11 263.853 6.57807   1
  -3  -9  11 271.183 6.46931   1
   3  -9 -11 281.269 6.57852   1
  -3   9 -11 268.013 5.48419   3
  -3   9 -11 265.823 7.90441   2
  -3   9 -11 260.630 5.50043   3
   3   9  11 277.964 6.08609   2
   3  -9 -11 288.876 7.74341   2
  -3   9 -12 2529.46 45.1630   1
  -3  -9  12 2632.53 45.0899   1
   3  -9 -12 2625.25 45.1827   1
  -3   9 -12 2582.52 46.7466   2
  -3   9 -12 2493.43 44.4220   3
  -3   9 -12 2557.79 44.4029   3
   3   9  12 2637.20 44.9047   2
   3  -9 -12 2641.17 46.4870   2
   3  -9 -13 124.881 5.90151   2
  -3   9 -13 117.356 6.24311   2
   3   9  13 119.878 4.02192   2
  -3  -9  13 116.891 4.08636   1
  -3   9 -13 117.157 4.27225   1
  -3   9 -14 563.002 13.6557   2
   3   9  14 609.898 11.7086   2
  -3   9 -14 570.182 11.6260   1
   3  -9 -14 603.734 13.5009   2
  -3  -9  14 593.082 11.5264   1
   3   9  15 62.8995 3.48257   2
  -3   9 -15 62.4230 5.70323   2
   3  -9 -15 67.4479 5.57168   2
  -3  -9  15 60.1614 3.12089   1
  -3   9 -15 61.9124 3.21555   1
   3  -9 -16 837.713 17.7940   2
  -3   9 -16 839.892 18.2141   2
   3  -9 -17 587.882 13.9739   2
  -3   9 -17 603.344 14.5868   2
   3  -9 -18 14.0703 5.56630   2
  -3   9 -18 15.9832 5.52448   2
   3  -9 -19 521.613 13.1570   2
  -3   9 -19 476.962 13.0431   2
   3  -9 -20 72.7980 6.78627   2
  -3   9 -20 68.1298 6.83399   2
   3  11 -20 60.0864 7.29114   2
   3  11 -19 47.1230 7.05391   2
   3  11 -18 107.501 7.52461   2
   3  11 -17 413.228 12.1482   2
  -3  11  17 386.962 8.44103   1
   3  11 -16 689.366 16.5071   2
  -3  11  16 673.605 13.2687   1
   3  11 -15 393.484 11.4717   2
  -3  11  15 383.636 8.63654   1
   3  11 -14 50.9319 5.86740   2
  -3  11  14 60.9281 3.67118   1
   3 -11  14 55.9370 3.60763   1
   3 -11  13 412.043 9.04541   1
   3  11 -13 415.005 11.2644   2
  -3  11  13 390.494 9.00301   1
   3  11 -12 88.6024 4.39164   1
   3 -11  12 97.7360 4.24793   1
   3  11 -12 93.8285 6.07817   2
  -3  11  12 93.9787 4.37356   1
  -3 -11 -12 89.7806 4.11777   1
   3  11 -11 645.776 12.4164   3
   3 -11  11 625.559 12.9105   1
   3  11 -11 640.597 13.2685   1
   3  11 -11 658.042 14.7249   2
  -3 -11 -11 637.309 12.8000   1
  -3  11  11 635.960 13.0510   1
   3 -11  10 127.384 4.77663   1
   3  11 -10 131.383 4.15251   3
   3  11 -10 133.625 6.30325   2
  -3  11  10 134.601 5.02403   1
  -3 -11 -10 139.884 4.78959   1
   3  11 -10 130.719 5.16376   1
   3 -11   9 346.325 8.10646   1
   3  11  -9 332.334 7.25484   3
   3  11  -9 338.170 9.29111   2
  -3  11   9 325.388 8.12271   1
  -3 -11  -9 350.246 8.00972   1
   3  11  -9 347.734 8.46846   1
   3 -11   8 497.217 10.6071   1
  -3 -11  -8 497.074 10.5296   1
  -3  11   8 527.312 10.9575   1
   3  11  -8 509.255 11.0976   1
   3  11  -8 485.010 9.77235   3
   3 -11   7 1019.83 19.4841   1
  -3 -11  -7 1040.71 19.3652   1
  -3  11   7 1031.95 19.7181   1
   3  11  -7 1029.81 19.7506   1
   3  11  -7 1031.21 18.6234   3
   3 -11   6 365.807 8.33001   1
  -3  11   6 363.118 8.69908   1
  -3 -11  -6 389.709 8.51472   1
   3  11  -6 357.312 8.73407   1
   3  11  -6 356.721 7.44435   3
   3 -11   5 3255.90 57.7523   1
   3  11  -5 3369.17 56.9316   3
  -3  11   5 3205.69 57.9097   1
  -3 -11  -5 3318.50 57.6617   1
   3  11  -5 3304.22 58.1060   1
   3  11  -4 8.91413 3.60115   1
  -3 -11  -4 6.04826 3.05274   1
   3 -11   4 9.27647 3.05891   1
   3  11  -4 9.97477 3.35170   2
  -3 -11  -4 8.09680 3.36495   3
   3  11  -4 11.9055 2.28105   3
  -3  11   4 8.73864 3.47018   1
  -3  11   4 9.41196 3.14861   2
   3  11  -3 2400.27 41.5535   3
  -3 -11  -3 2352.60 42.2601   3
   3  11  -3 2386.69 42.4791   2
  -3 -11  -3 2369.30 42.2655   1
   3  11  -3 2454.87 42.7561   1
  -3 -11  -2 749.464 14.7796   3
   3 -11   2 771.681 13.5090   3
  -3 -11  -2 755.064 14.9349   1
   3  11  -2 771.709 15.4015   1
  -3 -11  -1 760.748 14.3828   3
   3 -11   1 740.643 13.5478   3
   3 -11   1 764.610 14.8103   1
  -3 -11  -1 739.517 14.7005   1
  -3  11   1 787.811 15.1264   1
   3  11  -1 745.354 15.2094   1
  -3 -11   0 1083.49 20.0213   3
   3 -11   0 1103.62 19.5460   3
   3 -11   0 1078.86 20.5435   1
  -3 -11   0 1098.22 20.4625   1
  -3  11   0 1105.21 20.7785   1
   3  11   0 1100.43 20.9027   1
  -3 -11   1 755.084 14.1626   3
   3 -11  -1 741.515 13.8916   3
   3 -11  -1 759.711 14.7076   1
  -3 -11   1 737.165 14.6218   1
  -3  11  -1 768.443 15.0220   1
   3  11   1 724.445 15.0637   1
   3 -11  -2 748.790 15.1678   1
   3 -11  -2 790.758 14.5840   3
  -3  11  -2 798.075 15.4903   1
  -3 -11   2 763.003 14.5285   3
   3 -11  -3 2395.71 42.4115   3
   3 -11  -3 2401.77 42.7953   1
  -3 -11   3 2419.98 42.1715   3
  -3  11  -3 2466.94 43.0639   1
  -3 -11   4 13.5341 2.47384   3
   3 -11  -4 9.06101 3.12920   1
   3 -11  -4 9.92842 2.91304   3
  -3 -11   4 12.5476 3.09656   1
   3  11   4 11.8654 3.60423   1
  -3  11  -4 8.84726 3.49655   1
   3  11   5 3333.33 57.4020   2
  -3 -11   5 3378.66 57.5944   3
   3 -11  -5 3281.50 58.1370   1
   3 -11  -5 3345.79 58.1372   3
   3  11   5 3264.32 58.5435   1
  -3  11  -5 3348.14 58.3703   1
  -3 -11   5 3309.53 58.1021   1
   3  11   6 356.387 7.25592   2
  -3 -11   6 356.260 7.58557   3
   3 -11  -6 335.267 8.09137   1
   3 -11  -6 331.434 8.21175   3
   3  11   6 347.523 8.66830   1
  -3 -11   6 357.345 8.22260   1
  -3  11  -6 360.524 8.44342   1
   3  11   7 1060.71 18.6924   2
  -3 -11   7 1004.38 18.9494   3
   3  11   7 1028.58 19.7585   1
  -3 -11   7 1035.78 19.4659   1
  -3  11  -7 1022.27 19.6554   1
   3 -11  -7 1035.83 19.4893   1
   3 -11  -8 511.083 10.6080   1
   3  11   8 520.182 11.1054   1
  -3 -11   8 505.898 10.1796   3
   3  11   8 478.467 9.77964   2
  -3  11  -8 513.237 10.8394   1
  -3 -11   8 503.297 10.6618   1
   3 -11  -9 314.297 7.86224   1
   3  11   9 335.851 8.32521   1
  -3 -11   9 312.660 7.39568   3
   3  11   9 345.651 7.11431   2
  -3 -11   9 334.266 7.87059   1
  -3  11  -9 335.468 8.14503   1
   3 -11 -10 132.371 4.84347   1
   3  11  10 145.515 5.27866   1
  -3 -11  10 131.830 4.49021   3
   3  11  10 142.206 4.07652   2
  -3  11 -10 133.161 5.16341   1
  -3 -11  10 132.762 4.81445   1
   3 -11 -11 649.494 12.9465   1
   3  11  11 648.056 13.3253   1
  -3  11 -11 643.463 14.4866   2
   3  11  11 636.821 12.3252   2
  -3  11 -11 624.931 13.0066   1
  -3 -11  11 630.068 12.8520   1
   3 -11 -12 83.2270 5.21906   2
   3 -11 -12 84.5915 4.14606   1
  -3  11 -12 87.9727 5.86075   2
  -3 -11  12 80.0403 3.97282   1
  -3  11 -12 82.5287 4.19251   1
   3  11  12 93.3530 3.54476   2
   3  11  12 90.0209 4.42476   1
   3 -11 -13 402.754 10.3101   2
  -3  11 -13 402.303 10.7923   2
   3  11  13 421.236 8.67566   2
  -3 -11  13 395.726 8.93089   1
  -3  11 -13 401.959 9.13661   1
  -3  11 -14 55.1049 3.78892   1
   3 -11 -14 60.4055 5.36524   2
  -3  11 -14 62.4361 5.84137   2
   3  11  14 54.9629 3.30199   2
  -3 -11  14 58.7066 3.58211   1
   3 -11 -15 409.289 10.6685   2
  -3  11 -15 410.855 11.2417   2
   3 -11 -16 683.826 15.5324   2
  -3  11 -16 701.485 16.2121   2
  -3  11 -17 428.071 12.0216   2
   3 -11 -17 409.001 11.3494   2
  -3  11 -18 114.456 7.20816   2
   3 -11 -18 114.422 6.96284   2
  -3  11 -19 46.6977 6.78243   2
   3 -11 -19 39.9727 6.17395   2
  -3  11 -20 77.7761 7.32381   2
   3 -11 -20 71.4268 6.86659   2
   3  13 -19 29.2661 6.96890   2
   3  13 -18 291.195 10.8589   2
  -3  13  17 314.765 7.64850   1
   3  13 -17 331.248 11.1471   2
  -3  13  16 286.526 7.48823   1
   3  13 -16 300.367 10.5865   2
  -3  13  15 142.373 5.28075   1
   3  13 -15 154.417 8.00581   2
  -3  13  14 28.2020 3.78703   1
   3  13 -14 34.9099 6.03142   2
   3  13 -13 131.337 5.47043   1
  -3  13  13 145.703 5.42249   1
   3  13 -13 146.284 7.47105   2
   3  13 -12 54.5983 4.34101   1
   3  13 -12 54.3933 5.87940   2
  -3  13  12 51.7645 4.19777   1
  -3  13  11 165.922 5.78706   1
   3  13 -11 170.482 6.18016   1
   3  13 -11 179.137 7.41746   2
  -3  13  10 1055.74 20.3930   1
   3  13 -10 1059.03 20.7435   1
   3  13 -10 1049.32 21.6038   2
   3  13  -9 153.078 6.09726   1
   3  13  -9 159.542 4.32738   3
  -3  13   9 152.367 5.92317   1
   3  13  -8 1113.13 22.0789   1
   3  13  -8 1154.13 20.5517   3
  -3  13   8 1144.17 21.9089   1
   3  13  -7 1410.41 26.8701   1
  -3  13   7 1393.72 26.6603   1
   3  13  -7 1446.69 25.3007   3
   3  13  -6 498.355 11.3664   1
  -3  13   6 495.332 11.1597   1
   3  13  -6 480.113 9.49936   3
   3  13  -6 466.410 11.3094   2
   3  13  -5 27.5419 4.14317   1
  -3  13   5 22.7044 3.99175   1
   3  13  -5 24.9212 2.49635   3
   3  13  -5 24.5215 3.98002   2
   3  13  -4 250.379 7.40658   1
  -3  13   4 241.811 7.12491   1
  -3 -13  -4 250.696 6.97088   3
   3  13  -4 258.073 7.22673   2
  -3 -13  -3 394.928 9.11736   3
   3  13  -3 408.268 9.86538   1
   3  13  -2 126.264 5.55431   1
   3 -13   2 128.341 3.06000   3
  -3 -13  -2 123.597 4.67534   3
   3  13  -1 589.852 12.9177   1
  -3  13   1 626.504 13.0088   1
  -3 -13  -1 580.939 11.9622   3
   3 -13   1 584.802 10.9566   3
   3  13   0 137.862 5.67213   1
  -3  13   0 136.319 5.59284   1
  -3 -13   0 132.874 4.35216   3
   3 -13   0 126.247 3.69568   3
   3  13   1 602.565 12.9734   1
   3 -13  -1 576.795 11.4167   3
  -3 -13   1 594.582 11.7552   3
  -3  13  -1 620.442 12.9416   1
   3 -13  -2 120.185 4.16635   3
  -3 -13   2 121.888 4.12631   3
  -3  13  -2 134.219 5.52483   1
   3 -13  -3 443.893 9.35989   3
  -3  13  -3 444.896 10.3506   1
  -3 -13   3 434.147 9.05277   3
   3 -13  -4 246.315 6.50296   3
   3  13   4 245.428 7.31636   1
  -3  13  -4 260.545 7.48541   1
  -3 -13   4 250.033 5.94991   3
  -3 -13   5 20.4055 2.65654   3
   3  13   5 24.3595 4.29575   1
   3 -13  -5 24.0763 3.52596   3
   3  13   5 28.7896 2.79534   2
  -3  13  -5 26.3228 4.18021   1
  -3 -13   6 460.041 9.71966   3
   3  13   6 487.525 9.73197   2
  -3  13  -6 509.845 11.0382   1
   3  13   6 477.305 11.2312   1
  -3 -13   7 1323.44 24.6577   3
   3  13   7 1380.30 24.6737   2
   3  13   7 1426.64 26.0704   1
  -3  13  -7 1401.94 25.8573   1
  -3 -13   8 1174.09 21.5599   3
   3  13   8 1206.37 21.5436   2
   3  13   8 1145.40 22.7667   1
  -3  13  -8 1198.91 22.6578   1
  -3 -13   9 149.770 4.66501   3
   3  13   9 155.807 4.55182   2
   3  13   9 149.528 6.09242   1
  -3  13  -9 158.399 5.80628   1
  -3 -13  10 1081.38 20.4832   3
   3  13  10 1121.14 21.6537   1
   3  13  10 1144.57 20.4399   2
  -3  13 -10 1102.50 21.4236   1
  -3  13 -11 171.343 7.30643   2
   3  13  11 174.037 6.15834   1
   3  13  11 177.144 4.94560   2
  -3  13 -11 159.293 5.81441   1
  -3  13 -12 57.6147 5.47114   2
   3  13  12 52.3242 4.45232   1
   3  13  12 58.2597 3.31315   2
  -3  13 -12 54.4415 4.37480   1
  -3  13 -13 136.977 7.19828   2
   3  13  13 141.361 5.54052   1
   3  13  13 146.950 4.60166   2
  -3  13 -13 136.012 5.41421   1
  -3  13 -14 37.4094 5.78801   2
  -3  13 -14 31.3798 4.07472   1
  -3  13 -15 150.417 7.69664   2
  -3  13 -16 294.583 10.2895   2
  -3  13 -17 353.548 11.4606   2
  -3  13 -18 291.051 10.6137   2
  -3  13 -19 28.9885 6.51208   2
   3  15 -18 140.713 8.85063   2
   3  15 -17 454.802 13.6885   2
   3  15 -16 182.861 9.01632   2
  -3  15  16 168.331 6.14268   1
   3  15 -15 173.112 8.85480   2
  -3  15  15 170.633 6.29618   1
   3  15 -14 118.239 7.65433   2
   3  15 -14 112.330 5.62699   1
  -3  15  14 119.847 5.60636   1
   3  15 -13 312.329 10.2874   2
   3  15 -13 290.481 8.52890   1
  -3  15  13 280.749 8.09462   1
  -3  15  12 348.422 9.18964   1
   3  15 -12 367.386 9.55696   1
   3  15 -12 340.368 10.9462   2
  -3  15  11 18.4026 4.30825   1
   3  15 -11 21.2626 4.40313   1
  -3  15  10 449.612 10.8854   1
   3  15 -10 466.890 11.2791   1
  -3  15   9 1668.30 30.8203   1
   3  15  -9 1621.82 30.8376   1
  -3  15   8 325.961 8.71813   1
   3  15  -8 300.776 8.91865   1
  -3  15   7 1096.13 21.6853   1
   3  15  -7 1083.60 21.9122   1
   3  15  -7 1124.27 22.2719   2
  -3  15   6 1861.33 35.3586   1
   3  15  -6 1974.41 35.6707   1
   3  15  -6 1910.78 35.6791   2
   3  15  -5 4886.00 85.2937   1
  -3  15   5 4779.27 85.0865   1
  -3 -15  -5 4863.91 84.6972   3
   3  15  -5 4934.65 85.2868   2
   3  15  -4 1713.13 32.1377   1
  -3  15   4 1610.00 31.7797   1
  -3 -15  -4 1776.34 31.5064   3
   3  15  -4 1753.37 31.9487   2
  -3 -15  -3 2477.52 44.1450   3
   3  15  -3 2484.30 45.0633   1
   3  15  -2 71.9995 5.15881   1
   3 -15   2 62.8064 2.29662   3
  -3 -15  -2 75.5155 4.16854   3
   3 -15   2 63.5977 2.12131   3
   3  15  -1 299.477 8.54849   1
  -3  15   1 287.870 8.44128   1
  -3 -15  -1 300.054 7.30672   3
   3 -15   1 280.553 6.06655   3
   3  15   0 311.199 8.91343   1
  -3  15   0 333.058 8.93016   1
  -3 -15   0 338.465 7.62843   3
   3 -15   0 300.153 6.74693   3
   3  15   1 275.433 8.31827   1
   3 -15  -1 262.747 6.38360   3
  -3 -15   1 281.186 6.79820   3
  -3  15  -1 305.173 8.37626   1
   3 -15  -2 66.3298 3.63518   3
  -3 -15   2 69.2588 3.55406   3
  -3  15  -2 65.4361 5.11939   1
   3 -15  -3 2400.84 42.6810   3
  -3  15  -3 2475.81 43.8584   1
  -3 -15   3 2397.20 42.3905   3
   3 -15  -4 1619.13 29.8299   3
  -3  15  -4 1707.86 30.8724   1
  -3 -15   4 1629.90 29.3068   3
   3  15   4 1642.69 30.9316   1
  -3 -15   5 4844.90 84.0685   3
   3  15   5 4880.11 84.2873   2
  -3  15  -5 4934.89 85.5377   1
   3  15   5 4945.69 85.6982   1
  -3 -15   6 1786.23 33.3225   3
   3  15   6 1893.11 33.6163   2
  -3  15  -6 1964.45 34.9697   1
   3  15   6 2034.03 35.3343   1
  -3 -15   7 1137.65 20.9213   3
   3  15   7 1152.39 21.1817   2
   3  15   7 1159.51 22.7343   1
  -3  15  -7 1146.36 22.4873   1
  -3 -15   8 297.053 6.91536   3
   3  15   8 314.530 7.21931   2
   3  15   8 315.148 8.91534   1
  -3  15  -8 294.840 8.57954   1
  -3 -15   9 1635.32 29.6003   3
   3  15   9 1699.55 29.9240   2
  -3  15  -9 1677.83 31.0698   1
   3  15   9 1647.76 31.1976   1
   3  15  10 470.933 9.85481   2
   3  15  10 477.417 11.3891   1
  -3  15 -10 456.353 11.0259   1
  -3  15 -11 18.7133 4.34862   1
   3  15  11 19.5915 4.57585   1
   3  15  11 23.3562 3.08171   2
  -3  15 -11 19.3509 5.47861   2
  -3  15 -12 370.366 10.9162   2
   3  15  12 352.518 9.52201   1
  -3  15 -12 350.989 9.29624   1
  -3  15 -13 301.511 10.0399   2
   3  15  13 288.560 8.48693   1
  -3  15 -13 300.747 8.40608   1
  -3  15 -14 124.295 7.49458   2
   3  15  14 116.700 5.60515   1
  -3  15 -14 122.427 5.67044   1
  -3  15 -15 174.546 8.40791   2
  -3  15 -16 171.612 9.00589   2
  -3  15 -17 438.374 13.2362   2
  -3  15 -18 140.830 8.59488   2
  -3  17  16 140.651 6.33089   1
   3  17 -16 149.853 8.99658   2
  -3  17  15 55.9286 5.19696   1
   3  17 -15 58.6321 7.33905   2
   3  17 -14 77.3302 5.89023   1
  -3  17  14 77.7851 5.51407   1
   3  17 -14 73.7269 7.52863   2
  -3  17  13 13.4016 4.77447   1
   3  17 -13 8.51673 5.13310   1
   3  17 -13 14.5858 6.25414   2
   3  17 -12 268.581 8.76338   1
  -3  17  12 272.324 8.45743   1
  -3  17  11 43.9284 5.26670   1
   3  17 -11 41.3004 5.52622   1
  -3  17  10 383.873 10.3552   1
   3  17 -10 402.196 10.7923   1
  -3  17   9 361.003 9.79142   1
   3  17  -9 367.032 9.98714   1
   3  17  -9 358.806 10.6074   2
  -3  17   8 324.786 9.21510   1
   3  17  -8 342.680 9.62485   1
   3  17  -8 325.265 10.0057   2
   3  17  -7 211.169 7.74847   1
  -3 -17  -7 205.874 7.30061   3
  -3  17   7 201.069 7.50847   1
   3  17  -7 210.646 7.92089   2
   3  17  -6 286.938 9.11556   1
  -3 -17  -6 300.612 8.48823   3
  -3  17   6 287.115 8.67178   1
   3  17  -6 294.243 8.95275   2
   3  17  -5 454.500 11.6726   1
  -3 -17  -5 445.558 10.8835   3
  -3  17   5 461.232 11.4563   1
   3  17  -5 469.257 11.6105   2
   3  17  -4 567.941 13.5150   1
  -3 -17  -4 555.362 12.2583   3
  -3  17   4 551.244 13.1764   1
   3  17  -4 576.324 13.1608   2
   3  17  -3 939.502 19.4647   1
  -3 -17  -3 917.236 18.2569   3
   3  17  -2 796.729 16.5814   1
   3 -17   2 716.781 13.1818   3
  -3 -17  -2 768.059 14.9972   3
   3 -17   2 748.287 13.2941   3
   3  17  -1 271.897 8.62973   1
  -3 -17  -1 272.820 7.17566   3
  -3  17   1 284.927 8.75589   1
   3 -17   1 256.210 5.78371   3
   3  17   0 1.92045 4.65620   1
  -3 -17   0 2.33550 3.33304   3
  -3  17   0 5.34045 4.84048   1
   3 -17   0 2.97067 2.47269   3
   3  17   1 282.307 8.68837   1
  -3 -17   1 257.638 6.70477   3
  -3  17  -1 259.030 8.57234   1
   3 -17  -1 259.151 6.32591   3
  -3 -17   2 773.266 14.7988   3
  -3  17  -2 782.327 16.6608   1
   3 -17  -2 741.079 14.7705   3
   3 -17  -3 897.050 17.2824   3
  -3  17  -3 930.434 18.9137   1
  -3 -17   3 878.038 16.9270   3
   3  17   4 566.990 13.5237   1
  -3  17  -4 587.339 13.3830   1
  -3 -17   4 560.052 11.4194   3
   3  17   5 463.089 11.6331   1
  -3  17  -5 456.685 11.4282   1
  -3 -17   5 445.295 9.42062   3
   3  17   6 307.550 9.22732   1
  -3  17  -6 295.149 8.82169   1
  -3 -17   6 291.374 6.83605   3
   3  17   7 215.656 7.67591   1
  -3 -17   7 187.221 5.12342   3
  -3  17  -7 194.863 7.32320   1
  -3 -17   8 295.645 6.84848   3
   3  17   8 334.506 9.30035   1
  -3  17  -8 313.070 8.96171   1
  -3 -17   9 342.678 7.56696   3
   3  17   9 372.641 10.0307   1
  -3  17  -9 372.787 9.98930   1
   3  17  10 401.171 10.7448   1
  -3  17 -10 389.154 10.4202   1
  -3  17 -11 46.2664 6.35414   2
  -3  17 -11 37.3554 5.19232   1
   3  17  11 45.6164 5.45660   1
  -3  17 -12 272.805 9.88841   2
   3  17  12 263.318 8.65259   1
  -3  17 -12 269.437 8.32852   1
  -3  17 -13 15.0863 6.28607   2
   3  17  13 7.49827 4.93939   1
  -3  17 -13 6.23306 4.81656   1
  -3  17 -14 68.0474 7.39874   2
  -3  17 -14 85.2848 5.67787   1
   3  17  14 79.0267 5.78503   1
  -3  17 -15 71.6525 7.44299   2
  -3  17 -16 166.869 9.33718   2
   3  19 -15 36.8289 7.26823   2
  -3  19  15 32.6222 5.32081   1
  -3  19  14 10.2648 5.11459   1
   3  19 -13 73.2014 6.41896   1
  -3  19  13 68.2417 5.94155   1
  -3  19  12 64.5733 6.04323   1
   3  19 -12 78.3801 6.25343   1
  -3  19  11 11.2238 5.18036   1
   3  19 -11 14.0853 5.40547   1
   3  19 -10-0.70963 5.77404   2
  -3  19  10 6.14408 5.32945   1
   3  19 -10 5.11590 5.52250   1
   3  19  -9 86.7000 6.51742   1
  -3 -19  -9 79.6299 6.38510   3
  -3  19   9 79.2800 6.05668   1
   3  19  -9 83.5101 6.78859   2
   3  19  -8 278.471 9.45927   1
  -3 -19  -8 286.872 9.09681   3
  -3  19   8 274.675 9.24680   1
   3  19  -8 287.464 9.88439   2
   3  19  -7 547.607 13.6341   1
  -3 -19  -7 551.071 12.9383   3
  -3  19   7 527.343 13.2595   1
   3  19  -7 554.992 13.8004   2
   3  19  -6 226.061 8.61486   1
  -3 -19  -6 235.268 7.67089   3
  -3  19   6 218.330 8.23951   1
   3  19  -6 222.154 8.28391   2
   3  19  -5 743.510 16.7209   1
  -3 -19  -5 729.644 15.5375   3
  -3  19   5 673.627 16.0318   1
   3  19  -5 757.532 16.4729   2
   3  19  -4 144.679 7.25511   1
  -3 -19  -4 148.014 5.94764   3
  -3  19   4 129.583 6.86859   1
   3  19  -4 155.250 6.72850   2
  -3 -19  -3 475.376 11.0770   3
   3  19  -3 488.308 12.5765   1
  -3 -19  -2 359.544 8.48919   3
   3 -19   2 306.954 6.14886   3
   3 -19   2 320.054 6.28640   3
   3  19  -2 360.166 10.0923   1
   3 -19   1 119.083 3.56400   3
   3  19  -1 116.842 6.85925   1
  -3 -19  -1 120.160 5.09324   3
   3 -19   1 108.942 3.38945   3
  -3  19   1 117.156 6.62195   1
  -3 -19   0 0.56961 3.45263   3
   3  19   0 0.59245 4.91036   1
  -3  19   0-0.93195 4.96965   1
   3 -19   0 0.59778 2.46403   3
   3  19   1 122.820 6.85890   1
  -3 -19   1 110.621 4.68144   3
  -3  19  -1 125.608 6.70699   1
   3 -19  -1 105.334 4.15213   3
  -3 -19   2 366.557 8.35907   3
  -3  19  -2 357.572 10.2220   1
   3 -19  -2 346.826 8.22009   3
  -3  19  -3 495.671 12.5063   1
  -3 -19   3 487.755 10.2973   3
   3  19   4 142.671 7.29534   1
  -3  19  -4 149.214 7.03825   1
  -3 -19   4 153.473 4.93078   3
   3  19   5 715.356 16.5857   1
  -3  19  -5 707.517 16.0978   1
  -3 -19   5 733.454 14.0187   3
   3  19   6 235.557 8.72024   1
  -3  19  -6 235.511 8.34433   1
  -3 -19   6 234.902 5.98710   3
   3  19   7 564.300 13.5360   1
  -3 -19   7 514.122 10.5380   3
  -3  19  -7 572.413 13.2931   1
  -3 -19   8 252.418 5.99454   3
   3  19   8 273.887 9.27594   1
  -3  19  -8 306.189 9.32474   1
  -3 -19   9 75.3655 3.11739   3
   3  19   9 74.1154 6.32487   1
  -3  19  -9 82.0278 6.34132   1
  -3  19 -10-0.36455 5.34150   1
   3  19  10-1.56942 5.43324   1
  -3  19 -11 12.3150 6.45685   2
  -3  19 -11 13.4406 5.32083   1
   3  19  11 12.1744 5.30263   1
  -3  19 -12 64.9376 7.18868   2
  -3  19 -12 63.1146 6.03057   1
   3  19  12 62.8141 5.92209   1
  -3  19 -13 56.1466 7.53571   2
   3  19  13 71.6722 6.23775   1
  -3  19 -13 68.0986 6.03580   1
  -3  19 -14 10.6396 6.83453   2
   3  19  14 6.66666 5.31372   1
   3  19  15 33.6072 5.58251   1
  -3  19 -15 38.0308 7.33484   2
  -3  21  12 40.9577 5.90317   1
   3  21 -12 46.3755 6.62979   1
  -3 -21 -12 44.4889 6.94440   3
   3  21 -12 46.2571 7.30996   2
   3  21 -11 84.3658 7.15910   1
  -3  21  11 85.6076 6.98814   1
  -3 -21 -11 88.9132 7.06701   3
   3  21 -11 88.5997 7.59434   2
  -3  21  10 17.5363 5.58832   1
   3  21 -10 10.4288 6.26185   1
  -3 -21 -10 22.7777 6.25571   3
   3  21 -10 25.5815 6.57807   2
   3  21  -9 3.48145 6.05439   1
  -3  21   9 5.23433 5.41811   1
   3  21  -9-2.30962 6.00065   2
  -3 -21  -9-4.16255 5.46854   3
  -3 -21  -8 16.1552 5.15816   3
  -3  21   8 12.9902 5.89687   1
   3  21  -8 10.3257 5.96056   1
   3  21  -8 19.7811 6.21870   2
   3  21  -7 148.047 8.12771   1
  -3 -21  -7 152.388 7.23805   3
  -3  21   7 129.962 7.70607   1
   3  21  -7 155.224 8.28047   2
   3  21  -6 1909.20 36.3596   1
  -3 -21  -6 1814.69 34.8892   3
  -3  21   6 1831.70 35.8939   1
   3  21  -6 1929.30 36.1755   2
   3  21  -5 53.3369 6.21433   2
   3  21  -5 59.0198 6.71810   1
  -3  21   5 50.5362 6.40432   1
  -3 -21  -5 58.1118 5.46543   3
   3  21  -4 38.3560 5.74412   2
  -3 -21  -4 33.5297 4.79640   3
  -3  21   4 36.2508 6.24895   1
   3  21  -4 30.7935 6.24748   1
  -3 -21  -3 265.843 7.93895   3
   3  21  -3 280.904 9.91045   1
  -3 -21  -2 135.137 5.50845   3
   3  21  -2 154.400 7.61714   1
   3 -21   1 18.3681 2.28916   3
  -3 -21  -1 21.9663 3.95780   3
  -3  21   1 34.9035 5.93489   1
   3  21  -1 25.8332 6.06572   1
   3 -21   0 17.8519 2.61799   3
  -3 -21   0 31.7087 3.92219   3
  -3  21   0 26.3502 5.80015   1
   3  21   0 16.8860 5.86470   1
   3 -21  -1 23.1639 3.01385   3
  -3 -21   1 25.9209 3.74536   3
  -3  21  -1 30.8279 5.98532   1
   3  21   1 22.5098 5.98838   1
  -3  21  -2 143.707 7.54745   1
  -3 -21   2 140.548 5.11319   3
  -3  21  -3 273.731 9.56204   1
  -3 -21   3 255.879 6.75221   3
  -3  21  -4 28.2583 6.14215   1
   3  21   4 31.0813 6.36100   1
  -3 -21   4 35.5929 3.42161   3
   3  21   5 65.1577 6.71988   1
  -3  21  -5 55.6749 6.33174   1
  -3 -21   5 50.5585 3.52251   3
   3  21   6 1853.80 35.5080   1
  -3  21  -6 1930.39 35.3461   1
  -3 -21   6 1776.46 32.1504   3
   3  21   7 149.566 8.01127   1
  -3  21  -7 138.226 7.82512   1
  -3  21  -8 15.7070 6.15214   1
   3  21   8 8.98791 5.94170   1
  -3  21  -9 0.20373 5.97030   1
   3  21   9 1.08209 5.93132   1
  -3  21 -10 15.6989 6.12529   1
   3  21  10 17.5642 6.22597   1
   3  21  11 93.4700 7.18627   1
  -3  21 -11 93.8913 7.18156   1
  -3  21 -11 93.1241 8.09741   2
  -3  21 -12 36.0959 6.30954   1
   3  21  12 46.2623 6.51053   1
  -3  21 -12 40.7376 7.42037   2
  -3  23  10 37.2041 6.97901   1
   3  23 -10 35.3766 6.68900   1
  -3 -23 -10 34.1667 6.63015   3
   3  23 -10 30.1925 7.34342   2
   3  23  -9 33.5089 6.87717   1
  -3  23   9 30.5681 6.49205   1
   3  23  -9 36.0719 7.27668   2
  -3 -23  -9 31.9618 6.15953   3
   3  23  -8 15.0701 6.63552   2
  -3 -23  -8 10.2765 5.75283   3
  -3  23   8 8.71939 6.58798   1
   3  23  -8 5.33445 6.35254   1
   3  23  -7 41.1542 7.06761   2
  -3 -23  -7 31.9989 5.87183   3
   3  23  -7 36.3284 7.12356   1
  -3  23   7 19.5400 6.73768   1
   3  23  -6 904.334 19.7798   2
  -3 -23  -6 855.318 18.3931   3
  -3  23   6 814.198 19.5349   1
   3  23  -6 868.828 19.9250   1
   3  23  -5 34.1775 6.22572   2
  -3 -23  -5 39.7491 5.55008   3
   3  23  -5 32.7949 7.05034   1
  -3  23   5 36.4043 6.64936   1
   3  23  -4 275.142 9.74958   2
  -3 -23  -4 252.274 8.32053   3
  -3  23   4 267.043 9.91570   1
   3  23  -4 291.395 10.4901   1
   3  23  -3 107.212 7.03485   2
  -3 -23  -3 103.904 5.64186   3
   3  23  -3 122.842 8.10700   1
  -3 -23  -2 57.3893 4.82105   3
   3  23  -2 58.2911 7.21343   1
  -3 -23  -1 28.1926 4.34856   3
  -3  23   1 26.1093 6.18060   1
   3  23  -1 36.7433 6.85805   1
  -3 -23   0 10.5530 3.88672   3
  -3  23   0 14.0923 6.36442   1
   3  23   0 9.33914 6.24958   1
  -3 -23   1 29.8487 3.97259   3
   3 -23  -1 25.0598 3.17211   3
  -3  23  -1 24.8267 6.37561   1
   3  23   1 37.2218 6.66504   1
  -3 -23   2 59.7102 4.10636   3
   3 -23  -2 54.5471 3.77500   3
  -3  23  -2 65.7284 6.75864   1
  -3 -23   3 105.583 4.62594   3
  -3  23  -3 131.874 7.88316   1
  -3  23  -4 284.442 10.3017   1
   3  23   4 291.930 10.5770   1
   3  23   5 24.7151 6.97330   1
  -3  23  -5 30.8569 6.64761   1
  -3  23  -6 824.577 19.1700   1
   3  23   6 827.773 19.3154   1
  -3  23  -7 36.0294 6.93204   1
   3  23   7 31.6491 6.95936   1
  -3  23  -8 12.5406 6.66706   1
   3  23   8 10.8516 6.37100   1
   3  23   9 37.6170 6.78587   1
  -3  23  -9 33.5327 6.50891   1
   3  23  10 30.6924 6.65556   1
  -3  23 -10 30.7824 6.64850   1
   3  25  -5 49.9242 6.99978   2
  -3 -25  -5 45.4076 5.78907   3
  -3  25   5 48.8678 7.63048   1
   3  25  -5 40.6413 7.36661   1
   3  25  -4 76.9559 7.05514   2
  -3 -25  -4 69.8264 5.73632   3
   3  25  -4 77.7690 8.01701   1
  -3  25   4 85.6258 7.97111   1
   3  25  -3 255.520 9.72019   2
  -3 -25  -3 248.683 8.09639   3
   3  25  -3 292.737 10.9970   1
   3  25  -2 103.795 7.18820   2
   3  25  -2 97.5668 8.36909   1
  -3 -25  -2 94.6318 5.47731   3
   3  25  -1 43.7452 7.44389   1
  -3  25   1 40.0120 7.27798   1
  -3 -25  -1 31.5656 4.59751   3
   3  25   0 42.4052 7.30244   1
  -3  25   0 33.4510 7.16641   1
   3  25   1 34.5255 7.30997   1
  -3  25  -1 33.9116 7.26658   1
  -3  25  -2 94.6817 8.11273   1
  -3  25  -3 281.524 11.0578   1
   3  25   4 79.2182 8.08552   1
  -3  25  -4 78.5429 7.93707   1
  -3  25  -5 58.1048 7.92556   1
   3  25   5 61.7891 7.51209   1
   4   0   0 3081.73 51.5337   3
  -4   0   0 2875.64 51.3181   2
  -4   0   0 3082.88 51.6545   3
  -4   0  -1 23935.4 395.787   3
  -4   0   1 24178.2 395.649   2
  -4   0  -1 22700.3 395.393   2
   4   0   1 23152.0 395.409   2
  -4   0   1 23192.3 395.842   3
   4   0  -1 23445.2 395.745   3
  -4   0  -2 750.983 13.5770   3
  -4   0   2 745.359 13.5572   2
  -4   0  -2 743.512 13.0963   2
  -4   0   2 741.255 13.7829   3
   4   0  -2 737.872 13.6508   3
   4   0  -3 69821.1 1176.84   3
  -4   0   3 69101.5 1177.04   3
  -4   0  -3 69882.3 1176.71   3
  -4   0   3 69300.9 1176.81   2
   4   0  -4 11870.4 199.671   3
  -4   0   4 11514.6 199.814   3
   4   0  -4 11672.1 199.764   2
  -4   0   4 12113.5 199.689   2
  -4   0  -4 11542.3 199.474   3
   4   0  -5 5235.37 85.4780   3
  -4   0   5 4991.55 85.3503   2
   4   0  -5 4830.88 85.4884   2
  -4   0  -5 5052.71 85.1697   3
  -4   0   5 4712.11 85.5011   3
   4   0  -6 2596.46 46.0869   3
  -4   0   6 2668.63 46.1104   2
   4   0  -6 2689.51 46.3530   2
  -4   0  -6 2636.90 45.8700   3
  -4   0  -6 2673.75 45.3015   2
  -4   0   6 2518.17 46.2802   3
  -4   0  -7 4658.08 79.4931   2
  -4   0   7 4553.71 80.2664   2
   4   0  -7 4720.64 80.5537   2
   4   0  -7 4685.16 80.3303   3
  -4   0  -8 2912.02 50.9651   2
  -4   0  -8 2980.17 51.0454   1
   4   0  -8 2989.80 51.7617   3
  -4   0   8 2993.34 51.7869   2
   4   0  -8 2914.65 52.0213   2
  -4   0   9 3469.37 59.7730   1
  -4   0  -9 3450.69 59.7561   1
   4   0  -9 3538.40 60.6903   3
   4   0  -9 3438.59 60.9876   2
  -4   0  -9 3489.09 59.8835   2
  -4   0 -10 223.384 5.33170   2
   4   0 -10 220.421 6.56091   2
  -4   0  10 218.883 5.01232   1
  -4   0 -10 224.496 4.94602   1
  -4   0 -11 635.879 12.4810   2
   4   0 -11 663.598 13.8978   2
  -4   0 -11 639.515 11.8912   1
  -4   0  11 652.993 11.9307   1
  -4   0  11 644.154 11.8829   1
  -4   0 -11 650.874 11.8649   1
  -4   0 -12 6174.05 106.668   2
   4   0 -12 6282.30 107.969   2
  -4   0  12 6269.30 105.833   1
  -4   0 -12 6140.23 105.808   1
  -4   0  12 6208.19 105.811   1
  -4   0 -12 6241.76 105.784   1
   4   0 -13 1382.28 25.9302   2
  -4   0 -13 1333.91 24.5171   2
  -4   0  13 1338.89 23.3199   1
  -4   0 -13 1339.12 23.3055   1
  -4   0 -13 1369.08 23.2919   1
  -4   0  13 1307.59 23.3188   1
   4   0 -14 2015.31 35.6488   2
  -4   0 -14 1816.47 32.3842   1
  -4   0  14 1930.29 32.4666   1
  -4   0  14 1895.57 32.4463   1
  -4   0 -14 1906.82 32.4149   1
  -4   0 -15 9.05878 3.17790   2
   4   0 -15 5.93858 4.58316   2
  -4   0 -16 151.447 5.43111   2
   4   0 -16 156.367 6.93015   2
  -4   0 -17 32.8929 3.94363   2
   4   0 -17 34.4355 5.52174   2
  -4   0 -18 528.554 11.9411   2
   4   0 -18 542.846 13.5825   2
  -4   0 -19 162.240 6.25072   2
   4   0 -19 154.984 7.63915   2
   4   0 -20 909.781 20.3325   2
   4   0 -21 35.3980 6.32418   2
   4   2 -21 157.762 8.55567   2
   4   2 -20 129.106 7.86534   2
   4   2 -19 83.6569 6.83931   2
   4   2 -18 86.6721 6.53064   2
  -4  -2 -18 84.1477 4.69237   2
  -4  -2 -17 35.9016 3.78857   2
   4   2 -17 33.2959 5.50901   2
   4   2 -16 65.7603 5.59757   2
  -4  -2 -16 64.4765 3.91803   2
  -4  -2 -15 876.417 16.8542   2
   4   2 -15 872.374 18.5960   2
  -4   2  14 919.635 16.1399   1
  -4  -2 -14 922.884 16.0864   1
  -4  -2 -14 961.771 17.5229   2
   4   2 -14 961.373 19.2821   2
  -4   2  14 906.249 16.1736   1
  -4  -2 -14 927.648 16.1417   1
  -4   2  13 2019.01 35.2158   1
   4   2 -13 2072.35 37.7920   2
  -4  -2 -13 2044.19 36.1021   2
  -4  -2 -13 2059.30 35.1605   1
  -4  -2 -13 2034.11 35.2496   1
   4   2 -12 8002.28 134.099   2
  -4  -2 -12 7507.15 132.417   2
  -4  -2 -12 7939.42 131.821   1
  -4   2  12 7732.06 131.847   1
  -4  -2 -12 7646.10 131.923   1
   4   2 -11 1808.62 33.2423   2
  -4  -2 -11 1820.19 31.6753   2
  -4  -2 -11 1782.49 31.2946   1
  -4   2  11 1796.87 31.3512   1
   4   2 -10 172.609 5.47273   3
   4   2 -10 176.115 5.91736   2
  -4  -2 -10 170.844 4.22202   2
  -4  -2 -10 171.959 4.12310   1
  -4   2  10 179.507 4.25538   1
   4   2  -9 2510.58 44.7015   3
  -4  -2  -9 2530.25 43.7403   2
   4   2  -9 2468.83 45.1667   2
  -4  -2  -9 2624.80 43.8653   1
  -4   2   9 2487.08 43.8879   1
   4   2  -8 3155.60 56.1755   3
   4   2  -8 3228.26 56.6609   2
  -4  -2  -8 3265.05 55.2404   2
  -4  -2  -8 3255.94 55.5354   1
  -4   2   8 3171.95 55.5827   1
   4   2  -7 1637.12 28.1664   3
  -4   2   7 1609.59 27.7295   1
  -4  -2  -7 1515.59 27.0399   2
  -4   2   7 1604.76 28.2488   2
   4   2  -7 1644.88 28.5659   2
  -4  -2  -7 1524.71 27.5157   1
  -4   2   6 853.194 16.1532   3
  -4   2   6 822.690 15.3364   1
  -4   2   6 867.647 15.7948   2
  -4  -2  -6 822.639 14.5296   2
   4   2  -6 835.193 15.9560   2
   4   2  -6 857.318 15.6658   3
   4   2  -5 958.877 16.9251   3
  -4   2   5 946.125 16.7334   1
  -4   2   5 905.446 17.2129   3
   4   2  -5 909.737 17.1226   2
  -4   2   5 928.743 16.9349   2
  -4  -2  -5 840.723 16.8272   3
   4   2  -4 1912.34 32.3972   3
  -4   2   4 1843.70 32.6407   3
  -4   2   4 1958.87 32.5171   2
  -4  -2  -4 2084.91 32.5481   3
  -4   2   3 9183.02 155.447   3
   4  -2   3 9014.34 154.848   3
  -4  -2  -3 9078.71 155.252   3
  -4   2   3 9200.21 155.255   2
   4   2  -3 9173.66 155.192   3
   4  -2   2 11886.7 204.290   3
  -4  -2  -2 12119.0 204.658   3
   4   2  -2 11975.2 204.555   3
  -4   2   2 12212.6 204.757   3
  -4  -2  -2 12016.4 203.880   2
  -4   2   2 12215.1 204.600   2
   4   2  -1 6159.83 103.586   3
  -4  -2  -1 5923.92 103.648   3
  -4   2   1 6271.61 103.859   1
  -4   2   1 5942.68 103.689   3
  -4  -2  -1 6049.96 103.083   2
  -4   2   1 6125.21 103.547   2
  -4  -2   0 1554.32 26.7938   3
   4   2   0 1573.94 26.6388   3
  -4   2   0 1506.44 26.9141   1
  -4   2   0 1492.87 26.5948   3
  -4  -2   0 1543.36 26.3064   2
   4   2   0 1426.85 26.3179   2
  -4   2   0 1563.50 26.5640   2
   4   2   1 5886.91 104.112   3
  -4   2  -1 6267.33 104.422   1
  -4   2  -1 6065.36 104.044   3
  -4  -2   1 6168.05 104.290   3
  -4  -2   1 6170.90 103.989   2
  -4   2  -1 6103.74 103.990   2
   4   2   1 6115.03 103.664   2
   4   2   2 12397.4 202.807   3
  -4   2  -2 12066.2 202.664   3
  -4   2  -2 12277.4 203.045   1
  -4  -2   2 11783.8 202.956   3
  -4  -2   2 11883.6 202.761   2
   4  -2  -2 11524.1 202.913   2
   4   2   2 11847.0 202.140   2
  -4   2  -3 9098.22 155.683   3
  -4   2  -3 9113.30 156.008   1
   4  -2  -3 9529.44 156.053   3
  -4  -2   3 9027.50 156.062   3
  -4  -2   3 9158.00 155.946   2
   4  -2  -3 9069.83 156.049   2
  -4   2  -4 1831.25 32.6925   3
  -4   2  -4 1931.68 33.0555   1
   4  -2  -4 1892.87 33.1749   3
  -4  -2   4 1930.36 33.1163   2
   4  -2  -4 1846.43 33.1804   2
  -4   2  -5 925.394 17.2055   3
  -4   2  -5 959.886 17.4673   1
   4  -2  -5 993.505 17.7530   3
  -4  -2   5 964.027 17.6692   2
   4  -2  -5 974.850 17.8443   2
  -4   2  -6 851.318 15.2898   3
   4  -2  -6 857.564 15.9122   3
  -4   2  -6 821.961 15.3642   1
  -4  -2   6 826.741 15.7875   2
   4  -2  -6 830.210 15.9777   2
  -4   2  -7 1598.12 28.2047   3
  -4   2  -7 1584.75 28.1587   1
   4  -2  -7 1597.63 28.9118   2
   4  -2  -7 1636.98 28.8091   3
  -4  -2   7 1629.19 28.7591   2
  -4  -2   7 1561.59 27.9889   1
  -4   2  -8 3176.94 53.6948   1
   4  -2  -8 3168.80 54.6867   2
   4  -2  -8 3143.28 54.4576   3
  -4   2  -8 3257.24 53.9016   2
  -4  -2   8 3283.09 54.4808   2
  -4  -2   8 3103.14 53.6179   1
  -4  -2   9 2490.35 43.7734   2
   4  -2  -9 2478.97 43.8608   3
  -4   2  -9 2442.31 43.2255   2
   4  -2  -9 2490.33 44.0921   2
  -4   2  -9 2511.79 42.8861   1
  -4  -2   9 2439.13 42.8079   1
  -4   2 -10 159.177 4.61907   2
  -4   2 -10 158.487 3.97041   1
  -4  -2  10 159.389 3.90661   1
   4  -2 -10 160.943 5.57614   2
  -4   2 -11 1799.98 31.8555   1
  -4  -2  11 1847.22 31.8751   1
  -4   2 -11 1856.66 32.7293   2
   4  -2 -11 1827.67 33.6125   2
  -4  -2  12 7910.85 132.727   1
  -4   2 -12 7743.49 132.601   1
  -4  -2  12 7818.42 132.600   1
  -4   2 -12 7606.18 133.623   2
   4  -2 -12 7842.84 134.617   2
   4  -2 -13 2104.94 37.5881   2
  -4  -2  13 2019.01 35.1598   1
  -4  -2  13 2013.08 35.0919   1
  -4   2 -13 2065.12 36.5341   2
  -4   2 -13 2042.85 35.0986   1
   4  -2 -14 952.398 18.8690   2
  -4  -2  14 904.776 15.9252   1
  -4   2 -14 918.553 17.7515   2
  -4   2 -14 940.399 15.8959   1
  -4  -2  14 907.739 15.8970   1
  -4   2 -14 871.073 15.8661   1
   4  -2 -15 850.097 17.7404   2
  -4   2 -15 823.339 16.6606   2
   4  -2 -16 59.1016 5.49478   2
  -4   2 -16 63.0976 4.42927   2
   4  -2 -17 32.5821 5.19469   2
  -4   2 -17 33.1694 4.21647   2
   4  -2 -18 93.8667 6.46431   2
  -4   2 -18 95.0709 5.30918   2
   4  -2 -19 89.5982 6.77924   2
  -4   2 -19 81.9059 5.41070   2
   4  -2 -20 128.813 7.56734   2
  -4   2 -20 130.366 6.21950   2
   4  -2 -21 173.245 8.41187   2
   4   4 -21 358.971 11.7260   2
   4   4 -20 258.996 9.74034   2
   4   4 -19 67.2946 6.57431   2
   4   4 -18 143.038 7.60593   2
  -4  -4 -17 336.510 8.06812   2
   4   4 -17 327.182 10.4015   2
  -4  -4 -16 86.2898 4.08387   2
   4   4 -16 76.1060 6.05230   2
  -4  -4 -15 66.3119 3.58354   2
  -4   4  15 67.8601 2.12007   1
   4   4 -15 61.2993 5.72424   2
  -4  -4 -14 1165.40 20.9546   2
  -4   4  14 1127.97 20.1121   1
   4   4 -14 1157.62 23.0609   2
  -4  -4 -13 1502.80 27.6726   2
  -4  -4 -13 1568.84 27.1580   1
  -4   4  13 1561.46 27.2364   1
   4   4 -13 1611.24 29.8119   2
  -4  -4 -12 781.779 14.2145   2
   4   4 -12 797.803 16.5057   2
  -4   4  12 744.191 13.9814   1
  -4  -4 -12 758.446 13.9183   1
  -4  -4 -11 1937.09 33.8394   2
  -4  -4 -11 1919.05 33.8239   1
   4   4 -11 1943.06 35.7133   2
  -4   4  11 1966.65 33.9253   1
   4   4 -10 868.342 17.5921   3
  -4  -4 -10 940.050 16.6011   2
  -4   4  10 952.645 16.9010   1
   4   4 -10 895.140 18.3021   2
  -4  -4 -10 936.021 16.8223   1
   4   4  -9 731.150 14.4248   3
  -4  -4  -9 738.874 13.3105   2
  -4   4   9 775.253 13.9365   1
   4   4  -9 750.932 15.1950   2
  -4  -4  -9 735.648 13.7408   1
   4   4  -8 438.329 9.18017   3
  -4  -4  -8 434.019 7.88215   2
  -4   4   8 441.176 8.74793   1
   4   4  -8 411.330 9.68220   2
  -4  -4  -8 429.480 8.58968   1
   4   4  -7 3646.55 62.8590   3
  -4  -4  -7 3623.49 61.7009   2
  -4   4   7 3610.77 62.6284   1
   4   4  -7 3579.13 63.4264   2
  -4  -4  -7 3698.75 62.5674   1
  -4   4   6 825.453 15.3913   1
  -4  -4  -6 832.505 15.2584   1
   4   4  -6 816.367 15.9798   2
  -4   4   6 833.985 15.7354   2
   4   4  -6 842.643 15.5093   3
  -4  -4  -5 4030.31 69.7543   3
   4   4  -5 4075.85 69.5484   3
  -4   4   5 3965.30 69.5190   1
  -4  -4  -5 4070.08 69.4823   1
  -4   4   5 4047.05 69.7172   2
  -4  -4  -4 6441.46 105.893   3
   4   4  -4 6483.17 105.621   3
  -4   4   4 6296.72 106.007   3
   4  -4   4 6419.46 105.730   1
  -4  -4  -4 6630.55 105.723   1
  -4   4   4 6473.27 105.851   2
  -4  -4  -3 1253.22 22.7932   3
   4  -4   3 1286.76 22.0523   3
   4   4  -3 1269.09 22.5267   3
  -4  -4  -3 1250.58 22.6258   1
  -4   4   3 1244.33 22.6753   2
  -4   4   3 1264.16 22.7965   3
  -4  -4  -2 1380.01 24.5451   3
   4  -4   2 1396.20 23.9140   3
   4   4  -2 1352.91 24.3091   3
  -4   4   2 1333.99 24.4511   3
  -4   4   2 1374.44 24.4304   2
  -4  -4  -2 1396.19 24.5051   1
  -4  -4  -1 26.4616 2.34672   1
  -4  -4  -1 30.2344 2.52177   3
   4   4  -1 40.1389 2.27788   3
   4  -4   1 29.5049 1.79251   3
   4  -4   1 24.1906 2.37236   1
  -4   4   1 24.1616 2.55921   1
  -4   4   1 27.7852 2.33563   3
   4   4  -1 24.9991 1.89983   2
  -4   4   1 31.0462 2.30509   2
  -4  -4   0 1086.07 19.3113   1
   4   4   0 1090.94 19.1107   3
  -4  -4   0 1011.46 19.1808   3
   4  -4   0 1031.04 18.8665   3
  -4   4   0 1036.17 19.0221   3
  -4   4   0 1098.72 19.4245   1
   4  -4   0 1075.52 19.3219   1
  -4  -4   0 1056.90 18.7131   2
   4   4   0 1112.69 18.7771   2
  -4   4   0 1071.03 19.1445   2
   4   4   1 20.6273 2.18774   3
  -4   4  -1 20.1495 1.81238   3
   4  -4  -1 29.1597 2.02003   3
  -4   4  -1 21.7831 2.51723   1
   4  -4  -1 20.2406 2.30411   1
  -4  -4   1 16.1509 1.79781   2
   4   4   1 20.4401 1.34066   2
  -4  -4   1 21.0294 2.33698   1
   4   4   2 1424.94 24.6568   3
  -4   4  -2 1401.25 24.2804   3
   4  -4  -2 1333.41 24.7728   1
  -4   4  -2 1397.69 24.8847   1
  -4  -4   2 1346.34 24.5275   2
   4   4   2 1411.44 23.8642   2
   4  -4  -2 1374.28 24.8251   2
  -4  -4   3 1269.25 22.4225   2
   4  -4  -3 1256.04 22.5164   1
  -4   4  -3 1269.83 22.6516   1
  -4   4  -3 1267.02 21.9507   3
   4  -4  -3 1200.87 22.5823   2
  -4   4  -4 6717.02 112.559   3
  -4  -4   4 6651.85 113.128   2
   4  -4  -4 6671.63 113.093   1
  -4   4  -4 6523.43 113.139   1
  -4  -4   4 6560.82 113.031   1
   4  -4  -4 6480.23 113.273   2
  -4   4  -5 4047.30 67.8403   3
  -4   4  -5 3914.02 68.3370   1
  -4  -4   5 3976.01 68.5023   2
  -4  -4   5 3934.08 68.2591   1
   4  -4  -5 3903.09 68.6558   2
  -4   4  -6 830.081 15.1400   3
  -4  -4   6 840.950 15.9442   3
  -4  -4   6 859.260 15.9462   2
   4  -4  -6 846.204 16.0234   3
  -4  -4   6 858.448 15.5109   1
   4  -4  -6 853.073 16.1440   2
  -4   4  -6 828.705 15.5914   1
  -4   4  -7 3455.46 61.6082   1
  -4  -4   7 3549.51 61.5470   1
  -4  -4   7 3544.24 62.0686   3
  -4  -4   7 3628.09 62.1359   2
   4  -4  -7 3643.91 62.1895   3
  -4   4  -7 3638.85 61.3569   3
   4  -4  -7 3551.45 62.2896   2
  -4   4  -8 437.615 8.86922   1
  -4  -4   8 442.212 8.80261   1
  -4  -4   8 447.728 9.68024   3
   4  -4  -8 452.065 9.66123   3
  -4  -4   8 446.658 9.61367   2
  -4   4  -8 442.469 8.73930   3
   4  -4  -8 436.148 9.79699   2
  -4   4  -9 736.216 13.8803   1
  -4  -4   9 759.756 13.8410   1
  -4   4  -9 752.549 14.4510   2
  -4  -4   9 733.924 14.8496   3
  -4   4  -9 739.525 13.8979   3
   4  -4  -9 759.611 15.0697   2
  -4   4 -10 891.689 17.0735   2
   4  -4 -10 886.869 17.7280   2
  -4  -4  10 905.702 16.3269   1
  -4   4 -10 890.940 16.3647   1
  -4   4 -11 1904.87 35.2363   2
   4  -4 -11 1945.03 35.8645   2
  -4  -4  11 2033.36 34.3323   1
  -4   4 -11 1936.61 34.3199   1
   4  -4 -12 749.394 15.8587   2
  -4   4 -12 765.194 13.8991   1
  -4  -4  12 749.873 13.8381   1
  -4   4 -12 748.179 15.1282   2
   4  -4 -13 1660.34 30.3689   2
  -4  -4  13 1589.42 28.1584   1
  -4   4 -13 1618.30 28.2122   1
  -4   4 -13 1620.84 29.7340   2
   4  -4 -14 1173.70 22.8160   2
  -4   4 -14 1131.76 22.0436   2
  -4   4 -14 1155.02 20.2218   1
  -4  -4  14 1140.05 20.2017   1
   4  -4 -15 62.5157 5.42936   2
  -4   4 -15 62.7805 4.51585   2
  -4  -4  15 68.2372 2.12576   1
  -4  -4  15 62.4277 2.20225   1
  -4   4 -16 71.5028 4.92412   2
   4  -4 -16 79.4123 5.85178   2
  -4   4 -17 318.293 8.96957   2
   4  -4 -17 337.604 9.97765   2
  -4   4 -18 135.341 6.34910   2
   4  -4 -18 140.041 7.32411   2
  -4   4 -19 64.7729 5.43776   2
   4  -4 -19 65.8446 6.37080   2
  -4   4 -20 259.900 8.66141   2
   4  -4 -20 273.215 9.53386   2
   4  -4 -21 357.140 11.1765   2
   4   6 -21 107.809 8.06174   2
   4   6 -20 86.6951 7.52142   2
   4   6 -19 152.152 8.35653   2
   4   6 -18 240.714 9.23388   2
   4   6 -17 335.902 10.7369   2
   4   6 -16 654.219 15.5279   2
  -4  -6 -16 693.176 13.1046   2
  -4   6  16 645.978 11.8826   1
  -4  -6 -15 610.273 11.7512   2
  -4   6  15 570.722 10.9617   1
   4   6 -15 624.400 14.4115   2
  -4  -6 -14 1820.43 30.9790   2
  -4   6  14 1684.41 30.5498   1
   4   6 -14 1756.69 33.2788   2
  -4  -6 -13 323.324 6.78348   2
  -4  -6 -13 301.370 6.56034   1
  -4   6  13 304.723 6.72453   1
   4   6 -13 318.993 9.19033   2
  -4  -6 -12 939.541 16.4092   2
   4   6 -12 910.002 18.7282   2
  -4   6  12 850.369 16.5382   1
  -4  -6 -12 902.448 16.4738   1
  -4  -6 -11 988.278 17.4952   2
   4   6 -11 971.829 18.5259   3
   4   6 -11 952.819 19.6651   2
  -4   6  11 957.526 17.9179   1
  -4  -6 -11 992.864 17.8371   1
  -4  -6 -10 478.987 8.78352   2
   4   6 -10 459.469 9.87188   3
  -4  -6 -10 456.340 9.29220   1
   4   6 -10 443.956 10.8821   2
  -4   6  10 478.914 9.48201   1
   4   6  -9 34.3922 3.20381   3
  -4  -6  -9 37.5466 2.63667   1
   4  -6   9 35.8278 2.76087   1
   4   6  -9 33.2752 3.87743   2
  -4   6   9 37.6847 2.81438   1
   4   6  -8 203.626 5.50265   3
  -4  -6  -8 211.132 5.23551   1
   4  -6   8 207.294 5.31209   1
   4   6  -8 219.771 6.44109   2
  -4   6   8 218.835 5.44402   1
   4  -6   7 1132.07 20.3696   1
  -4   6   7 1135.90 20.4290   1
  -4  -6  -7 1121.82 20.2688   1
   4   6  -7 1009.59 21.0375   2
   4   6  -7 1141.10 20.3451   3
  -4   6   6 4116.67 69.7019   1
   4  -6   6 3984.98 69.5985   1
  -4  -6  -6 3998.63 69.5233   1
   4   6  -6 4037.83 69.5017   3
  -4  -6  -5 494.927 10.4417   3
   4   6  -5 507.349 9.96273   3
  -4  -6  -5 515.002 10.1359   1
  -4   6   5 508.951 10.3509   2
   4  -6   5 510.266 10.2073   1
  -4   6   5 512.673 10.3536   1
   4   6  -4 4208.32 71.1631   3
  -4  -6  -4 4368.38 71.6569   3
   4  -6   4 4177.73 70.4897   3
  -4   6   4 4405.56 71.5796   2
  -4  -6  -4 4254.70 71.3861   1
   4  -6   4 4230.20 71.4147   1
  -4  -6  -3 3841.40 64.8027   1
   4  -6   3 3822.70 63.9206   3
   4   6  -3 3821.11 64.5186   3
  -4  -6  -3 3755.94 64.8925   3
  -4   6   3 3826.80 64.8709   2
   4  -6   2 3791.83 67.6029   3
   4   6  -2 4120.13 68.1330   3
   4   6  -2 3879.52 68.2766   2
  -4   6   2 3973.22 68.3029   3
   4   6  -2 4097.10 68.6572   1
  -4  -6  -2 4027.50 68.4227   1
  -4   6   2 4095.73 68.4408   2
   4   6  -1 94.7564 3.22090   3
   4  -6   1 94.0345 2.78803   3
   4  -6   1 109.050 3.68119   1
  -4   6   1 113.936 3.78462   1
   4   6  -1 99.7635 3.10736   2
  -4   6   1 103.769 3.31337   3
   4   6  -1 93.5557 3.72057   1
  -4  -6  -1 102.275 3.54496   1
  -4   6   1 110.092 3.59806   2
   4  -6   0 689.723 12.3095   3
   4  -6   0 703.200 12.9896   1
  -4   6   0 668.315 13.0156   1
  -4   6   0 681.488 12.4240   3
   4   6   0 638.529 12.2693   2
   4   6   0 653.976 13.0137   1
  -4  -6   0 683.046 12.8655   1
   4   6   0 664.697 12.5956   3
   4  -6  -1 113.472 3.15284   3
   4  -6  -1 108.662 3.61657   1
  -4   6  -1 110.377 3.78938   1
  -4   6  -1 95.1812 2.85922   3
   4   6   1 94.7197 2.66667   2
   4   6   1 95.9228 3.76036   1
  -4  -6   1 102.796 3.55968   1
   4   6   1 93.2808 3.30045   3
   4   6   2 3919.01 68.3169   2
  -4   6  -2 4136.47 69.3643   1
   4  -6  -2 4183.68 69.2680   1
   4  -6  -2 4119.58 68.9560   3
  -4   6  -2 3926.33 68.4831   3
   4   6   3 3761.89 64.2887   2
  -4   6  -3 3715.05 65.3694   1
   4  -6  -3 3824.94 65.3246   1
   4  -6  -3 3804.18 65.2137   3
  -4   6  -3 3753.82 64.4870   3
  -4  -6   3 3875.12 65.2208   3
  -4  -6   4 4399.22 73.0898   3
  -4   6  -4 4221.12 72.2434   3
  -4   6  -4 4328.34 73.2252   1
   4  -6  -4 4383.74 73.1199   1
   4  -6  -4 4243.31 73.1448   3
  -4  -6   4 4249.08 73.0895   2
  -4  -6   4 4235.68 73.0258   1
   4   6   4 4167.80 71.9595   2
   4  -6  -4 4259.83 73.3410   2
  -4   6  -5 486.880 8.95283   3
  -4  -6   5 477.948 9.96738   3
  -4   6  -5 503.128 10.0028   1
   4  -6  -5 494.997 9.90983   1
  -4  -6   5 500.891 10.0313   2
   4  -6  -5 495.529 10.3540   2
  -4  -6   5 491.712 9.84964   1
  -4  -6   6 3914.54 68.7711   1
  -4   6  -6 4031.73 68.0457   3
  -4  -6   6 4081.15 69.0463   3
  -4   6  -6 3883.37 68.9072   1
   4  -6  -6 3971.00 68.8500   1
  -4  -6   6 3951.07 69.0746   2
   4   6   6 3991.61 67.6669   2
   4  -6  -6 4012.72 69.3168   2
  -4   6  -7 1150.47 20.8006   1
   4  -6  -7 1069.00 20.6459   1
  -4  -6   7 1157.72 20.6423   1
  -4  -6   7 1097.28 21.0772   2
  -4  -6   7 1130.93 20.9740   3
   4   6   7 1162.69 19.5780   2
  -4   6  -7 1136.78 19.9639   3
   4  -6  -7 1074.41 21.2604   2
  -4   6  -8 218.270 4.81733   3
   4  -6  -8 230.863 5.52680   1
  -4  -6   8 227.710 6.11541   3
   4   6   8 221.918 4.34072   2
   4  -6  -8 230.196 6.38673   2
  -4   6  -8 205.057 5.50789   1
  -4  -6   8 220.623 5.44677   1
  -4  -6   9 36.5892 2.72851   1
  -4   6  -9 35.3379 2.24011   3
   4   6   9 35.8906 1.69969   2
  -4  -6   9 31.1610 3.29659   3
  -4   6  -9 33.8392 2.79807   1
   4  -6  -9 31.2675 3.82484   2
  -4  -6  10 458.962 9.41573   1
   4   6  10 478.990 8.85090   2
  -4  -6  10 484.360 10.4227   3
  -4   6 -10 476.505 10.4488   2
  -4   6 -10 483.582 9.28865   3
  -4   6 -10 453.654 9.51730   1
   4  -6 -10 484.780 10.7982   2
  -4   6 -11 957.812 18.3174   2
   4   6  11 958.809 16.6747   2
  -4   6 -11 886.419 17.0125   3
   4  -6 -11 928.063 18.5633   2
  -4   6 -11 920.339 17.1854   1
  -4  -6  11 927.559 17.0728   1
   4   6  12 909.787 16.2367   2
  -4   6 -12 910.400 17.7913   2
   4  -6 -12 895.458 18.1929   2
  -4  -6  12 888.295 16.4506   1
  -4   6 -12 880.409 16.5271   1
   4   6  13 303.413 6.52318   2
  -4   6 -13 300.474 8.23833   2
   4  -6 -13 317.792 8.80403   2
  -4  -6  13 309.386 6.60581   1
  -4   6 -13 306.074 6.70482   1
  -4   6 -14 1722.96 32.1409   2
  -4   6 -14 1707.63 30.3043   1
  -4  -6  14 1731.78 30.2787   1
   4  -6 -14 1768.60 32.5705   2
   4  -6 -15 606.487 13.5793   2
  -4  -6  15 569.757 10.5919   1
  -4   6 -15 546.613 10.5584   1
  -4   6 -15 580.856 12.9775   2
   4  -6 -16 708.780 15.1285   2
  -4  -6  16 638.217 11.7638   1
  -4   6 -16 673.792 14.4415   2
  -4   6 -17 334.240 9.51454   2
   4  -6 -17 325.723 10.0389   2
  -4   6 -18 246.764 8.34316   2
   4  -6 -18 237.827 8.75366   2
  -4   6 -19 145.904 7.03472   2
   4  -6 -19 156.532 7.72340   2
  -4   6 -20 80.4048 6.34245   2
   4  -6 -20 91.9008 7.25910   2
  -4   6 -21 96.1805 6.63289   2
   4  -6 -21 104.347 7.32748   2
   4   8 -20 12.8375 6.36039   2
   4   8 -19 126.725 8.01888   2
   4   8 -18 722.796 17.5400   2
   4   8 -17 75.9087 6.66954   2
  -4   8  17 71.9605 2.81721   1
   4   8 -16 3346.72 59.4235   2
  -4   8  16 3223.65 56.0701   1
  -4  -8 -15 583.648 11.2237   2
   4   8 -15 569.387 14.1567   2
  -4   8  15 546.815 11.0158   1
   4   8 -14 1682.20 31.6152   2
  -4   8  14 1605.68 28.9158   1
   4   8 -13 39.8463 5.44989   2
  -4   8  13 40.1489 3.17403   1
   4   8 -12 1561.63 30.1498   2
  -4  -8 -12 1574.42 28.0106   1
  -4   8  12 1565.31 28.1906   1
   4  -8  11 1139.67 20.9934   1
  -4   8  11 1136.29 20.9829   1
  -4  -8 -11 1123.50 20.7679   1
   4   8 -11 1150.48 22.6701   2
   4   8 -11 1148.87 21.1671   3
   4  -8  10 500.060 10.1575   1
  -4   8  10 496.731 10.1803   1
  -4  -8 -10 476.516 9.86752   1
   4   8 -10 500.277 11.6698   2
   4   8 -10 481.527 10.1417   3
   4  -8   9 1976.72 35.1451   1
  -4  -8  -9 1943.15 34.9221   1
  -4   8   9 1992.10 35.1824   1
   4   8  -9 1902.07 36.2454   2
   4   8  -9 2041.60 35.0580   3
   4  -8   8 540.338 11.1503   1
   4   8  -8 551.480 10.9296   3
  -4   8   8 558.416 11.2837   1
  -4  -8  -8 562.549 11.0767   1
   4  -8   7 630.400 12.3228   1
  -4   8   7 613.665 12.3739   1
   4   8  -7 613.351 12.5133   1
  -4  -8  -7 610.420 12.1022   1
   4   8  -7 621.234 11.9548   3
   4  -8   6 129.885 4.47331   1
  -4   8   6 131.302 4.47315   1
   4   8  -6 132.376 4.55425   1
  -4  -8  -6 138.740 4.28665   1
   4   8  -6 123.656 4.02071   3
   4  -8   5 198.076 5.28605   1
  -4  -8  -5 167.275 5.39586   3
   4   8  -5 196.894 4.86957   3
  -4   8   5 198.183 5.48952   1
   4   8  -5 195.706 5.64659   1
  -4  -8  -5 194.400 5.20548   1
   4  -8   4 2551.51 43.7777   1
   4   8  -4 2484.48 43.9166   2
   4   8  -4 2592.20 43.2775   3
  -4  -8  -4 2593.72 43.6816   1
   4   8  -4 2595.10 44.0934   1
   4   8  -3 2827.91 48.8856   3
   4  -8   3 2780.71 48.1622   3
   4   8  -3 2854.41 49.3816   2
   4   8  -3 2813.79 49.6563   1
  -4  -8  -3 2848.33 49.3165   1
  -4   8   3 2928.55 49.4160   2
   4   8  -2 268.848 6.04916   3
   4  -8   2 300.339 5.44245   3
   4   8  -2 256.659 6.29893   2
  -4  -8  -2 272.320 6.57708   1
   4   8  -2 265.720 6.83814   1
  -4   8   2 262.001 6.50634   2
   4   8  -1 7202.44 122.557   3
   4  -8   1 7182.46 122.093   3
   4  -8   1 7255.22 123.003   1
  -4   8   1 7321.24 123.154   1
   4   8  -1 7065.38 122.604   2
  -4  -8  -1 7261.80 122.985   1
   4   8  -1 7233.14 123.276   1
  -4   8   1 6959.92 122.940   2
   4  -8   0 450.360 8.32968   3
  -4   8   0 411.203 9.19715   1
   4  -8   0 425.419 9.08226   1
   4   8   0 426.678 8.47440   2
   4   8   0 424.184 8.63800   3
  -4  -8   0 411.236 8.77682   3
  -4  -8   0 415.407 8.96405   1
   4   8   0 421.897 9.33691   1
  -4  -8   1 7288.61 123.779   3
   4  -8  -1 7304.84 123.496   3
   4   8   1 7153.06 123.373   2
   4  -8  -1 7163.77 124.056   1
  -4   8  -1 7329.03 124.198   1
  -4  -8   1 7293.72 124.036   1
   4   8   1 7176.49 124.337   1
   4  -8  -2 255.553 6.46161   1
   4  -8  -2 271.342 6.04770   3
  -4   8  -2 293.551 6.80607   1
  -4  -8   2 268.389 6.20346   3
  -4   8  -3 2738.00 47.1894   3
   4  -8  -3 2778.74 48.0834   3
   4  -8  -3 2850.05 48.3576   1
  -4  -8   3 2678.85 48.0338   3
  -4   8  -3 2828.01 48.5345   1
  -4  -8   4 2609.84 44.9922   3
   4  -8  -4 2672.88 45.2720   1
   4  -8  -4 2700.23 45.1553   3
  -4   8  -4 2562.28 43.9495   3
  -4  -8   4 2655.41 45.1429   1
  -4   8  -4 2612.80 45.3827   1
   4   8   5 178.832 3.82218   2
  -4  -8   5 197.125 5.10371   3
  -4   8  -5 182.093 3.57954   3
   4  -8  -5 185.645 5.10998   1
   4  -8  -5 191.823 5.28112   3
   4   8   5 184.840 5.50212   1
  -4  -8   5 195.695 5.18426   1
  -4   8  -5 188.435 5.29839   1
   4  -8  -6 129.925 4.93642   2
   4   8   6 129.667 2.97495   2
  -4  -8   6 130.228 4.34709   3
  -4   8  -6 128.559 2.73183   3
   4  -8  -6 133.607 4.33027   1
   4  -8  -6 135.741 4.68508   3
  -4   8  -6 137.837 4.65019   1
   4   8   6 137.800 4.71533   1
  -4  -8   6 138.843 4.26417   1
   4   8   7 610.695 12.5879   1
  -4  -8   7 648.125 12.3217   1
   4  -8  -7 602.576 12.9268   2
  -4   8  -7 632.257 11.0530   3
  -4  -8   7 643.649 12.4824   3
   4  -8  -7 612.768 12.3448   1
   4  -8  -7 624.582 12.7572   3
   4   8   7 617.764 11.2209   2
  -4   8  -7 637.648 12.5595   1
  -4   8  -8 567.058 11.4656   1
  -4   8  -8 549.070 10.1134   3
   4  -8  -8 569.811 11.4264   1
  -4  -8   8 576.888 11.3288   1
  -4  -8   8 581.281 11.5487   3
   4   8   8 572.378 10.2443   2
   4  -8  -8 562.290 12.1423   2
  -4  -8   9 2056.61 35.7541   1
  -4   8  -9 2026.22 35.9154   1
   4  -8  -9 2044.21 35.8600   1
  -4   8  -9 1980.48 34.7906   3
  -4  -8   9 2047.22 36.1434   3
   4   8   9 2021.01 34.8598   2
   4  -8  -9 2035.79 36.7257   2
  -4   8 -10 507.293 10.5159   1
  -4  -8  10 491.888 10.2595   1
   4  -8 -10 513.823 10.4351   1
  -4   8 -10 514.477 9.51065   3
  -4  -8  10 500.846 10.9181   3
   4   8  10 521.030 9.51727   2
   4  -8 -10 474.675 11.4349   2
   4  -8 -11 1171.05 21.3806   1
  -4   8 -11 1105.15 22.3578   2
   4   8  11 1194.70 20.5571   2
  -4   8 -11 1155.42 20.5817   3
  -4  -8  11 1151.02 21.1824   1
  -4   8 -11 1151.56 21.3398   1
   4  -8 -11 1114.94 22.4043   2
   4   8  12 1582.30 27.6983   2
  -4   8 -12 1566.91 29.6996   2
  -4   8 -12 1577.61 27.7832   3
   4  -8 -12 1542.25 29.6011   2
  -4  -8  12 1582.39 28.2217   1
  -4   8 -12 1586.18 28.3682   1
  -4  -8  13 49.4117 3.20414   1
  -4   8 -13 43.4111 3.25459   1
   4   8  13 43.8627 2.57582   2
  -4   8 -13 41.1198 2.84971   3
  -4   8 -13 40.2102 4.60129   2
   4  -8 -13 45.7773 4.93461   2
   4   8  14 1657.23 29.2253   2
  -4   8 -14 1647.08 31.3041   2
  -4   8 -14 1663.70 29.4076   3
  -4  -8  14 1656.61 29.3678   1
  -4   8 -14 1635.07 29.4608   1
   4  -8 -14 1670.44 31.3445   2
  -4   8 -15 579.443 13.1986   2
   4   8  15 546.912 10.6668   2
  -4  -8  15 530.572 10.6257   1
  -4   8 -15 527.358 10.6979   1
   4  -8 -15 563.295 13.2563   2
  -4   8 -15 558.128 10.9977   3
  -4   8 -16 3383.30 60.8019   2
   4  -8 -16 3389.58 60.9213   2
  -4   8 -17 68.5831 5.95606   2
   4  -8 -17 81.1825 6.45118   2
  -4   8 -18 757.614 17.2609   2
   4  -8 -18 791.451 17.4708   2
  -4   8 -19 136.073 7.00457   2
   4  -8 -19 136.898 7.61397   2
  -4   8 -20 22.2100 5.79536   2
   4  -8 -20 23.0067 6.30718   2
   4  10 -20 68.1361 7.60085   2
   4  10 -19 146.695 8.62617   2
   4  10 -18 508.221 13.9970   2
  -4  10  17 201.166 5.35424   1
   4  10 -17 223.902 9.28076   2
  -4  10  16 57.0310 3.43435   1
   4  10 -16 57.4172 6.39914   2
  -4  10  15 719.177 14.2384   1
   4  10 -15 767.818 17.1654   2
  -4  10  14 72.2850 3.84528   1
   4  10 -14 71.6462 6.17761   2
   4 -10  13 479.334 10.2675   1
   4  10 -13 463.689 12.3041   2
  -4  10  13 481.434 10.2038   1
   4 -10  12 233.115 6.27685   1
  -4 -10 -12 230.504 6.12559   1
  -4  10  12 231.667 6.36422   1
   4  10 -12 244.166 8.38532   2
   4  10 -12 230.736 6.20159   3
   4 -10  11 545.242 11.5903   1
  -4 -10 -11 553.865 11.3952   1
  -4  10  11 579.210 11.7294   1
   4  10 -11 561.986 13.2655   2
   4  10 -11 554.777 11.3121   3
   4  10 -10 115.985 4.23333   3
   4  10 -10 107.015 5.90086   2
  -4 -10 -10 125.425 4.45041   1
  -4  10  10 114.113 4.76309   1
   4 -10  10 108.084 4.47620   1
   4  10  -9 394.764 8.25166   3
  -4 -10  -9 364.759 8.41523   1
  -4  10   9 376.885 8.81340   1
   4  10  -9 359.163 8.82711   1
   4 -10   9 391.218 8.77810   1
   4  10  -8 2699.51 47.1890   3
  -4  10   8 2754.69 47.8532   1
  -4 -10  -8 2658.15 47.5220   1
   4  10  -8 2729.29 48.0925   1
   4 -10   8 2710.83 47.7254   1
   4  10  -7 2733.43 47.4298   3
  -4 -10  -7 2679.79 47.8765   1
  -4  10   7 2726.38 48.1297   1
   4  10  -7 2740.91 48.4194   1
   4 -10   7 2750.04 48.0577   1
   4  10  -6 84.3474 3.36636   3
   4 -10   6 88.3661 3.96957   1
  -4  10   6 84.6055 4.20985   1
  -4 -10  -6 85.3489 3.83511   1
   4  10  -6 89.6197 4.48866   1
   4  10  -5 216.068 5.26677   3
   4  10  -5 221.859 6.45927   2
   4 -10   5 225.894 6.05969   1
  -4  10   5 223.496 6.23968   1
  -4 -10  -5 217.004 5.84250   1
   4  10  -5 218.875 6.44550   1
   4  10  -4 1026.45 18.8943   3
   4  10  -4 1075.12 19.8210   2
   4 -10   4 1095.11 19.6155   1
  -4  10   4 911.706 19.5220   1
   4  10  -4 1065.47 19.9777   1
  -4 -10  -4 1082.55 19.5007   1
   4  10  -3 1448.76 26.3213   2
   4  10  -3 1465.49 26.7273   1
  -4 -10  -3 1492.28 26.2296   1
  -4 -10  -3 1408.90 26.2420   3
   4  10  -3 1404.41 25.6280   3
   4 -10   3 1438.56 24.7257   3
  -4 -10  -2 575.183 11.5566   3
   4  10  -2 566.542 10.9572   3
   4 -10   2 579.876 10.2646   3
   4  10  -2 559.836 11.3855   2
  -4  10   2 553.883 11.5708   2
   4  10  -2 543.793 11.9284   1
  -4 -10  -2 548.591 11.4689   1
  -4 -10  -1 589.675 11.8267   3
   4 -10   1 589.964 10.9066   3
   4 -10   1 599.786 12.0642   1
   4  10  -1 588.849 11.6710   2
  -4  10   1 569.955 12.2776   1
   4  10  -1 599.533 12.5421   1
  -4 -10  -1 613.432 12.0213   1
  -4 -10   0 1040.62 19.6148   3
   4 -10   0 1073.29 19.0534   3
   4 -10   0 1089.18 19.9382   1
   4  10   0 1035.51 19.4426   2
  -4  10   0 1058.75 20.1797   1
   4  10   0 1068.41 20.3414   1
  -4 -10   0 1076.79 19.8666   1
  -4 -10   1 602.796 12.0537   3
   4 -10  -1 611.216 11.6649   3
   4 -10  -1 617.185 12.4235   1
  -4  10  -1 604.519 12.6543   1
   4  10   1 610.761 12.8359   1
  -4 -10   1 631.400 12.3472   1
   4 -10  -2 505.885 10.6283   1
   4 -10  -2 484.512 9.97170   3
  -4  10  -2 524.325 10.9334   1
  -4 -10   2 509.567 10.2045   3
   4 -10  -3 1486.07 26.1708   3
   4 -10  -3 1418.09 26.5579   1
  -4 -10   3 1450.12 26.1335   3
  -4  10  -3 1455.25 26.7213   1
  -4 -10   4 1067.26 19.3492   3
   4 -10  -4 1015.63 19.7104   1
   4 -10  -4 1082.69 19.5347   3
   4  10   4 957.340 19.9387   1
  -4 -10   4 1079.42 19.6746   1
  -4  10  -4 1069.55 19.9361   1
   4  10   5 223.615 4.85348   2
  -4 -10   5 225.465 5.71675   3
   4 -10  -5 227.475 6.18515   1
   4 -10  -5 224.473 6.08349   3
   4  10   5 215.577 6.53276   1
  -4 -10   5 231.078 5.96405   1
  -4  10  -5 215.353 6.27616   1
   4  10   6 82.6899 2.70820   2
  -4 -10   6 89.4434 3.75624   3
   4 -10  -6 75.3082 4.06402   1
   4 -10  -6 88.8279 4.13571   3
   4  10   6 86.9104 4.50668   1
  -4  10  -6 93.2068 4.30229   1
  -4 -10   6 86.3589 3.97740   1
   4  10   7 2781.04 48.1343   2
  -4 -10   7 2855.00 49.1019   3
  -4 -10   7 2819.62 49.1617   1
  -4  10  -7 2746.97 49.3950   1
   4  10   7 2823.83 49.6414   1
   4 -10  -7 2783.37 49.2360   1
   4 -10  -8 2711.62 47.9960   1
  -4  10  -8 2695.02 48.1251   1
  -4 -10   8 2720.48 47.8234   1
  -4 -10   8 2757.70 47.8778   3
   4  10   8 2705.27 46.9223   2
   4  10   8 2786.16 48.4068   1
   4  10   9 360.526 8.72314   1
   4 -10  -9 356.395 9.22381   2
  -4 -10   9 380.620 8.39400   3
   4 -10  -9 363.202 8.44081   1
   4  10   9 349.600 7.14692   2
  -4 -10   9 360.663 8.30718   1
  -4  10  -9 372.165 8.62319   1
   4 -10 -10 110.664 5.47665   2
   4 -10 -10 117.122 4.49287   1
  -4 -10  10 120.381 4.73431   3
   4  10  10 114.346 3.31379   2
  -4  10 -10 116.510 4.81517   1
  -4 -10  10 115.149 4.46446   1
  -4  10 -11 546.263 11.1347   1
  -4 -10  11 564.627 10.9419   1
  -4  10 -11 496.397 9.24523   3
  -4  10 -11 479.015 9.24727   3
  -4  10 -11 552.967 12.2541   2
  -4 -10  11 576.861 11.3762   3
   4 -10 -11 566.643 12.2399   2
   4  10  11 560.442 9.96839   2
   4 -10 -11 582.342 11.1227   1
  -4 -10  12 232.005 6.07982   1
  -4  10 -12 226.083 6.27809   1
   4 -10 -12 220.636 6.07459   1
  -4  10 -12 227.716 7.63474   2
  -4  10 -12 209.459 4.53443   3
   4  10  12 226.530 5.13133   2
   4 -10 -12 216.955 7.39896   2
  -4  10 -13 487.764 11.5883   2
   4  10  13 459.365 9.09333   2
  -4  10 -13 441.354 8.64107   3
   4 -10 -13 475.723 11.4176   2
  -4  10 -13 467.152 10.0108   1
  -4 -10  13 478.098 9.86650   1
   4 -10 -14 84.9885 6.03205   2
  -4  10 -14 74.8713 3.97913   1
  -4 -10  14 78.5810 3.83376   1
   4  10  14 75.6146 3.21639   2
  -4  10 -14 71.4251 5.52139   2
   4 -10 -15 768.090 16.9923   2
  -4  10 -15 767.418 17.1023   2
  -4  10 -16 58.3404 6.00526   2
   4 -10 -16 51.0743 5.96983   2
  -4  10 -17 214.528 8.69952   2
   4 -10 -17 247.090 9.02458   2
  -4  10 -18 494.933 13.3320   2
   4 -10 -18 536.799 13.5606   2
  -4  10 -19 141.755 7.63459   2
   4 -10 -19 144.845 7.67646   2
  -4  10 -20 60.7299 6.62170   2
   4 -10 -20 60.5302 6.94687   2
   4  12 -19 277.477 10.9260   2
   4  12 -18 67.2136 7.40696   2
   4  12 -17 74.9146 7.21927   2
  -4  12  17 68.0763 3.98599   1
   4  12 -16 16.0556 6.16133   2
  -4  12  16 14.7193 3.46477   1
   4  12 -15 281.881 9.90882   2
  -4  12  15 261.255 7.02755   1
   4  12 -14 9.83169 5.71871   2
  -4  12  14 13.4620 3.55424   1
   4  12 -13 218.468 8.56200   2
  -4  12  13 219.088 6.52945   1
   4  12 -12 434.109 11.8017   2
  -4  12  12 428.100 9.90990   1
   4  12 -11 153.798 7.06331   2
  -4  12  11 155.456 5.56374   1
   4  12 -10 791.075 16.2568   1
  -4  12  10 787.490 15.8867   1
   4  12 -10 794.594 15.0489   3
   4  12  -9 1642.04 30.3576   1
  -4  12   9 1644.55 30.1362   1
   4  12  -9 1620.20 29.0652   3
   4  12  -8 574.006 12.7444   1
   4  12  -8 576.327 11.3774   3
  -4  12   8 589.402 12.5853   1
   4  12  -7 114.425 5.50382   2
   4  12  -7 117.252 4.00827   3
  -4  12   7 122.487 5.14631   1
   4  12  -7 116.278 5.48149   1
   4  12  -6 26.1657 2.76596   3
  -4 -12  -6 23.0757 3.96336   3
   4  12  -6 23.9767 4.18962   1
   4  12  -6 19.3019 3.99973   2
  -4  12   6 23.2830 3.96578   1
   4  12  -5 524.262 11.6491   1
  -4  12   5 492.898 11.3471   1
   4  12  -5 527.145 10.2526   3
  -4 -12  -5 511.671 11.3424   3
   4  12  -5 509.880 11.4366   2
   4  12  -4 66.3418 4.52492   1
  -4  12   4 64.9266 4.38851   1
  -4 -12  -4 64.7420 4.27847   3
   4  12  -4 63.8357 3.21279   3
   4  12  -4 63.0981 4.17917   2
   4  12  -3 584.063 11.8313   2
   4  12  -3 565.199 12.2710   1
   4  12  -3 579.510 10.8961   3
   4 -12   3 528.804 9.65632   3
  -4 -12  -3 601.841 11.7901   3
   4  12  -2 749.181 14.3439   2
   4  12  -2 719.719 14.8383   1
   4 -12   2 697.478 12.7608   3
  -4 -12  -2 734.797 14.2165   3
   4 -12   1 103.918 3.12323   3
   4  12  -1 97.6459 5.11462   1
   4  12  -1 109.272 4.21426   2
  -4  12   1 99.7126 5.03380   1
  -4 -12  -1 109.887 4.43411   3
   4 -12   0 370.095 7.63819   3
   4  12   0 395.189 9.43355   1
  -4  12   0 383.407 9.26440   1
  -4 -12   0 384.537 8.45056   3
   4  12   1 110.472 5.26188   1
  -4  12  -1 102.274 5.14549   1
  -4 -12   1 104.531 4.23468   3
   4 -12  -1 105.552 3.65905   3
  -4  12  -2 729.852 14.7921   1
  -4 -12   2 732.845 13.8889   3
   4 -12  -2 690.487 13.6142   3
   4 -12  -3 589.381 11.6514   3
  -4  12  -3 591.421 12.6701   1
  -4 -12   3 565.960 11.5915   3
   4 -12  -4 65.9162 3.76214   3
   4  12   4 61.0743 4.57748   1
  -4  12  -4 72.7166 4.62946   1
  -4 -12   4 63.9768 3.52961   3
  -4 -12   5 492.107 10.2963   3
   4  12   5 503.786 11.4630   1
   4 -12  -5 499.989 10.7442   3
   4  12   5 507.256 9.78175   2
  -4  12  -5 503.922 11.1794   1
  -4 -12   6 18.8734 2.94648   3
   4  12   6 17.3916 2.21332   2
  -4  12  -6 17.6179 3.87884   1
   4  12   6 15.8069 4.00167   1
  -4 -12   7 122.711 4.40171   3
   4  12   7 115.958 3.51942   2
  -4  12  -7 116.782 5.28203   1
   4  12   7 125.547 5.50320   1
  -4 -12   8 583.152 11.8144   3
   4  12   8 560.717 10.9424   2
  -4  12  -8 592.711 12.4646   1
   4  12   8 590.387 12.7034   1
  -4 -12   9 1610.93 29.4682   3
  -4  12  -9 1658.91 30.0728   1
   4  12   9 1617.91 28.7036   2
   4  12   9 1657.12 30.3183   1
  -4 -12  10 806.782 15.6455   3
  -4  12 -10 794.843 16.1443   1
   4  12  10 805.610 14.7962   2
   4  12  10 782.095 16.3782   1
  -4 -12  11 150.698 5.28360   3
  -4  12 -11 149.469 5.58531   1
   4  12  11 154.238 4.15012   2
  -4  12 -12 406.968 11.0094   2
  -4  12 -12 402.168 9.55695   1
   4  12  12 412.059 8.31522   2
  -4  12 -13 203.005 8.09123   2
   4  12  13 211.963 5.19363   2
  -4  12 -13 211.802 6.38845   1
  -4  12 -14 10.5361 5.20718   2
  -4  12 -14 12.6738 3.63408   1
   4 -12 -15 275.800 8.93386   2
  -4  12 -15 289.428 9.49824   2
   4 -12 -16 26.8535 5.40127   2
  -4  12 -16 19.1501 5.94806   2
   4 -12 -17 70.8117 6.49797   2
  -4  12 -17 82.7859 7.08841   2
  -4  12 -18 65.6782 7.04001   2
   4 -12 -18 62.5656 6.81775   2
  -4  12 -19 289.092 10.6176   2
   4 -12 -19 304.567 10.2869   2
   4  14 -18 245.685 10.4260   2
   4  14 -17 122.318 8.34991   2
  -4  14  16 29.8875 4.11483   1
   4  14 -16 25.4873 6.52922   2
  -4  14  15 53.3698 4.35388   1
   4  14 -15 47.8491 6.51724   2
  -4  14  14 219.651 6.91072   1
   4  14 -14 238.685 9.25230   2
  -4  14  13 30.7733 4.18850   1
   4  14 -13 26.2990 5.84285   2
  -4  14  12 133.906 5.65913   1
   4  14 -12 140.203 5.97288   1
   4  14 -11 6.42894 4.38687   1
  -4  14  11 8.22120 4.00726   1
  -4  14  10 349.588 9.06742   1
   4  14 -10 345.496 9.29980   1
  -4  14   9 340.388 8.95244   1
   4  14  -9 336.431 9.20211   1
   4  14  -8 951.315 19.5334   1
  -4  14   8 952.283 19.3168   1
   4  14  -8 976.817 17.8538   3
   4  14  -8 962.428 19.9383   2
   4  14  -7 77.3233 5.37457   1
  -4  14   7 72.8391 5.24491   1
  -4 -14  -7 88.0332 5.29568   3
   4  14  -7 82.8286 3.52272   3
   4  14  -7 76.9395 5.45206   2
   4  14  -6 154.363 6.33459   1
  -4  14   6 153.500 6.18061   1
  -4 -14  -6 157.019 6.24639   3
   4  14  -6 160.142 4.65862   3
   4  14  -6 156.804 6.35746   2
   4  14  -5 305.353 8.69372   1
  -4  14   5 296.947 8.56482   1
  -4 -14  -5 318.713 8.30608   3
   4  14  -5 315.524 8.72116   2
   4  14  -4 15.0824 4.48115   1
  -4  14   4 18.2630 4.46901   1
  -4 -14  -4 12.9947 3.92251   3
   4  14  -4 13.1625 4.03646   2
   4  14  -3 2218.60 39.8471   2
   4  14  -3 2188.10 40.3441   1
  -4 -14  -3 2208.94 39.6109   3
   4  14  -2 769.027 14.9555   2
   4 -14   2 716.068 13.0881   3
  -4 -14  -2 745.730 14.8059   3
   4  14  -2 746.684 15.7065   1
   4 -14   1 379.610 7.69645   3
  -4  14   1 392.483 9.82993   1
  -4 -14  -1 399.722 9.02628   3
   4  14  -1 397.016 9.99427   1
   4 -14   0 365.694 7.67405   3
   4  14   0 366.823 9.80930   1
  -4  14   0 395.033 9.78221   1
  -4 -14   0 376.240 8.66722   3
   4  14   1 377.667 10.0487   1
  -4  14  -1 383.745 9.79235   1
  -4 -14   1 404.715 8.78317   3
   4 -14  -1 380.282 8.17348   3
  -4  14  -2 798.294 16.0443   1
  -4 -14   2 776.381 14.8483   3
   4 -14  -2 727.855 14.4965   3
   4 -14  -3 2156.84 39.0653   3
  -4  14  -3 2329.12 40.2704   1
  -4 -14   3 2182.85 39.0119   3
   4 -14  -4 9.63351 3.30190   3
  -4  14  -4 15.1840 4.55413   1
  -4 -14   4 13.0033 3.09577   3
   4  14   4 12.4977 4.20727   1
  -4 -14   5 318.433 7.49837   3
   4  14   5 326.168 7.15159   2
  -4  14  -5 321.540 8.71663   1
   4  14   5 318.787 8.87292   1
  -4 -14   6 158.613 5.13714   3
   4  14   6 164.924 4.60685   2
  -4  14  -6 161.066 6.30348   1
   4  14   6 166.398 6.51434   1
  -4 -14   7 77.4489 3.84753   3
   4  14   7 72.6414 3.24392   2
  -4  14  -7 77.9090 5.05535   1
   4  14   7 80.3545 5.38544   1
  -4 -14   8 958.314 18.2736   3
   4  14   8 955.390 17.7661   2
   4  14   8 986.504 19.6512   1
  -4  14  -8 982.847 19.3230   1
  -4 -14   9 339.848 7.98986   3
   4  14   9 340.489 7.41475   2
   4  14   9 348.153 9.37637   1
  -4  14  -9 345.425 9.15354   1
  -4 -14  10 333.616 8.02919   3
   4  14  10 360.683 9.45120   1
   4  14  10 338.970 7.41492   2
  -4  14 -10 346.000 9.16864   1
   4  14  11 3.31158 2.47586   2
  -4 -14  11 3.83737 3.20378   3
   4  14  11 4.28079 4.26136   1
  -4  14 -11 5.50300 3.85733   1
  -4  14 -12 143.532 7.33924   2
   4  14  12 137.407 5.97236   1
   4  14  12 131.095 4.12678   2
  -4  14 -12 133.848 5.67185   1
  -4  14 -13 29.3226 5.67063   2
  -4  14 -13 33.4772 4.34956   1
  -4  14 -14 213.668 6.96523   1
  -4  14 -14 235.852 9.08418   2
  -4  14 -15 51.6712 6.49515   2
  -4  14 -16 35.7099 6.63096   2
  -4  14 -17 121.501 8.08415   2
  -4  14 -18 257.429 10.2940   2
   4  16 -17 56.5776 7.64123   2
  -4  16  16 43.0883 4.73075   1
   4  16 -16 42.5651 7.24048   2
  -4  16  15 58.4465 5.06692   1
   4  16 -15 65.4782 7.48703   2
  -4  16  14 31.0273 4.69934   1
   4  16 -14 29.5608 6.45120   2
  -4  16  13 127.302 6.08077   1
  -4  16  12 270.415 8.19141   1
   4  16 -12 283.980 8.81577   1
   4  16 -11 49.7038 5.11595   1
  -4  16  11 39.2195 5.01010   1
  -4  16  10 320.286 9.18462   1
   4  16 -10 335.722 9.39030   1
   4  16 -10 317.895 10.2294   2
   4  16  -9 94.5714 6.14458   1
  -4  16   9 105.499 5.68484   1
  -4 -16  -9 106.722 6.31927   3
   4  16  -9 101.686 6.34193   2
   4  16  -8 81.5114 5.82811   1
  -4  16   8 75.6930 5.55732   1
  -4 -16  -8 93.0147 5.98890   3
   4  16  -8 93.3338 6.11764   2
   4  16  -7 1746.81 32.8118   1
  -4  16   7 1726.87 32.4162   1
  -4 -16  -7 1706.90 32.3163   3
   4  16  -7 1721.53 32.8656   2
   4  16  -6 624.507 14.5421   1
  -4  16   6 614.158 14.2353   1
  -4 -16  -6 659.135 14.0534   3
   4  16  -6 644.297 14.5766   2
   4  16  -5 3551.65 63.2916   1
  -4  16   5 3446.57 63.0466   1
  -4 -16  -5 3556.85 62.6654   3
   4  16  -5 3621.48 63.1985   2
   4  16  -4 179.646 7.30952   1
  -4  16   4 169.765 7.06549   1
  -4 -16  -4 193.813 6.66931   3
   4  16  -4 185.873 6.95678   2
   4  16  -3 3242.99 56.4735   2
   4  16  -3 3178.32 57.0244   1
  -4 -16  -3 3098.76 55.9960   3
   4  16  -2 104.513 5.14167   2
   4 -16   2 87.5964 2.67318   3
  -4 -16  -2 91.1532 4.88695   3
   4  16  -2 99.5557 5.97272   1
   4 -16   1 22.7326 2.29166   3
  -4  16   1 27.0428 5.04690   1
  -4 -16  -1 25.1657 3.86756   3
   4  16  -1 24.7832 5.07761   1
   4 -16   0 285.550 6.42524   3
   4  16   0 286.160 8.85919   1
  -4  16   0 291.174 8.87688   1
  -4 -16   0 293.856 7.45700   3
   4  16   1 28.6472 5.14297   1
  -4  16  -1 22.0100 5.08231   1
  -4 -16   1 21.3497 3.58834   3
   4 -16  -1 21.2813 2.89376   3
  -4  16  -2 91.3729 5.72821   1
  -4 -16   2 95.6888 4.38346   3
   4 -16  -2 92.0004 3.97542   3
   4 -16  -3 3157.28 55.3239   3
  -4  16  -3 3261.50 56.7521   1
  -4 -16   3 3108.49 55.2648   3
  -4  16  -4 166.542 7.05509   1
  -4 -16   4 176.128 5.48284   3
   4  16   4 169.144 7.17287   1
  -4 -16   5 3583.07 62.8518   3
   4  16   5 3603.73 62.7166   2
  -4  16  -5 3656.96 64.2664   1
   4  16   5 3635.77 64.4730   1
  -4 -16   6 608.800 12.8757   3
   4  16   6 661.178 12.8319   2
  -4  16  -6 653.526 14.3971   1
   4  16   6 671.428 14.7916   1
  -4 -16   7 1676.82 30.7849   3
   4  16   7 1730.78 30.6677   2
  -4  16  -7 1709.16 32.2873   1
   4  16   7 1748.63 32.5923   1
  -4 -16   8 90.3973 4.14512   3
   4  16   8 86.9818 3.83837   2
   4  16   8 91.9350 6.13864   1
  -4  16  -8 91.0277 5.70916   1
  -4 -16   9 104.979 4.31092   3
   4  16   9 109.566 4.01933   2
   4  16   9 110.514 6.22890   1
  -4  16  -9 106.284 5.88625   1
  -4 -16  10 327.875 7.79029   3
   4  16  10 350.351 9.65411   1
  -4  16 -10 349.384 9.28829   1
   4  16  10 328.353 7.54377   2
   4  16  11 46.7511 5.25800   1
  -4  16 -11 42.2666 4.86084   1
  -4  16 -12 275.246 9.99002   2
   4  16  12 277.095 8.75074   1
  -4  16 -12 284.402 8.50967   1
  -4  16 -13 144.258 8.01713   2
  -4  16 -13 134.923 6.29952   1
  -4  16 -14 25.8234 6.67579   2
  -4  16 -14 32.1658 4.99748   1
  -4  16 -15 64.3737 7.17553   2
  -4  16 -16 42.8590 7.07584   2
  -4  16 -17 56.6370 7.17461   2
  -4  18  15 162.312 6.87042   1
  -4  18  14 207.361 7.73348   1
  -4  18  13 49.0020 5.46846   1
   4  18 -13 62.7049 5.84415   1
  -4  18  12 16.0375 5.01782   1
   4  18 -12 18.2900 5.57734   1
   4  18 -11 77.4900 6.95061   2
  -4 -18 -11 66.3725 6.59763   3
  -4  18  11 77.4181 5.66602   1
   4  18 -11 78.6077 6.36102   1
   4  18 -10 7.22923 5.32815   1
  -4  18  10 9.02327 5.15517   1
   4  18 -10 3.78600 5.82020   2
  -4 -18 -10 3.68601 5.40068   3
   4  18  -9 241.057 8.70510   1
  -4 -18  -9 236.786 8.70666   3
  -4  18   9 249.263 8.30542   1
   4  18  -9 255.247 9.18716   2
   4  18  -8 90.9403 6.47220   1
  -4 -18  -8 81.8581 6.16145   3
  -4  18   8 86.1479 6.23719   1
   4  18  -8 91.3266 6.36260   2
   4  18  -7 1010.66 21.1630   1
  -4 -18  -7 1025.75 20.5650   3
  -4  18   7 1004.19 20.9241   1
   4  18  -7 986.870 21.0702   2
   4  18  -6 143.024 7.28233   1
  -4 -18  -6 167.539 6.70938   3
  -4  18   6 159.279 7.23259   1
   4  18  -6 147.455 7.11272   2
   4  18  -5 286.099 9.28611   1
  -4 -18  -5 290.774 8.64148   3
  -4  18   5 295.745 9.27349   1
   4  18  -5 312.897 9.34744   2
   4  18  -4 238.941 8.68923   1
  -4 -18  -4 245.027 7.63156   3
  -4  18   4 244.327 8.61648   1
   4  18  -4 249.744 8.21377   2
   4  18  -3 120.184 6.03935   2
  -4 -18  -3 108.748 5.64647   3
   4  18  -3 107.943 6.59222   1
   4  18  -2 116.422 5.58696   2
  -4 -18  -2 120.303 5.32463   3
   4 -18   2 98.2172 2.68125   3
   4 -18   2 101.675 2.78305   3
   4  18  -2 125.989 6.78704   1
   4 -18   1 82.9459 3.12528   3
   4  18  -1 73.8493 6.08776   1
  -4 -18  -1 88.7059 4.75410   3
  -4  18   1 80.8151 5.96012   1
   4  18   0 1.83399 5.02201   1
  -4 -18   0 3.89530 3.64378   3
  -4  18   0-0.26961 4.95112   1
   4 -18   0 6.22887 2.46349   3
   4  18   1 80.9859 6.13218   1
  -4 -18   1 73.5182 4.29043   3
  -4  18  -1 84.8941 5.94976   1
   4 -18  -1 69.1589 3.58257   3
  -4 -18   2 123.119 5.02432   3
  -4  18  -2 123.167 6.61751   1
   4 -18  -2 122.056 4.53332   3
  -4  18  -3 108.122 6.39901   1
  -4 -18   3 105.497 4.58156   3
   4  18   4 248.296 8.78968   1
  -4  18  -4 284.572 8.95994   1
  -4 -18   4 249.824 6.78685   3
   4  18   5 302.390 9.49615   1
  -4  18  -5 315.679 9.55670   1
  -4 -18   5 301.998 7.45022   3
   4  18   6 151.142 7.41626   1
  -4  18  -6 163.706 7.20113   1
  -4 -18   6 157.004 5.19214   3
   4  18   7 1011.64 21.5546   1
  -4  18  -7 1048.76 21.3252   1
  -4 -18   7 1040.01 19.4369   3
   4  18   8 87.2626 6.59167   1
  -4 -18   8 93.5562 4.11969   3
  -4  18  -8 88.5644 6.12241   1
  -4 -18   9 247.502 6.37086   3
   4  18   9 252.612 8.96423   1
  -4  18  -9 258.982 8.67273   1
  -4 -18  10 6.93131 2.93240   3
   4  18  10 7.52895 5.40951   1
  -4  18 -10 6.75554 4.98631   1
   4  18  11 76.9641 6.25964   1
  -4  18 -11 76.3760 6.07565   1
  -4  18 -12 16.7378 6.19752   2
  -4  18 -12 12.9133 5.33100   1
   4  18  12 10.6012 5.44947   1
  -4  18 -13 63.8011 7.18257   2
  -4  18 -13 64.2331 5.73734   1
   4  18  13 62.0446 5.77660   1
  -4  18 -14 204.169 9.92701   2
  -4  18 -15 174.374 9.46491   2
  -4  20  13 79.8030 6.48434   1
   4  20 -13 77.6986 6.80079   1
  -4 -20 -13 87.3082 7.80794   3
   4  20 -13 91.7848 7.91440   2
  -4  20  12 32.5197 5.64010   1
   4  20 -12 30.1228 6.24507   1
  -4 -20 -12 31.8834 6.39231   3
   4  20 -12 35.6521 6.77642   2
  -4  20  11 11.5811 5.79950   1
   4  20 -11 10.6620 6.05396   1
  -4 -20 -11 15.3199 6.33257   3
   4  20 -11 10.9337 6.37087   2
  -4  20  10 44.3873 5.89283   1
   4  20 -10 43.8179 6.35002   1
  -4 -20 -10 50.3770 6.54474   3
   4  20 -10 51.7364 6.72327   2
  -4  20   9 26.1861 5.59478   1
   4  20  -9 28.8217 6.20272   1
   4  20  -9 28.7005 6.36899   2
  -4 -20  -9 23.1034 5.77975   3
   4  20  -8 177.038 8.47327   1
  -4 -20  -8 187.882 7.75971   3
  -4  20   8 168.907 8.05398   1
   4  20  -8 186.135 8.54984   2
  -4 -20  -7 43.8888 5.80768   3
  -4  20   7 35.5677 5.83603   1
   4  20  -7 40.1803 6.47058   1
   4  20  -7 33.5394 5.90850   2
   4  20  -6 444.334 12.3488   1
  -4 -20  -6 417.263 11.1938   3
  -4  20   6 427.283 11.7796   1
   4  20  -6 423.077 11.9357   2
   4  20  -5 278.350 9.83761   1
  -4 -20  -5 289.222 8.75363   3
  -4  20   5 283.742 9.69635   1
   4  20  -5 291.596 9.58706   2
   4  20  -4 346.831 10.9183   1
  -4 -20  -4 362.478 9.68729   3
  -4  20   4 356.645 10.6311   1
   4  20  -4 366.993 10.3470   2
   4  20  -3 67.2623 5.65451   2
  -4 -20  -3 70.2293 5.09353   3
   4  20  -3 78.2014 6.45382   1
   4  20  -2 182.197 6.60530   2
  -4 -20  -2 172.474 6.10307   3
   4  20  -2 171.908 7.71273   1
   4  20  -1 149.040 7.47930   1
  -4  20   1 149.957 7.18598   1
  -4 -20  -1 154.738 5.79635   3
   4 -20   1 130.041 3.63558   3
   4  20   0 33.4953 5.73889   1
  -4  20   0 33.8063 5.73460   1
  -4 -20   0 36.2677 4.20254   3
   4  20   1 144.813 7.62830   1
  -4 -20   1 152.188 5.63977   3
  -4  20  -1 157.794 7.45588   1
  -4 -20   2 181.106 5.88334   3
  -4  20  -2 185.755 7.85714   1
   4 -20  -2 162.682 5.35583   3
  -4  20  -3 75.9114 6.28613   1
  -4 -20   3 72.1646 4.32219   3
   4  20   4 358.028 10.9081   1
  -4  20  -4 379.036 10.7739   1
  -4 -20   4 351.735 8.49428   3
   4  20   5 258.349 9.58221   1
  -4  20  -5 275.566 9.47732   1
  -4 -20   5 265.164 6.86547   3
   4  20   6 432.386 12.2780   1
  -4 -20   6 419.820 9.40566   3
  -4  20  -6 450.956 11.8873   1
  -4 -20   7 36.3714 3.50974   3
   4  20   7 30.7841 6.30295   1
  -4  20  -7 34.8607 5.77706   1
  -4 -20   8 168.535 5.13320   3
   4  20   8 184.246 8.48702   1
  -4  20  -8 171.081 7.89638   1
  -4  20  -9 18.9792 5.76832   1
   4  20   9 22.8915 6.15635   1
  -4  20 -10 52.0923 6.21161   1
   4  20  10 47.2445 6.36117   1
  -4  20 -11 2.61179 5.74132   1
   4  20  11 4.36220 5.87561   1
  -4  20 -12 35.5514 7.31690   2
  -4  20 -12 24.3113 5.91799   1
   4  20  12 27.4142 6.12188   1
  -4  20 -13 87.3497 8.14531   2
  -4  20 -13 87.5172 6.74722   1
   4  20  13 75.4496 6.79856   1
   4  22 -11 8.30303 6.09248   1
  -4  22  11 10.6817 6.32773   1
   4  22 -11 11.9075 6.95061   2
  -4 -22 -11 4.36598 6.51849   3
   4  22 -10 209.933 9.51933   2
  -4 -22 -10 225.969 9.13804   3
   4  22 -10 206.314 9.17268   1
  -4  22  10 213.819 9.01515   1
  -4  22   9 52.8896 6.94762   1
   4  22  -9 52.2740 6.72460   1
   4  22  -9 46.4563 7.26369   2
  -4 -22  -9 48.9091 6.39890   3
   4  22  -8 139.052 8.33148   2
  -4 -22  -8 126.324 7.29326   3
  -4  22   8 123.590 7.56483   1
   4  22  -8 140.570 8.36525   1
  -4  22   7 37.4777 6.58820   1
   4  22  -7 35.6434 6.84395   1
   4  22  -7 44.0709 6.41788   2
  -4 -22  -7 51.2281 6.13625   3
   4  22  -6 355.673 11.7863   1
  -4  22   6 371.546 11.3507   1
  -4 -22  -6 350.036 10.3111   3
   4  22  -6 372.494 11.3756   2
   4  22  -5 243.198 9.53350   1
  -4  22   5 229.249 9.37089   1
  -4 -22  -5 225.197 8.13303   3
   4  22  -5 227.779 9.05480   2
   4  22  -4 154.770 8.23900   1
  -4  22   4 148.850 7.85070   1
  -4 -22  -4 131.373 6.55419   3
   4  22  -4 153.005 7.32762   2
   4  22  -3 152.574 8.24891   1
  -4 -22  -3 143.735 6.55450   3
   4  22  -3 163.222 7.42968   2
   4  22  -2 17.4580 6.10220   1
  -4 -22  -2 6.49523 4.39671   3
   4  22  -2 19.3335 5.33566   2
   4  22  -1 60.4216 6.71696   1
  -4  22   1 50.3531 6.41104   1
  -4 -22  -1 51.4298 4.75773   3
   4  22  -1 48.4164 5.46907   2
  -4  22   0 490.084 12.7839   1
   4 -22   0 411.531 8.84358   3
  -4 -22   0 476.753 10.6820   3
   4  22   0 500.618 13.2021   1
  -4 -22   1 41.0063 4.36435   3
   4  22   1 42.2292 6.64420   1
  -4  22  -1 55.3245 6.57749   1
  -4 -22   2 9.30723 3.79626   3
  -4  22  -2 1.94033 5.91971   1
  -4 -22   3 141.969 5.36272   3
  -4  22  -3 156.405 8.20515   1
   4  22   4 146.388 8.18552   1
  -4 -22   4 143.090 5.24596   3
  -4  22  -4 156.559 8.21156   1
   4  22   5 225.275 9.35133   1
  -4 -22   5 221.073 6.32454   3
  -4  22  -5 232.853 9.35154   1
  -4  22  -6 377.455 11.6091   1
   4  22   6 389.047 12.1394   1
  -4  22  -7 46.2008 6.38430   1
   4  22   7 37.8069 6.86029   1
  -4  22  -8 136.598 7.84103   1
   4  22   8 129.246 8.18438   1
  -4  22  -9 52.2242 6.86142   1
   4  22   9 57.8231 6.80818   1
   4  22  10 213.137 9.19504   1
  -4  22 -10 213.402 9.04833   1
   4  22  11 12.3301 6.31735   1
  -4  22 -11 8.95372 6.35938   1
   4  24  -7 270.725 10.9897   1
  -4  24   7 263.974 10.5603   1
  -4 -24  -7 278.120 9.48153   3
   4  24  -7 267.417 10.3672   2
   4  24  -6 143.597 8.95547   1
  -4  24   6 133.909 8.54196   1
  -4 -24  -6 145.162 7.42123   3
   4  24  -6 140.015 8.49001   2
  -4  24   5 61.1765 7.38912   1
   4  24  -5 61.0103 7.76515   1
  -4 -24  -5 65.6806 5.93247   3
   4  24  -5 67.6203 7.09537   2
  -4  24   4 33.2146 6.90702   1
   4  24  -4 32.4731 7.27585   1
  -4 -24  -4 39.7790 5.43787   3
   4  24  -4 28.2617 6.13977   2
   4  24  -3 212.004 9.78188   1
  -4 -24  -3 212.531 7.68046   3
   4  24  -3 221.458 8.83517   2
   4  24  -2 25.0299 7.21664   1
  -4 -24  -2 25.4711 4.90129   3
   4  24  -2 25.1847 5.81313   2
   4  24  -1 217.812 9.73552   1
   4  24  -1 210.483 8.19901   2
  -4  24   1 212.897 9.49368   1
  -4 -24  -1 205.485 7.17714   3
  -4  24   0-0.48648 6.59962   1
   4  24   0 2.56203 6.34625   1
  -4 -24   0-3.12776 4.19838   3
   4  24   1 203.746 9.51322   1
  -4  24  -1 212.095 9.47533   1
  -4 -24   1 200.245 6.70298   3
  -4  24  -2 27.9802 6.98939   1
  -4 -24   2 27.0113 4.23351   3
  -4  24  -3 206.292 9.38140   1
  -4  24  -4 38.1883 6.86924   1
   4  24   4 39.2711 7.23494   1
  -4  24  -5 75.1444 7.81322   1
   4  24   5 76.0853 7.91925   1
   4  24   6 143.407 8.98955   1
  -4  24  -6 149.111 8.67529   1
   4  24   7 276.796 10.9768   1
  -4  24  -7 271.885 10.6087   1
   5   1 -21 274.495 10.3958   2
   5   1 -20 197.958 9.00337   2
   5   1 -19 56.0073 6.39871   2
   5   1 -18 198.875 8.36769   2
   5   1 -17 37.0079 5.87029   2
  -5  -1 -17 36.4480 3.68640   2
  -5  -1 -16 100.623 4.28301   2
   5   1 -16 104.111 6.55577   2
   5   1 -15 18.2106 5.02425   2
  -5   1  15 16.9599 1.70359   1
  -5   1  15 16.5704 1.75559   1
  -5  -1 -15 13.7903 3.06327   2
  -5  -1 -14 301.199 6.26171   1
  -5   1  14 307.046 6.23896   1
  -5   1  14 304.974 6.27507   1
  -5  -1 -14 308.805 7.18971   2
   5   1 -14 310.212 9.13618   2
  -5  -1 -13 5769.51 99.8999   1
  -5   1  13 5843.49 99.8652   1
  -5   1  13 5664.09 99.8238   1
  -5  -1 -13 5904.81 99.8204   1
  -5  -1 -13 6060.99 100.434   2
   5   1 -13 6121.17 102.353   2
  -5   1  12 1306.25 23.2420   1
  -5  -1 -12 1285.54 23.2732   1
  -5  -1 -12 1283.56 23.1396   1
  -5  -1 -12 1334.08 23.5688   2
   5   1 -12 1347.17 25.3392   2
  -5   1  11 350.689 7.29046   1
  -5  -1 -11 345.663 7.27808   1
  -5  -1 -11 347.458 7.17266   1
   5   1 -11 338.951 9.05983   2
  -5  -1 -11 338.316 7.20527   2
  -5   1  10 315.220 6.97072   1
   5   1 -10 328.826 8.44742   2
  -5  -1 -10 324.524 6.70895   2
  -5  -1 -10 326.423 6.82248   1
   5   1  -9 529.689 11.3524   3
  -5   1   9 545.437 10.6548   1
  -5  -1  -9 553.405 10.1238   2
   5   1  -9 534.763 11.7090   2
  -5  -1  -9 518.702 11.1455   3
   5   1  -8 6819.38 117.811   3
  -5   1   8 6836.73 117.352   1
  -5   1   8 6695.71 118.239   3
   5   1  -8 6905.66 118.196   2
  -5   1   8 6874.68 117.899   2
  -5  -1  -8 6991.08 116.740   2
  -5  -1  -8 6714.85 117.687   3
   5   1  -7 7237.73 123.083   3
  -5   1   7 7332.73 122.816   1
  -5  -1  -7 7122.64 121.967   2
  -5   1   7 7188.28 123.500   3
   5   1  -7 7101.72 123.352   2
  -5   1   7 7117.53 123.086   2
  -5  -1  -7 7208.44 122.967   3
   5   1  -6 1575.87 28.0500   3
  -5   1   6 1552.13 27.8487   1
  -5   1   6 1530.19 28.3483   3
  -5  -1  -6 1551.98 26.8349   2
   5   1  -6 1509.24 28.2100   2
  -5   1   6 1571.61 28.0498   2
  -5  -1  -6 1604.22 27.9618   3
  -5   1   5 9421.76 163.573   3
  -5   1   5 9551.10 163.321   2
  -5  -1  -5 9598.30 163.259   3
   5   1  -5 9694.54 163.302   3
   5  -1   4 3685.59 63.1581   3
  -5   1   4 3742.06 63.5415   2
  -5  -1  -4 3722.03 62.5170   2
  -5   1   4 3760.87 63.8117   3
   5   1  -4 3685.92 63.5085   3
   5  -1   3 1905.36 33.2467   3
  -5  -1  -3 1946.63 33.5514   3
  -5   1   3 1881.46 33.4643   2
  -5  -1  -3 1879.94 32.6715   2
   5   1  -3 1934.69 33.5575   3
  -5   1   3 1951.91 33.8574   3
  -5  -1  -2 7990.59 138.522   3
  -5   1   2 8274.06 138.446   2
  -5  -1  -2 8015.61 137.836   2
  -5   1   2 8234.16 138.708   3
   5   1  -2 8237.00 138.468   3
   5   1  -1 91.9217 3.27776   3
  -5  -1  -1 106.557 3.56271   3
  -5  -1  -1 102.821 2.63473   2
   5   1  -1 88.5103 2.91567   2
  -5   1   1 97.6401 3.05135   2
  -5   1   1 93.8053 3.39016   3
   5   1   0 9980.78 167.865   3
  -5  -1   0 10119.4 167.575   2
   5  -1   0 9594.94 167.717   2
  -5   1   0 10007.5 167.683   2
   5   1   0 9565.42 167.593   2
  -5   1   0 9786.77 167.941   3
  -5  -1   0 10046.2 168.025   3
   5   1   1 110.096 3.35820   3
  -5  -1   1 100.343 3.08634   2
   5   1   1 112.943 2.80066   2
  -5   1  -1 114.874 2.95403   2
  -5   1  -1 110.787 3.47276   3
  -5  -1   1 90.5085 3.62934   3
  -5   1  -2 7985.19 137.676   3
  -5  -1   2 8159.75 137.631   2
  -5   1  -2 8104.98 137.297   2
   5  -1  -2 7969.95 137.750   3
  -5  -1   2 8163.05 137.935   3
  -5   1  -3 1848.26 32.9079   3
  -5  -1   3 1831.94 32.9312   2
  -5   1  -3 1933.12 32.5008   2
   5  -1  -3 1944.01 33.1316   3
  -5  -1   3 1792.55 33.2140   3
  -5  -1   4 3656.19 64.0687   2
  -5   1  -4 3739.66 63.9210   3
  -5  -1   4 3672.87 64.3970   3
   5  -1  -4 3771.67 64.1959   3
  -5   1  -5 9650.40 165.688   3
   5  -1  -5 9978.81 165.988   3
  -5  -1   5 9679.08 166.150   3
  -5  -1   5 9708.39 165.902   2
   5  -1  -5 9626.83 166.064   2
  -5   1  -6 1525.24 27.3822   3
  -5   1  -6 1520.03 27.4794   1
   5  -1  -6 1577.53 27.7881   3
  -5  -1   6 1537.64 27.6584   2
   5  -1  -6 1523.68 27.9072   2
  -5   1  -7 7153.45 121.934   3
   5  -1  -7 7225.93 122.331   3
  -5   1  -7 7113.53 121.898   1
  -5  -1   7 7093.73 122.227   2
   5  -1  -7 7042.36 122.529   2
  -5   1  -8 6769.71 116.096   3
   5  -1  -8 6763.70 116.555   3
  -5   1  -8 6722.19 115.651   2
  -5   1  -8 6837.06 115.946   1
  -5  -1   8 6866.19 116.541   2
   5  -1  -8 6728.10 116.753   2
  -5   1  -9 566.092 10.9857   1
  -5   1  -9 559.269 10.8244   2
  -5   1  -9 558.019 11.3887   3
   5  -1  -9 569.500 12.1082   2
  -5   1 -10 323.268 6.94709   1
  -5  -1  10 313.811 6.77859   1
  -5   1 -10 326.373 7.00667   2
  -5   1 -10 330.001 7.52389   3
   5  -1 -10 309.248 8.37245   2
  -5  -1  11 336.022 7.13579   1
  -5   1 -11 325.580 6.99286   1
  -5  -1  11 333.517 6.99299   1
  -5   1 -11 328.318 7.36082   2
   5  -1 -11 339.195 8.82480   2
  -5   1 -12 1232.82 22.6935   1
  -5  -1  12 1297.38 22.8274   1
  -5  -1  12 1291.04 22.7100   1
  -5   1 -12 1276.63 23.3095   2
   5  -1 -12 1284.23 24.7503   2
  -5  -1  13 5874.36 100.481   1
  -5   1 -13 5816.65 100.415   1
  -5  -1  13 6034.26 100.440   1
  -5   1 -13 5722.05 100.343   1
  -5   1 -13 5966.26 101.251   2
   5  -1 -13 6031.85 102.696   2
  -5   1 -14 290.769 6.06084   1
  -5  -1  14 293.343 6.09918   1
  -5  -1  14 301.157 6.09505   1
  -5   1 -14 290.513 7.27360   2
   5  -1 -14 304.877 8.93974   2
  -5  -1  15 15.6040 1.73729   1
  -5   1 -15 14.4816 3.27826   2
   5  -1 -15 18.2659 4.98277   2
  -5  -1  15 18.1513 1.74999   1
  -5   1 -16 98.3605 4.73837   2
   5  -1 -16 92.1206 6.09098   2
  -5   1 -17 29.5470 3.80568   2
   5  -1 -17 34.7820 5.85996   2
  -5   1 -18 193.100 6.55293   2
   5  -1 -18 206.819 8.34229   2
   5  -1 -19 56.8373 6.30787   2
   5  -1 -20 173.789 8.54894   2
   5  -1 -21 275.522 10.3996   2
   5   3 -21 38.3499 7.03775   2
   5   3 -20 23.2094 6.53986   2
   5   3 -19 120.576 7.58796   2
   5   3 -18 1.93349 5.49243   2
   5   3 -17 98.1242 6.77586   2
  -5  -3 -16 223.876 5.70677   2
   5   3 -16 225.117 8.19888   2
  -5   3  16 208.896 4.13655   1
  -5   3  16 194.273 4.13357   1
  -5  -3 -15 290.960 6.72648   2
  -5   3  15 268.824 5.77915   1
   5   3 -15 305.062 9.17877   2
  -5   3  15 292.188 5.81609   1
  -5  -3 -14 928.902 16.9682   2
   5   3 -14 920.573 19.3370   2
  -5   3  14 901.369 16.4704   1
  -5  -3 -14 909.393 16.5409   1
  -5   3  13 2651.46 45.5517   1
  -5  -3 -13 2609.60 45.4585   1
   5   3 -13 2657.86 47.9395   2
  -5  -3 -13 2613.29 45.6805   2
  -5   3  12 2262.11 39.0336   1
  -5  -3 -12 2221.45 38.8822   1
  -5  -3 -12 2202.84 38.8589   2
   5   3 -12 2294.23 41.1314   2
  -5   3  11 3845.25 66.2618   1
  -5  -3 -11 3879.40 66.1715   1
   5   3 -11 3807.24 67.9297   2
  -5  -3 -11 3825.15 65.8818   2
  -5   3  10 765.583 14.4690   1
   5   3 -10 745.894 15.8459   2
  -5  -3 -10 777.163 13.8387   2
  -5  -3 -10 776.284 14.3509   1
  -5   3   9 820.273 15.5204   1
   5   3  -9 845.030 16.0751   3
   5   3  -9 838.716 16.7103   2
  -5  -3  -9 828.908 14.6041   2
  -5  -3  -9 821.079 15.3661   1
  -5  -3  -8 1192.18 22.5942   3
  -5   3   8 1179.64 22.0285   1
   5   3  -8 1220.76 22.4631   3
  -5   3   8 1219.88 22.5936   2
  -5  -3  -8 1223.80 20.9491   2
   5   3  -8 1236.06 23.0273   2
  -5  -3  -8 1217.69 21.9222   1
  -5  -3  -7 69.1122 4.00275   3
   5   3  -7 67.6134 3.58852   3
  -5   3   7 60.7009 3.25831   1
   5   3  -7 65.0407 3.90333   2
  -5   3   7 65.0705 3.58641   2
  -5  -3  -7 68.3154 2.99309   1
  -5  -3  -6 2577.15 45.4845   3
   5   3  -6 2619.18 45.3382   3
  -5   3   6 2539.02 45.2574   1
  -5   3   6 2652.63 45.9037   3
  -5   3   6 2628.37 45.4454   2
  -5  -3  -6 2538.99 45.0841   1
   5   3  -5 672.894 12.6815   3
  -5   3   5 610.296 12.6259   1
  -5   3   5 647.757 13.1312   3
  -5   3   5 664.983 12.7457   2
  -5  -3  -5 673.123 12.8683   3
   5   3  -4 9684.18 159.041   3
  -5   3   4 10015.8 159.428   3
  -5  -3  -4 9677.29 159.193   3
   5  -3   4 9712.43 158.572   3
  -5   3   4 9767.02 159.136   2
  -5   3   3 3759.59 64.8832   3
   5   3  -3 3777.96 64.5642   3
  -5   3   3 3757.79 64.6290   2
  -5  -3  -3 3706.85 64.6838   3
   5  -3   3 3724.35 64.1524   3
  -5   3   2 2721.95 46.9927   3
   5   3  -2 2670.50 46.7565   3
   5  -3   2 2779.04 46.4852   3
  -5  -3  -2 2618.10 46.9348   3
   5   3  -2 2633.89 46.7105   2
  -5  -3  -2 2715.33 45.9882   2
  -5   3   2 2665.36 46.8118   2
  -5   3   1 33.8426 2.62665   3
   5  -3   1 30.5781 2.19635   3
   5   3  -1 35.0325 2.52415   3
  -5  -3  -1 28.4293 2.77161   3
  -5   3   1 33.5454 2.90294   1
   5   3  -1 40.1608 2.10634   2
  -5  -3  -1 29.5982 1.57202   2
  -5   3   1 34.8381 2.34690   2
   5  -3   0 8694.95 148.864   3
  -5   3   0 8745.16 149.020   3
   5   3   0 8884.35 149.001   3
  -5  -3   0 8751.64 149.211   3
  -5   3   0 8753.11 149.407   1
   5   3   0 8700.62 148.647   2
  -5  -3   0 8698.80 148.613   2
  -5   3   0 8801.00 148.956   2
  -5  -3   1 28.5106 2.65625   3
  -5   3  -1 26.0756 2.29795   3
   5   3   1 25.0302 2.40888   3
  -5   3  -1 27.9681 2.85348   1
  -5  -3   1 30.9774 1.97199   2
  -5   3  -1 25.3306 2.31229   2
   5   3   1 27.0809 1.55810   2
  -5   3  -2 2593.62 44.8967   3
   5   3   2 2594.10 45.0981   3
  -5  -3   2 2499.44 44.9114   2
   5   3   2 2632.44 44.2928   2
  -5   3  -2 2722.94 44.9209   2
  -5   3  -2 2693.47 45.5117   1
   5   3   3 3738.52 65.4127   3
  -5   3  -3 3824.50 65.2362   3
  -5  -3   3 3912.14 65.4862   2
   5  -3  -3 3709.58 65.6623   2
  -5   3  -3 3795.34 65.7669   1
  -5   3  -4 9867.10 168.088   3
  -5   3  -4 9718.81 168.548   1
  -5  -3   4 10021.0 168.472   2
   5  -3  -4 9933.38 168.668   2
   5  -3  -5 660.259 12.6110   3
  -5   3  -5 652.735 11.9767   3
  -5   3  -5 602.367 12.3938   1
  -5  -3   5 641.796 12.4849   2
   5  -3  -5 630.867 12.7029   2
  -5  -3   6 2512.44 44.8054   1
  -5   3  -6 2491.59 44.5913   3
  -5   3  -6 2424.92 44.9377   1
  -5  -3   6 2638.49 45.2254   2
   5  -3  -6 2658.10 45.4794   2
  -5  -3   7 57.8875 3.02528   1
  -5   3  -7 65.8228 2.98454   3
   5  -3  -7 66.3991 3.65393   3
  -5   3  -7 52.8937 3.12544   1
  -5  -3   7 66.6549 3.56174   2
   5  -3  -7 58.2036 3.85995   2
  -5   3  -8 1221.88 21.9288   3
   5  -3  -8 1219.43 22.6059   3
  -5  -3   8 1239.65 22.7927   3
  -5  -3   8 1248.62 22.5717   2
  -5  -3   8 1210.56 21.8609   1
   5  -3  -8 1211.57 22.8233   2
  -5   3  -8 1159.88 21.9427   1
  -5   3  -9 828.428 15.5773   1
  -5  -3   9 845.450 15.4804   1
  -5  -3   9 843.750 16.5909   3
  -5   3  -9 821.289 15.6544   2
  -5   3  -9 811.828 15.5889   3
   5  -3  -9 861.743 16.7317   2
  -5   3 -10 756.294 14.2839   1
  -5  -3  10 756.661 14.1974   1
  -5   3 -10 753.990 14.6263   2
  -5  -3  10 772.608 15.6392   3
  -5   3 -10 765.074 14.5662   3
   5  -3 -10 761.953 15.6889   2
  -5   3 -11 3857.59 67.6768   1
  -5  -3  11 4012.15 67.6450   1
  -5   3 -11 3889.80 68.1872   2
  -5   3 -11 3946.47 68.1186   3
   5  -3 -11 3913.06 69.2209   2
  -5   3 -12 2256.28 39.7363   1
  -5   3 -12 2272.01 40.5028   2
  -5   3 -12 2237.03 40.3600   3
   5  -3 -12 2318.93 41.5925   2
  -5  -3  12 2306.35 39.6749   1
   5  -3 -13 2745.70 48.9436   2
  -5  -3  13 2674.02 46.7406   1
  -5   3 -13 2670.76 47.8155   2
  -5   3 -13 2728.03 46.8122   1
   5  -3 -14 903.463 18.6181   2
  -5  -3  14 878.404 16.0572   1
  -5  -3  14 894.296 15.9572   1
  -5   3 -14 872.653 17.3108   2
  -5   3 -14 871.444 15.9554   1
   5  -3 -15 295.305 8.85191   2
  -5   3 -15 279.288 7.54040   2
  -5  -3  15 281.835 5.75708   1
  -5  -3  15 280.203 5.84896   1
   5  -3 -16 227.837 8.04641   2
  -5   3 -16 232.845 6.79208   2
  -5  -3  16 216.667 4.27778   1
  -5  -3  16 200.473 4.24740   1
  -5   3 -17 97.8805 5.09993   2
   5  -3 -17 98.1323 6.47965   2
  -5   3 -18 9.93712 4.01266   2
   5  -3 -18 4.62625 5.41312   2
  -5   3 -19 109.260 5.73622   2
   5  -3 -19 103.974 7.16501   2
   5  -3 -20 26.1489 6.49374   2
   5  -3 -21 37.5122 6.70735   2
   5   5 -21 240.735 10.3195   2
   5   5 -20 171.365 8.82017   2
   5   5 -19 22.5813 6.45139   2
   5   5 -18 90.1313 7.12164   2
   5   5 -17 100.587 7.13354   2
  -5   5  17 84.0710 2.13357   1
  -5   5  16 113.003 3.18596   1
   5   5 -16 112.127 6.95329   2
  -5  -5 -15 470.323 9.55092   2
  -5   5  15 474.752 9.27060   1
   5   5 -15 502.792 12.5064   2
  -5  -5 -14 46.6273 2.68379   2
  -5   5  14 46.2422 2.78484   1
   5   5 -14 49.5367 5.41117   2
  -5  -5 -13 551.385 10.5156   2
   5   5 -13 545.253 13.2512   2
  -5   5  13 568.710 10.9116   1
  -5  -5 -13 551.176 10.7221   1
  -5  -5 -12 1519.21 26.6879   2
  -5  -5 -12 1507.15 27.1094   1
   5   5 -12 1555.11 29.3524   2
  -5   5  12 1552.77 27.2859   1
  -5  -5 -11 783.568 14.1211   2
   5   5 -11 807.064 16.8504   2
  -5  -5 -11 786.283 14.8847   1
  -5   5  11 818.677 15.0182   1
  -5  -5 -10 95.6842 2.33937   2
  -5   5  10 89.4266 3.68686   1
   5   5 -10 94.6347 5.15193   2
  -5  -5 -10 88.9066 3.43992   1
  -5   5   9 1052.43 19.1563   1
   5   5  -9 1041.51 19.4907   3
   5   5  -9 1043.94 20.2711   2
  -5  -5  -9 1014.48 18.9431   1
  -5  -5  -8 506.049 11.0558   3
  -5   5   8 525.546 10.4627   1
   5   5  -8 521.199 10.6546   3
   5   5  -8 469.177 11.2448   2
  -5  -5  -8 527.483 10.3090   1
  -5  -5  -7 151.124 5.26554   3
  -5   5   7 151.912 4.66082   1
   5   5  -7 153.939 4.75644   3
  -5   5   7 154.386 5.02713   2
  -5  -5  -7 154.891 4.53605   1
  -5  -5  -6 1265.15 23.3748   3
   5   5  -6 1267.43 22.9954   3
  -5   5   6 1264.83 23.0925   1
  -5   5   6 1313.05 23.2466   2
  -5  -5  -6 1221.11 22.8187   1
  -5  -5  -5 775.026 14.6535   3
   5   5  -5 747.262 14.2046   3
  -5   5   5 741.164 14.7675   3
  -5   5   5 743.336 14.4725   2
  -5  -5  -5 748.386 14.2865   1
  -5   5   5 751.061 14.4207   1
  -5  -5  -4 788.309 14.5926   1
  -5   5   4 633.760 14.4141   1
  -5   5   4 766.687 14.9291   3
  -5  -5  -4 804.098 14.8468   3
   5   5  -4 782.510 14.4416   3
   5  -5   4 802.550 13.8018   3
   5   5  -4 680.275 14.5018   2
   5  -5   4 812.246 14.6601   1
  -5   5   4 810.241 14.7143   2
  -5  -5  -3 8871.93 152.966   1
  -5   5   3 8964.09 153.088   3
   5   5  -3 8946.38 152.747   3
  -5  -5  -3 8964.35 153.059   3
   5  -5   3 8956.08 152.243   3
   5   5  -3 8857.39 152.900   2
  -5   5   3 9179.14 152.983   2
  -5  -5  -2 3137.15 56.5197   1
   5   5  -2 3310.82 56.3029   3
   5  -5   2 3297.15 55.8903   3
  -5  -5  -2 3213.63 56.5873   3
  -5   5   2 3165.26 56.4648   3
   5   5  -2 3272.14 56.3077   2
  -5   5   2 3358.48 56.5255   2
  -5  -5  -1 2133.66 38.8903   1
  -5  -5  -1 2157.60 38.9252   3
   5   5  -1 2233.85 38.6954   3
   5  -5   1 2194.99 38.3213   3
   5  -5   1 2252.00 38.9993   1
  -5   5   1 2235.73 39.1903   1
  -5   5   1 2222.11 38.7552   3
   5   5  -1 2227.68 38.5025   2
  -5   5   1 2268.34 38.8134   2
  -5  -5   0 108.245 3.70956   1
  -5  -5   0 95.9070 3.62688   3
   5   5   0 99.4104 3.45697   3
  -5   5   0 97.8634 3.28996   3
   5  -5   0 101.360 3.14830   3
  -5   5   0 109.925 3.91457   1
   5  -5   0 98.6860 3.66002   1
  -5  -5   0 102.920 2.82718   2
   5   5   0 101.428 2.87362   2
  -5   5   0 107.773 3.62774   2
  -5  -5   1 2156.36 38.9668   1
   5   5   1 2191.51 38.7370   3
  -5   5  -1 2166.45 38.5341   3
   5  -5  -1 2236.67 38.6072   3
  -5   5  -1 2235.31 39.1972   1
   5  -5  -1 2262.95 39.1137   1
  -5  -5   1 2245.06 38.4779   2
   5   5   1 2243.97 38.1664   2
  -5   5  -1 2191.67 38.7450   2
   5  -5  -2 3231.70 57.7110   3
  -5   5  -2 3329.33 57.4636   3
  -5   5  -2 3446.96 58.1724   1
   5  -5  -2 3266.22 58.0210   1
  -5  -5   2 3355.68 57.6211   2
   5   5   2 3360.50 56.9646   2
   5   5   2 3380.82 57.7936   3
   5  -5  -3 9140.97 150.325   3
  -5   5  -3 8713.74 149.792   3
  -5   5  -3 8785.39 150.547   1
   5  -5  -3 8720.53 150.434   1
  -5  -5   3 8836.30 150.178   2
   5   5   3 8797.08 149.157   2
   5  -5  -3 8759.78 150.537   2
  -5   5  -4 791.426 13.9531   3
  -5   5  -4 797.239 14.7851   1
  -5  -5   4 741.334 14.4817   2
  -5  -5   4 740.058 14.5564   1
   5  -5  -4 748.940 14.6596   1
   5  -5  -4 780.604 14.9548   2
  -5   5  -5 801.162 13.8896   3
  -5  -5   5 757.884 14.7046   3
  -5   5  -5 767.151 14.5684   1
  -5  -5   5 756.601 14.5296   2
  -5  -5   5 719.478 14.4161   1
   5  -5  -5 727.792 14.8710   2
  -5   5  -6 1289.13 22.7652   3
  -5  -5   6 1326.50 23.8093   3
  -5   5  -6 1275.32 23.5155   1
  -5  -5   6 1312.91 23.6054   2
  -5  -5   6 1252.57 23.2434   1
   5  -5  -6 1292.70 23.8561   2
  -5   5  -7 144.463 3.84131   3
  -5  -5   7 157.215 5.13157   3
  -5  -5   7 142.824 4.81019   2
  -5  -5   7 143.506 4.43850   1
   5  -5  -7 137.730 5.26114   2
  -5   5  -7 145.251 4.55939   1
  -5   5  -8 522.468 10.7439   1
  -5  -5   8 524.579 10.6299   1
  -5  -5   8 531.475 11.3907   3
  -5   5  -8 542.301 10.2577   3
   5  -5  -8 549.281 11.6145   2
  -5   5  -9 1031.76 19.0951   1
  -5  -5   9 1032.24 18.9390   1
  -5  -5   9 1032.82 19.7938   3
  -5   5  -9 1024.55 18.7150   3
   5  -5  -9 1043.09 20.0869   2
  -5   5 -10 92.6512 3.72219   1
  -5  -5  10 98.8311 4.94004   3
  -5   5 -10 91.4406 3.96204   2
  -5   5 -10 95.8183 3.53551   3
   5  -5 -10 86.2487 4.92110   2
  -5  -5  10 93.9877 3.53762   1
  -5  -5  11 788.046 15.0607   1
  -5   5 -11 817.255 15.2192   3
  -5   5 -11 804.270 15.9073   2
  -5  -5  11 788.603 16.3235   3
  -5   5 -11 808.780 15.1853   1
   5  -5 -11 813.216 16.7011   2
  -5  -5  12 1528.83 27.0052   1
  -5   5 -12 1521.11 27.9857   2
  -5   5 -12 1511.84 27.3010   3
  -5   5 -12 1500.25 27.0381   1
   5  -5 -12 1521.16 28.8046   2
  -5   5 -13 562.994 12.4246   2
  -5   5 -13 567.587 11.1930   1
  -5  -5  13 586.848 11.1920   1
   5  -5 -13 606.553 13.4004   2
  -5   5 -13 560.527 11.7061   3
  -5   5 -14 46.7853 2.76801   1
  -5  -5  14 45.4349 2.70010   1
  -5   5 -14 43.1522 4.28960   2
   5  -5 -14 46.9376 5.00664   2
  -5   5 -14 41.1523 3.65351   3
  -5  -5  15 474.308 9.11036   1
  -5   5 -15 451.151 9.09884   1
  -5   5 -15 469.021 10.2369   3
  -5   5 -15 480.068 11.0264   2
   5  -5 -15 488.953 11.9611   2
  -5  -5  16 120.204 3.23123   1
  -5   5 -16 111.137 4.88603   3
  -5   5 -16 114.456 5.47436   2
   5  -5 -16 104.017 6.60996   2
  -5  -5  16 106.617 3.27241   1
  -5   5 -17 104.230 4.80653   3
  -5   5 -17 102.497 5.45911   2
   5  -5 -17 107.642 6.46075   2
  -5  -5  17 82.5356 2.29470   1
  -5   5 -18 87.7701 4.95907   3
  -5   5 -18 85.5546 5.58017   2
   5  -5 -18 92.8070 6.82067   2
  -5   5 -19 17.2102 4.85146   2
   5  -5 -19 14.7270 5.78339   2
   5  -5 -20 171.092 8.48809   2
   5  -5 -21 242.310 9.45969   2
   5   7 -20 0.13172 6.74234   2
   5   7 -19 552.400 14.8154   2
   5   7 -18 23.5840 6.34981   2
   5   7 -17 112.537 7.47106   2
  -5   7  17 103.690 3.26124   1
   5   7 -16 421.190 11.9477   2
  -5   7  16 400.232 8.24741   1
   5   7 -15 308.267 9.98876   2
  -5   7  15 292.961 6.70806   1
   5   7 -14 574.725 14.3137   2
  -5   7  14 603.654 11.7796   1
   5   7 -13 229.418 8.19537   2
  -5   7  13 246.929 6.12664   1
   5   7 -12 2569.09 45.7764   2
  -5   7  12 2451.55 43.7508   1
  -5  -7 -12 2498.18 43.6080   1
   5   7 -11 11161.8 193.249   2
  -5   7  11 11333.0 191.690   1
  -5  -7 -11 11196.7 191.472   1
   5   7 -10 5092.06 88.4890   2
  -5  -7 -10 5018.63 86.9143   1
  -5   7  10 5065.63 87.1062   1
  -5  -7  -9 971.749 18.2223   1
  -5   7   9 1001.38 18.5004   1
   5   7  -9 970.772 18.4313   3
  -5   7   8 633.174 12.6510   1
   5  -7   8 635.186 12.5929   1
  -5  -7  -8 634.929 13.3417   3
  -5  -7  -8 637.306 12.4934   1
   5   7  -8 622.719 12.5518   3
   5  -7   7 136.341 4.51697   1
  -5   7   7 131.984 4.61844   1
  -5  -7  -7 122.058 5.12060   3
  -5  -7  -7 126.020 4.18599   1
   5   7  -7 119.512 4.29668   3
  -5  -7  -6 65.8420 4.08824   3
   5   7  -6 62.1289 3.51465   3
  -5   7   6 71.5816 3.69960   2
  -5  -7  -6 60.7751 3.29720   1
   5  -7   6 61.7021 3.43700   1
  -5   7   6 63.4778 3.54616   1
  -5  -7  -5 492.513 10.0970   1
   5   7  -5 491.450 9.91753   3
  -5  -7  -5 481.434 10.4600   3
   5   7  -5 484.974 10.4925   2
  -5   7   5 493.436 10.3006   2
  -5   7   5 483.871 10.3327   1
   5  -7   5 502.404 10.2762   1
  -5  -7  -4 193.469 5.27148   1
   5  -7   4 213.911 4.24359   3
   5   7  -4 201.012 5.08313   3
  -5  -7  -4 195.922 5.80265   3
   5   7  -4 189.426 5.49360   2
  -5   7   4 195.455 5.46681   2
   5  -7   4 202.566 5.42732   1
  -5   7   4 163.233 5.33945   1
  -5  -7  -3 4231.75 71.4469   1
  -5  -7  -3 3983.03 71.4559   3
   5  -7   3 4186.42 70.4474   3
   5   7  -3 4127.57 71.0730   3
   5   7  -3 4044.46 71.3113   2
  -5   7   3 4100.17 71.4210   2
  -5  -7  -2 2247.06 38.5966   1
   5   7  -2 2207.66 38.2153   3
   5  -7   2 2203.67 37.6926   3
  -5   7   2 2083.45 38.3844   3
   5   7  -2 2145.29 38.3082   2
  -5   7   2 2189.65 38.5451   2
  -5  -7  -1 3780.94 65.4565   1
   5   7  -1 3689.47 65.1261   3
   5  -7   1 3771.54 64.7111   3
   5  -7   1 3843.30 65.5325   1
  -5   7   1 3816.69 65.6732   1
  -5   7   1 3747.18 65.1508   3
   5   7  -1 3726.89 65.0270   2
  -5   7   1 3868.07 65.4492   2
  -5  -7   0 5061.65 86.9777   1
   5   7   0 5072.75 86.6641   3
   5  -7   0 5101.54 86.3538   3
  -5   7   0 5057.29 87.1906   1
   5  -7   0 4954.06 86.9972   1
  -5   7   0 4961.09 86.4870   3
   5   7   0 5017.46 86.3636   2
  -5   7   0 5155.20 86.8930   2
   5   7   1 3877.85 65.7444   3
   5  -7  -1 3895.79 65.5393   3
   5  -7  -1 3865.07 66.0693   1
  -5   7  -1 3760.86 66.1664   1
  -5   7  -1 3750.08 65.3646   3
   5   7   1 3714.70 65.1876   2
  -5  -7   1 3841.57 65.9984   1
   5   7   2 2243.01 38.1555   2
   5  -7  -2 2281.20 39.2302   1
  -5   7  -2 2272.06 39.3630   1
  -5  -7   2 2104.55 38.9142   3
  -5   7  -2 2169.47 38.3657   3
   5  -7  -2 2236.25 38.8110   3
   5   7   3 4044.14 69.3118   2
   5  -7  -3 4079.62 70.3197   3
  -5   7  -3 4080.90 69.6398   3
  -5  -7   3 4029.63 70.3650   3
   5  -7  -3 4067.94 70.5780   1
  -5   7  -3 4172.66 70.7066   1
  -5   7  -4 203.243 4.30801   3
   5  -7  -4 208.137 5.35623   3
  -5  -7   4 202.312 5.37695   3
  -5   7  -4 209.526 5.65067   1
   5  -7  -4 198.756 5.49442   1
   5   7   4 185.959 3.73006   2
  -5  -7   4 192.311 5.28184   1
   5  -7  -5 493.821 10.1605   3
  -5   7  -5 476.903 8.93447   3
  -5  -7   5 481.327 10.0809   3
  -5   7  -5 497.607 10.2619   1
   5  -7  -5 465.249 9.98607   1
  -5  -7   5 475.807 9.95806   2
  -5  -7   5 489.815 9.93380   1
   5  -7  -5 467.034 10.4373   2
  -5   7  -6 59.5427 2.27222   3
  -5  -7   6 66.2698 3.72114   3
   5  -7  -6 57.7239 3.60152   1
  -5   7  -6 57.2033 3.72983   1
   5  -7  -6 73.4020 3.91160   3
  -5  -7   6 56.6660 3.59809   2
  -5  -7   6 59.5268 3.24623   1
   5  -7  -6 58.7332 4.01109   2
  -5   7  -7 132.589 3.30243   3
  -5  -7   7 124.084 4.66724   3
  -5  -7   7 128.021 4.24571   1
   5  -7  -7 123.011 5.11913   2
   5  -7  -7 127.450 4.48628   1
  -5   7  -7 137.058 4.68303   1
  -5   7  -8 631.833 12.3251   1
   5  -7  -8 596.486 12.1804   1
  -5  -7   8 623.081 12.6858   3
  -5   7  -8 609.637 11.2734   3
   5  -7  -8 601.469 12.9824   2
  -5  -7   8 605.211 12.1503   1
  -5  -7   9 986.740 18.2658   1
  -5   7  -9 978.687 17.5608   3
  -5  -7   9 990.174 18.9605   3
  -5   7  -9 985.512 18.4875   1
   5  -7  -9 950.968 19.2568   2
  -5  -7  10 5179.99 88.0527   1
  -5   7 -10 5067.92 87.4718   3
  -5  -7  10 5115.72 88.7715   3
  -5   7 -10 5104.06 88.1665   1
   5  -7 -10 5133.54 89.2129   2
  -5  -7  11 11279.8 191.371   1
  -5   7 -11 11121.5 192.315   2
  -5  -7  11 11469.0 192.434   3
  -5   7 -11 11282.4 191.013   3
  -5   7 -11 11029.5 191.525   1
   5  -7 -11 11219.4 192.714   2
  -5   7 -12 2446.81 45.2771   2
  -5   7 -12 2585.55 43.9350   3
  -5   7 -12 2525.20 44.2611   1
  -5  -7  12 2482.02 44.0878   1
   5  -7 -12 2505.60 45.7940   2
  -5   7 -13 239.148 7.34492   2
  -5   7 -13 230.064 5.88404   3
  -5  -7  13 235.120 5.88104   1
  -5   7 -13 240.360 6.09720   1
   5  -7 -13 245.231 8.05001   2
  -5   7 -14 604.315 13.4780   2
  -5   7 -14 592.229 12.0487   3
  -5   7 -14 594.405 11.9500   1
  -5  -7  14 625.372 11.8907   1
   5  -7 -14 619.004 14.2481   2
  -5   7 -15 309.446 8.88096   2
  -5  -7  15 302.200 6.85065   1
  -5   7 -15 299.926 6.87050   1
   5  -7 -15 331.137 9.57708   2
  -5   7 -15 320.639 7.41983   3
  -5   7 -16 426.597 9.51730   3
  -5   7 -16 426.310 10.8893   2
   5  -7 -16 456.026 11.7643   2
  -5   7 -17 111.052 6.18535   2
   5  -7 -17 117.265 7.14677   2
  -5   7 -18 27.4697 5.31691   2
   5  -7 -18 25.3653 6.40238   2
  -5   7 -19 554.776 13.7871   2
   5  -7 -19 601.091 14.8697   2
  -5   7 -20-1.35395 5.17201   2
   5  -7 -20 8.84477 6.32700   2
   5   9 -20 28.0750 6.84067   2
   5   9 -19 205.531 9.70801   2
   5   9 -18 54.9534 6.93016   2
  -5   9  17 68.4413 3.36120   1
   5   9 -17 82.6241 7.52504   2
  -5   9  16 163.047 4.81897   1
   5   9 -16 179.753 8.33185   2
  -5   9  15 86.3386 3.92326   1
   5   9 -15 82.9829 6.65025   2
  -5   9  14 506.254 10.6090   1
   5   9 -14 502.671 13.1449   2
  -5   9  13 105.040 4.43962   1
   5   9 -13 111.353 6.50240   2
  -5   9  12 1412.44 25.6403   1
  -5  -9 -12 1365.02 25.3618   1
   5   9 -12 1446.38 27.5820   2
   5  -9  11 1061.10 19.9110   1
   5   9 -11 1045.76 21.5380   2
  -5   9  11 1071.18 19.9557   1
  -5  -9 -11 1035.89 19.5575   1
   5  -9  10 1705.64 31.3073   1
  -5  -9 -10 1757.51 31.1247   1
  -5   9  10 1757.59 31.3505   1
   5   9 -10 1706.09 31.0835   3
  -5  -9  -9 374.192 8.63330   1
   5  -9   9 376.081 8.74554   1
   5   9  -9 408.392 8.74124   3
  -5   9   9 399.119 8.95071   1
  -5  -9  -8 937.177 17.9668   1
   5  -9   8 926.467 18.1678   1
  -5  -9  -8 938.904 18.8135   3
   5   9  -8 983.318 17.8644   3
  -5   9   8 955.974 18.3380   1
  -5  -9  -7 1292.91 24.0072   1
   5  -9   7 1317.82 24.2147   1
  -5  -9  -7 1317.13 24.7463   3
   5   9  -7 1333.07 23.7705   3
  -5   9   7 1284.14 24.2969   1
   5   9  -6 776.811 14.3073   3
  -5  -9  -6 720.021 15.0921   3
  -5  -9  -6 743.317 14.6527   1
   5  -9   6 739.640 14.7525   1
   5   9  -6 732.734 15.1898   2
  -5   9   6 763.233 14.9832   1
   5   9  -5 7.42758 2.54546   3
   5  -9   5 9.11848 3.03110   1
  -5  -9  -5 8.87480 2.94042   1
   5   9  -5 7.49624 3.08421   2
  -5   9   5 8.41936 3.33717   1
   5  -9   4 865.642 16.5220   1
   5   9  -4 869.121 16.5564   2
   5  -9   4 857.517 14.9492   3
   5   9  -4 852.152 15.9414   3
  -5   9   4 775.119 16.4678   1
  -5  -9  -4 871.903 16.3930   1
   5   9  -4 852.085 16.7589   1
   5   9  -3 5106.68 87.0239   3
   5  -9   3 5041.28 86.2350   3
   5   9  -3 5069.90 87.4354   2
   5   9  -3 5084.71 87.8729   1
  -5  -9  -3 4966.52 87.4666   1
  -5   9   3 5157.41 87.5371   2
   5   9  -2 203.957 5.15703   3
   5  -9   2 202.123 4.39736   3
   5   9  -2 197.076 5.37706   2
  -5  -9  -2 189.987 5.72961   1
   5   9  -2 202.340 6.11995   1
  -5   9   2 198.613 5.70156   2
  -5  -9  -1 95.4294 4.08827   3
   5   9  -1 108.977 3.73667   3
   5  -9   1 91.9112 2.99336   3
   5  -9   1 102.133 4.19143   1
  -5   9   1 102.424 4.54559   1
   5   9  -1 98.1137 3.64107   2
  -5  -9  -1 98.6584 4.18141   1
   5   9  -1 112.098 4.81305   1
  -5   9   1 105.172 4.07574   2
   5  -9   0 7738.70 130.109   3
  -5   9   0 7579.13 131.138   1
   5  -9   0 7632.71 130.965   1
   5   9   0 7478.00 130.274   2
  -5  -9   0 7547.34 130.702   3
   5   9   0 7587.67 130.442   3
  -5  -9   0 7818.34 130.926   1
   5   9   0 7708.33 131.334   1
   5  -9  -1 112.751 3.57326   3
  -5   9  -1 99.6860 4.48169   1
   5  -9  -1 107.410 4.29269   1
   5   9   1 94.4775 3.16061   2
  -5  -9   1 109.103 4.13718   3
   5   9   1 95.7127 4.76880   1
  -5  -9   1 105.707 4.26218   1
   5   9   2 183.350 4.50818   2
  -5   9  -2 193.342 4.46673   3
   5  -9  -2 205.516 5.66451   1
  -5   9  -2 193.892 5.89966   1
   5  -9  -2 217.103 5.25589   3
  -5  -9   2 205.807 5.52350   3
  -5   9  -3 5103.50 87.5619   3
   5   9   3 5008.81 87.6163   2
   5  -9  -3 5310.98 88.8456   1
  -5   9  -3 5172.48 88.9327   1
  -5  -9   3 5157.57 88.5429   3
   5  -9  -3 5274.22 88.4286   3
   5  -9  -4 930.063 16.6609   3
  -5  -9   4 887.647 16.6586   3
   5  -9  -4 906.229 16.8900   1
   5   9   4 858.960 15.4323   2
  -5   9  -4 880.111 15.4041   3
  -5  -9   4 823.474 16.7469   1
   5   9   4 801.708 16.9407   1
  -5   9  -4 884.560 17.0663   1
   5   9   5 6.01344 1.29973   2
  -5  -9   5 9.14390 2.99082   3
   5  -9  -5 4.15303 2.76678   1
   5  -9  -5 8.69133 2.95952   3
  -5   9  -5 6.61648 1.29739   3
  -5  -9   5 7.18782 2.90027   1
  -5   9  -5 5.03866 3.00948   1
   5   9   6 728.909 13.2127   2
  -5  -9   6 780.563 14.8124   3
  -5   9  -6 755.950 13.2410   3
   5  -9  -6 781.933 14.8759   1
   5  -9  -6 767.448 14.8890   3
  -5   9  -6 761.269 15.0206   1
  -5  -9   6 782.075 14.8556   1
  -5  -9   7 1347.59 24.1536   1
  -5   9  -7 1285.57 22.6429   3
  -5  -9   7 1385.81 24.3719   3
   5  -9  -7 1354.81 24.7963   2
   5  -9  -7 1352.03 24.3947   1
   5   9   7 1301.91 22.5624   2
  -5   9  -7 1301.18 24.3065   1
  -5  -9   8 966.608 17.4608   1
   5  -9  -8 968.247 18.3416   2
  -5  -9   8 1001.30 17.7828   3
  -5   9  -8 906.906 15.8775   3
   5  -9  -8 966.785 17.6293   1
   5   9   8 866.705 15.6941   2
  -5   9  -8 924.666 17.5957   1
   5  -9  -9 386.208 9.60106   2
  -5   9  -9 369.118 6.89772   3
   5   9   9 346.288 6.60693   2
  -5  -9   9 395.043 8.85925   3
  -5  -9   9 401.204 8.40493   1
  -5   9  -9 373.150 8.62374   1
   5  -9  -9 386.753 8.44733   1
   5  -9 -10 1764.56 30.8929   1
  -5  -9  10 1726.68 31.1920   3
   5   9  10 1660.39 29.1978   2
  -5   9 -10 1689.86 29.4613   3
  -5  -9  10 1763.67 30.7031   1
  -5   9 -10 1750.01 30.9430   1
   5  -9 -10 1759.80 31.9324   2
   5   9  11 1019.09 18.4587   2
  -5  -9  11 1089.27 20.6443   3
  -5   9 -11 1081.56 18.8116   3
  -5   9 -11 1093.81 20.1509   1
  -5  -9  11 1095.21 19.8701   1
   5  -9 -11 1111.99 21.3843   2
  -5   9 -12 1359.19 25.5286   2
   5   9  12 1228.15 22.8415   2
  -5   9 -12 1357.54 23.2578   3
  -5  -9  12 1361.46 24.1740   1
  -5   9 -12 1415.66 24.4820   1
   5  -9 -12 1431.71 25.8482   2
  -5   9 -13 105.284 5.82801   2
  -5   9 -13 105.830 3.46276   3
   5  -9 -13 106.281 5.88357   2
  -5  -9  13 112.557 4.32823   1
  -5   9 -13 110.273 4.55995   1
   5  -9 -14 527.077 12.7104   2
  -5  -9  14 536.080 10.8571   1
  -5   9 -14 518.070 10.9911   1
  -5   9 -14 520.739 12.4507   2
   5  -9 -15 76.6174 5.88556   2
  -5   9 -15 76.5794 5.71466   2
   5  -9 -16 175.019 7.77504   2
  -5   9 -16 178.638 7.39155   2
  -5   9 -17 77.2454 6.11693   2
   5  -9 -17 79.7916 6.75439   2
  -5   9 -18 49.0292 6.01621   2
   5  -9 -18 58.6601 6.59993   2
  -5   9 -19 215.126 8.51358   2
   5  -9 -19 218.237 9.14982   2
  -5   9 -20 21.5038 5.72759   2
   5  -9 -20 28.2495 6.42279   2
   5  11 -19 40.5214 7.37095   2
   5  11 -18 557.467 15.2305   2
   5  11 -17 118.554 7.71750   2
  -5  11  17 107.138 4.33859   1
  -5  11  16 80.4380 4.18551   1
   5  11 -16 87.6226 7.30369   2
  -5  11  15 65.7717 4.10667   1
   5  11 -15 75.1828 6.67294   2
  -5  11  14 140.424 5.25142   1
   5  11 -14 145.665 7.48707   2
  -5  11  13 80.9924 4.44461   1
   5  11 -13 77.9949 6.28400   2
  -5  11  12 55.9731 4.16486   1
  -5  11  11 645.839 13.4705   1
  -5  11  10 930.273 18.0240   1
   5  11 -10 901.962 17.2976   3
  -5  11   9 3104.43 54.6703   1
  -5 -11  -9 3025.80 55.2562   3
   5  11  -9 3125.72 54.0167   3
   5  11  -8 1268.16 22.9058   3
   5  11  -8 1186.81 24.2790   2
  -5  11   8 1286.09 23.7426   1
   5  11  -7 337.879 7.61543   3
   5  11  -7 324.020 8.66441   1
   5  11  -7 339.705 8.99215   2
  -5  11   7 341.625 8.60827   1
   5  11  -6 56.4956 4.35390   2
   5  11  -6 56.5618 3.32907   3
  -5  11   6 54.3851 4.34127   1
   5  11  -6 54.7594 4.57507   1
   5  11  -5 39.2350 3.10730   3
   5  11  -5 37.9386 4.11265   1
   5  11  -5 37.9858 4.00732   2
  -5  11   5 41.2862 4.16195   1
   5  11  -4 150.401 5.66792   1
  -5  11   4 133.513 5.43308   1
  -5 -11  -4 147.939 5.46447   3
   5  11  -4 153.365 4.50609   3
   5 -11   4 144.692 2.98521   3
   5  11  -4 154.060 5.37527   2
   5  11  -3 1435.55 26.9578   2
   5  11  -3 1475.79 27.5922   1
   5 -11   3 1473.60 25.3866   3
  -5 -11  -3 1490.02 27.1011   3
   5  11  -3 1450.85 26.3781   3
   5  11  -2 1510.30 27.1017   2
   5  11  -2 1489.52 27.8589   1
   5 -11   2 1474.55 25.9049   3
  -5 -11  -2 1451.40 27.1650   3
   5  11  -2 1509.62 26.7606   3
   5 -11   1 365.720 7.48882   3
   5  11  -1 379.941 9.42683   1
   5  11  -1 378.976 8.32978   2
  -5  11   1 384.732 9.28745   1
  -5 -11  -1 391.766 8.77763   3
   5 -11   0 2369.85 41.8116   3
   5  11   0 2395.67 43.3405   1
   5  11   0 2426.33 42.2581   2
  -5  11   0 2512.70 43.2532   1
  -5 -11   0 2360.73 42.6025   3
   5 -11  -1 373.643 7.91865   3
   5  11   1 374.314 9.33598   1
  -5  11  -1 394.864 9.28749   1
  -5 -11   1 367.011 8.46974   3
   5  11   1 364.848 7.90601   2
   5 -11  -2 1467.88 26.0675   3
  -5  11  -2 1478.98 27.0757   1
  -5 -11   2 1441.93 26.3669   3
   5  11   2 1423.79 25.7710   2
  -5  11  -3 1501.04 26.6867   1
   5 -11  -3 1372.45 25.7444   3
  -5 -11   3 1424.75 25.9641   3
   5 -11  -4 156.528 4.90975   3
   5  11   4 147.681 5.85866   1
  -5  11  -4 149.354 5.65330   1
  -5 -11   4 151.361 5.03697   3
  -5 -11   5 43.4776 3.54890   3
   5  11   5 43.7126 4.33802   1
   5 -11  -5 42.6043 3.52153   3
   5  11   5 48.1204 2.22664   2
  -5  11  -5 46.0198 4.05232   1
   5  11   6 54.2536 4.55790   1
  -5 -11   6 58.9981 3.83454   3
   5  11   6 56.2318 2.28129   2
  -5  11  -6 61.1124 4.33114   1
   5  11   7 341.636 8.78957   1
   5  11   7 328.895 6.53495   2
  -5  11  -7 349.524 8.59855   1
  -5 -11   7 348.918 8.20427   3
  -5 -11   8 1236.52 22.9143   3
   5  11   8 1206.58 21.3986   2
  -5  11  -8 1286.18 23.3469   1
   5  11   9 3124.75 54.0067   2
  -5  11  -9 3173.83 55.7484   1
  -5 -11   9 3239.68 55.5966   3
   5  11  10 834.361 15.2733   2
  -5  11 -10 901.200 17.2274   1
  -5 -11  10 940.291 17.2314   3
   5 -11 -11 629.167 13.9300   2
   5  11  11 600.359 11.1526   2
  -5  11 -11 647.451 13.1470   1
  -5 -11  11 641.682 13.1954   3
   5 -11 -12 50.0009 5.36630   2
  -5  11 -12 55.5347 4.15379   1
   5  11  12 48.4998 2.08348   2
  -5 -11  12 52.4397 4.34171   3
  -5  11 -12 62.8100 5.20329   2
   5 -11 -13 81.3639 6.00515   2
  -5  11 -13 79.6810 4.46237   1
  -5  11 -13 83.8574 5.98139   2
   5  11  13 65.2233 2.40898   2
   5 -11 -14 131.028 6.77310   2
  -5  11 -14 142.376 5.37592   1
  -5  11 -14 138.204 7.01348   2
   5 -11 -15 63.5618 6.03301   2
  -5  11 -15 67.7342 6.14083   2
   5 -11 -16 88.5085 6.81406   2
  -5  11 -16 86.9803 6.49710   2
   5 -11 -17 104.249 7.03039   2
  -5  11 -17 111.811 7.02186   2
   5 -11 -18 602.482 14.9706   2
  -5  11 -18 586.774 14.9934   2
   5 -11 -19 51.7176 6.79083   2
  -5  11 -19 54.5511 6.69798   2
   5  13 -18 120.944 8.55998   2
   5  13 -17 38.6183 6.76482   2
   5  13 -16 82.1993 7.41783   2
  -5  13  16 73.8549 4.48985   1
   5  13 -15 0.49100 6.08880   2
  -5  13  15 0.11489 3.67380   1
   5  13 -14 55.7698 6.45984   2
  -5  13  14 50.5767 4.35939   1
  -5  13  13 72.5875 4.70906   1
  -5  13  12 302.975 8.20172   1
  -5  13  11 40.4553 4.29647   1
  -5  13  10 437.922 10.5544   1
   5  13  -9 1053.02 19.4850   3
   5  13  -9 1022.66 21.4842   2
  -5  13   9 1064.71 20.6963   1
   5  13  -9 1037.89 20.7334   1
   5  13  -8 2501.23 43.7819   3
   5  13  -8 2518.38 45.2758   1
   5  13  -8 2440.86 45.5205   2
  -5  13   8 2498.28 44.9184   1
   5  13  -7 82.3626 5.47317   1
  -5  13   7 81.6885 5.06504   1
   5  13  -7 83.8987 3.83997   3
  -5 -13  -7 82.5831 5.41849   3
   5  13  -7 76.4879 5.35301   2
   5  13  -6 369.404 9.65487   1
  -5  13   6 361.393 9.28270   1
   5  13  -6 365.630 8.07082   3
  -5 -13  -6 347.637 9.32025   3
   5  13  -6 357.944 9.37418   2
   5  13  -5 690.846 14.9982   1
  -5  13   5 691.160 14.6381   1
  -5 -13  -5 678.984 14.4932   3
   5  13  -5 689.693 13.3913   3
   5  13  -5 685.174 14.5940   2
   5  13  -4 334.279 9.27307   1
  -5  13   4 332.972 8.94149   1
  -5 -13  -4 351.243 8.76877   3
   5  13  -4 361.521 7.85622   3
   5  13  -4 342.366 8.72289   2
   5  13  -3 89.3696 4.47102   2
   5  13  -3 97.0045 5.48271   1
  -5 -13  -3 92.4180 4.86307   3
   5 -13   3 88.1773 2.33967   3
   5  13  -3 90.0708 3.91372   3
   5  13  -2 307.555 7.82245   2
   5  13  -2 302.014 8.63950   1
   5 -13   2 303.430 6.10363   3
  -5 -13  -2 307.771 7.90418   3
   5 -13   1 48.4627 2.58808   3
   5  13  -1 45.2734 4.90015   1
   5  13  -1 42.9256 3.80652   2
  -5  13   1 48.5816 4.79376   1
  -5 -13  -1 40.3496 3.89958   3
   5 -13   0 3161.18 55.4672   3
   5  13   0 3218.62 57.3496   1
   5  13   0 3157.37 56.1505   2
  -5  13   0 3392.62 57.2203   1
  -5 -13   0 3219.24 56.3919   3
   5 -13  -1 48.8704 3.14106   3
   5  13   1 45.2519 4.96407   1
  -5  13  -1 47.4027 4.94559   1
  -5 -13   1 47.5888 3.93114   3
   5  13   1 44.8417 3.37681   2
   5 -13  -2 295.585 7.10649   3
  -5  13  -2 307.163 8.51298   1
  -5 -13   2 323.621 7.72854   3
   5 -13  -3 99.3924 4.12273   3
  -5  13  -3 103.603 5.40987   1
  -5 -13   3 97.9706 4.41853   3
   5 -13  -4 353.964 8.24727   3
  -5  13  -4 355.040 9.27715   1
  -5 -13   4 350.461 8.33989   3
   5  13   4 350.741 9.33552   1
  -5 -13   5 678.467 13.6165   3
   5  13   5 666.597 12.6559   2
  -5  13  -5 686.050 14.5541   1
   5  13   5 688.647 14.8389   1
  -5 -13   6 375.341 8.72189   3
   5  13   6 363.408 7.55176   2
  -5  13  -6 376.422 9.64244   1
   5  13   6 386.097 9.84205   1
  -5 -13   7 83.6147 4.32097   3
   5  13   7 80.7810 2.94081   2
  -5  13  -7 88.0236 5.14964   1
   5  13   7 89.5749 5.35094   1
  -5 -13   8 2521.67 44.7296   3
   5  13   8 2507.16 43.5736   2
   5  13   8 2541.65 45.7158   1
  -5  13  -8 2534.07 45.4666   1
  -5 -13   9 1090.77 20.3817   3
   5  13   9 1063.82 21.1332   1
  -5  13  -9 1108.41 20.9158   1
   5  13   9 1037.88 18.9357   2
  -5 -13  10 428.576 9.79418   3
  -5  13 -10 444.953 10.3421   1
   5  13  10 417.479 8.25146   2
  -5 -13  11 41.8085 4.04892   3
  -5  13 -11 42.1081 4.52827   1
   5  13  11 39.6038 2.21197   2
  -5  13 -12 314.663 9.65710   2
  -5 -13  12 298.764 7.89720   3
  -5  13 -12 311.350 8.24777   1
   5  13  12 283.155 5.99456   2
  -5  13 -13 69.2880 6.24167   2
  -5  13 -13 73.8060 4.82299   1
  -5  13 -14 49.0117 5.99874   2
  -5  13 -14 50.3698 4.51170   1
  -5  13 -15 0.85520 5.63504   2
  -5  13 -16 95.3196 6.83856   2
  -5  13 -17 26.6417 6.47987   2
  -5  13 -18 120.448 8.00399   2
   5  15 -17 97.2491 8.14254   2
   5  15 -16 119.947 8.27875   2
  -5  15  16 113.581 5.51303   1
   5  15 -15 34.3626 6.73635   2
  -5  15  15 29.2636 4.57616   1
  -5  15  14 3.08501 4.13269   1
  -5  15  13 42.6026 4.79324   1
  -5  15  12 61.9651 5.05972   1
   5  15 -11 173.990 7.87556   2
  -5  15  11 180.357 6.81433   1
  -5 -15 -10 360.501 10.3708   3
   5  15 -10 361.598 10.0474   1
   5  15 -10 383.797 10.8936   2
  -5  15  10 383.813 9.91583   1
   5  15  -9 208.821 7.74765   1
  -5  15   9 210.231 7.48951   1
  -5 -15  -9 216.574 8.04563   3
   5  15  -9 196.130 8.02035   2
   5  15  -8 1184.08 23.6230   1
  -5  15   8 1210.22 23.4171   1
  -5 -15  -8 1149.59 23.4507   3
   5  15  -8 1185.89 23.9222   2
   5  15  -7 1702.22 32.0575   1
  -5  15   7 1653.75 31.7857   1
  -5 -15  -7 1703.65 31.7892   3
   5  15  -7 1687.22 32.0943   2
   5  15  -6 506.928 12.2781   1
  -5  15   6 487.301 11.9834   1
   5  15  -6 504.976 10.2725   3
  -5 -15  -6 479.595 11.8389   3
   5  15  -6 481.129 11.8615   2
   5  15  -5 435.192 11.2370   1
  -5  15   5 423.835 10.9581   1
  -5 -15  -5 435.892 10.7395   3
   5  15  -5 433.219 10.7741   2
   5  15  -4 103.638 6.02411   1
  -5  15   4 97.8941 5.70555   1
  -5 -15  -4 101.269 5.22740   3
   5  15  -4 101.514 5.09892   2
   5  15  -3 169.848 5.86606   2
   5  15  -3 164.028 6.93712   1
  -5 -15  -3 177.938 6.10788   3
   5  15  -2 1877.83 33.3055   2
   5  15  -2 1868.70 34.3286   1
   5 -15   2 1776.93 31.3519   3
  -5 -15  -2 1828.36 33.1472   3
   5 -15   1 170.824 4.48504   3
   5  15  -1 198.776 7.39601   1
   5  15  -1 192.458 6.14444   2
  -5  15   1 194.482 7.23362   1
  -5 -15  -1 175.381 6.05985   3
   5 -15   0 481.955 9.76789   3
   5  15   0 477.824 11.9595   1
   5  15   0 489.903 10.7098   2
  -5  15   0 504.413 11.8105   1
  -5 -15   0 493.021 10.8001   3
   5 -15  -1 205.896 5.43205   3
   5  15   1 198.486 7.45375   1
  -5  15  -1 200.839 7.47534   1
  -5 -15   1 202.980 6.15009   3
   5  15   1 198.252 5.93339   2
   5 -15  -2 1849.21 33.6055   3
  -5  15  -2 1911.66 35.2035   1
  -5 -15   2 1917.04 34.1235   3
   5 -15  -3 162.675 5.23490   3
  -5  15  -3 169.582 6.85473   1
  -5 -15   3 162.777 5.53809   3
  -5  15  -4 109.906 5.89164   1
  -5 -15   4 100.392 4.58809   3
   5  15   4 103.657 6.00891   1
  -5 -15   5 441.156 9.84006   3
   5  15   5 425.289 8.95434   2
  -5  15  -5 444.791 11.1676   1
   5  15   5 441.999 11.3189   1
  -5 -15   6 499.472 10.7732   3
   5  15   6 489.393 9.90586   2
  -5  15  -6 502.692 12.0550   1
   5  15   6 493.232 12.2621   1
  -5 -15   7 1629.88 30.0673   3
   5  15   7 1616.83 29.1787   2
  -5  15  -7 1697.78 31.1693   1
   5  15   7 1716.96 31.5152   1
  -5 -15   8 1164.21 22.0920   3
   5  15   8 1159.61 21.1579   2
   5  15   8 1221.83 23.6208   1
  -5  15  -8 1188.44 23.1886   1
  -5 -15   9 213.204 6.37156   3
   5  15   9 207.820 5.13078   2
   5  15   9 208.316 7.65792   1
  -5  15  -9 221.308 7.33544   1
  -5 -15  10 372.367 8.82164   3
   5  15  10 375.725 10.1604   1
  -5  15 -10 367.027 9.81034   1
   5  15  10 358.206 7.52439   2
  -5  15 -11 171.375 6.64156   1
  -5 -15  11 165.133 5.76380   3
  -5  15 -12 73.2401 5.29856   1
  -5  15 -13 49.0339 6.50179   2
  -5  15 -13 45.0730 4.94823   1
  -5  15 -14 3.93874 5.89886   2
  -5  15 -14 1.26228 4.35378   1
  -5  15 -15 21.6300 6.33353   2
  -5  15 -16 128.765 8.15082   2
  -5  15 -17 88.9301 7.78604   2
  -5  17  15 122.415 6.06758   1
  -5 -17 -14 4.69595 6.38741   3
  -5  17  14 6.79038 4.70901   1
   5  17 -13 13.4050 6.16282   2
  -5 -17 -13 20.3508 6.54617   3
  -5  17  13 18.4127 4.93358   1
  -5 -17 -12 251.416 9.49229   3
   5  17 -12 250.280 9.83057   2
  -5  17  12 248.822 8.17075   1
  -5 -17 -11 134.070 7.50395   3
   5  17 -11 125.495 7.49599   2
  -5  17  11 123.909 6.62757   1
   5  17 -11 129.480 6.73379   1
  -5 -17 -10 396.984 11.4284   3
   5  17 -10 404.121 11.1762   1
   5  17 -10 400.103 11.7313   2
  -5  17  10 411.604 10.9236   1
   5  17  -9 640.002 14.9973   1
  -5  17   9 636.724 14.5964   1
  -5 -17  -9 638.910 14.8687   3
   5  17  -9 631.746 15.4398   2
   5  17  -8 1920.59 35.9338   1
  -5  17   8 1862.21 35.3790   1
  -5 -17  -8 1840.91 35.3300   3
   5  17  -8 1915.06 36.0264   2
   5  17  -7 796.859 17.6921   1
  -5  17   7 782.046 17.4006   1
  -5 -17  -7 804.743 17.2269   3
   5  17  -7 805.056 17.5805   2
   5  17  -6 74.4868 6.18071   1
  -5  17   6 73.5551 5.90462   1
  -5 -17  -6 64.4648 5.56676   3
   5  17  -6 75.4854 5.76051   2
   5  17  -5 593.293 14.0988   1
  -5  17   5 586.718 13.8362   1
  -5 -17  -5 566.676 13.2159   3
   5  17  -5 568.487 13.4809   2
   5  17  -4 227.955 8.28234   1
  -5  17   4 221.135 8.05360   1
  -5 -17  -4 229.323 7.42496   3
   5  17  -4 212.216 7.59714   2
   5  17  -3 249.622 7.75904   2
   5  17  -3 246.861 8.56312   1
  -5 -17  -3 232.064 7.32633   3
   5  17  -2 269.049 7.92752   2
   5  17  -2 285.886 9.21559   1
   5 -17   2 271.485 5.54715   3
  -5 -17  -2 297.236 7.89977   3
   5 -17   1 61.4126 2.78320   3
   5  17  -1 55.7634 5.79073   1
   5  17  -1 62.2357 4.41713   2
  -5  17   1 67.3706 5.89591   1
  -5 -17  -1 63.0282 4.48466   3
   5 -17   0 344.416 7.54170   3
   5  17   0 351.852 10.4274   1
   5  17   0 365.889 8.89764   2
  -5  17   0 381.335 10.2956   1
  -5 -17   0 348.934 8.90829   3
   5  17   1 55.8789 5.79528   1
   5 -17  -1 67.5300 3.58439   3
  -5 -17   1 65.7327 4.41166   3
  -5  17  -1 67.2071 5.81630   1
   5 -17  -2 268.534 6.78863   3
  -5 -17   2 261.554 7.32847   3
  -5  17  -2 278.997 8.83090   1
  -5  17  -3 251.462 8.48971   1
  -5 -17   3 241.814 6.91863   3
  -5  17  -4 216.412 7.93068   1
  -5 -17   4 211.982 6.42127   3
   5  17   4 221.924 8.19710   1
  -5 -17   5 571.061 12.0491   3
   5  17   5 569.397 11.4966   2
  -5  17  -5 560.611 13.5839   1
   5  17   5 570.405 13.9135   1
  -5 -17   6 70.4912 4.31877   3
   5  17   6 64.0395 3.63161   2
  -5  17  -6 61.1267 5.83162   1
   5  17   6 70.2594 6.06419   1
  -5 -17   7 802.705 15.8394   3
   5  17   7 788.677 15.1868   2
  -5  17  -7 792.812 17.3553   1
   5  17   7 807.351 17.7113   1
  -5 -17   8 1826.93 33.4804   3
   5  17   8 1836.58 32.8589   2
   5  17   8 1909.42 35.4905   1
  -5  17  -8 1888.81 35.0205   1
  -5 -17   9 624.554 13.1302   3
   5  17   9 669.005 15.1962   1
  -5  17  -9 628.001 14.6508   1
  -5 -17  10 389.384 9.28455   3
   5  17  10 402.359 11.1916   1
  -5  17 -10 418.558 10.9826   1
  -5 -17  11 130.628 5.12407   3
   5  17  11 137.128 7.02589   1
  -5  17 -11 128.645 6.64816   1
  -5  17 -12 238.292 8.25669   1
  -5  17 -13 13.0927 6.56232   2
  -5  17 -13 15.1604 4.97524   1
  -5  17 -14 2.40648 6.63977   2
  -5  17 -14 8.55713 4.85067   1
  -5  17 -15 130.075 8.54847   2
   5  19 -14 5.27855 6.56314   2
  -5 -19 -14 3.68756 6.63857   3
  -5  19  14 1.99941 5.14495   1
   5  19 -13 12.6249 6.75702   2
  -5 -19 -13 18.7245 6.57538   3
  -5  19  13 18.2351 5.39188   1
   5  19 -12 5.46864 6.34049   2
  -5 -19 -12 6.60210 6.47670   3
  -5  19  12 6.15983 5.46608   1
  -5 -19 -11 283.951 9.86947   3
   5  19 -11 282.207 10.2811   2
  -5  19  11 257.307 8.82344   1
   5  19 -11 276.689 9.56254   1
  -5  19  10 48.4501 5.98920   1
   5  19 -10 52.6821 6.10398   1
  -5 -19 -10 53.5749 6.31312   3
   5  19 -10 52.8041 6.65868   2
   5  19  -9 21.8576 5.79583   1
  -5  19   9 12.3854 5.47581   1
   5  19  -9 16.6952 5.87667   2
  -5 -19  -9 7.46377 5.94575   3
   5  19  -8 241.221 9.06912   2
   5  19  -8 241.104 9.09047   1
  -5 -19  -8 252.448 8.96082   3
  -5  19   8 223.494 8.62601   1
   5  19  -7 183.512 8.01164   2
  -5 -19  -7 167.534 7.53980   3
  -5  19   7 168.218 7.83915   1
   5  19  -7 167.310 7.99567   1
  -5 -19  -6 35.3554 5.50183   3
   5  19  -6 41.6837 6.14568   1
   5  19  -6 41.3784 5.73863   2
  -5  19   6 36.2051 6.03219   1
   5  19  -5 508.522 13.0970   1
  -5 -19  -5 495.549 11.8402   3
  -5  19   5 450.580 12.4853   1
   5  19  -5 481.639 12.2555   2
   5  19  -4 35.6951 6.04972   1
  -5 -19  -4 44.8963 5.17636   3
  -5  19   4 44.4331 5.88698   1
   5  19  -4 34.2502 5.27554   2
   5  19  -3 85.5065 5.44743   2
   5  19  -3 87.4042 6.57412   1
  -5 -19  -3 80.3754 5.38883   3
   5  19  -2 50.1574 4.94465   2
  -5 -19  -2 46.0783 4.72882   3
   5 -19   2 43.6291 1.78473   3
   5 -19   2 37.4351 1.72132   3
   5  19  -2 50.7651 6.09103   1
   5 -19   1 54.6420 2.63536   3
   5  19  -1 58.7224 6.22213   1
   5  19  -1 61.9008 4.91987   2
  -5 -19  -1 51.7932 4.64227   3
  -5  19   1 52.9905 5.89262   1
   5  19   0 12.2724 4.15041   2
   5  19   0 6.96515 5.42151   1
  -5  19   0 11.4747 5.42809   1
   5 -19   0 10.4461 2.54650   3
  -5 -19   0 15.5109 4.13830   3
   5 -19  -1 51.0631 3.46169   3
   5  19   1 42.6506 6.06036   1
  -5 -19   1 54.2362 4.42274   3
  -5  19  -1 56.6597 5.85958   1
   5  19   1 52.1541 4.59890   2
   5 -19  -2 54.6987 3.74026   3
  -5  19  -2 61.2801 6.00592   1
  -5 -19   2 56.0353 4.44408   3
  -5  19  -3 89.2085 6.55913   1
  -5 -19   3 75.1466 4.65068   3
   5  19   4 37.4442 5.97863   1
  -5  19  -4 39.0442 5.83721   1
  -5 -19   4 37.5834 4.01728   3
   5  19   5 497.756 13.1175   1
  -5  19  -5 505.310 12.7611   1
  -5 -19   5 476.598 10.7763   3
   5  19   6 35.6572 6.01121   1
  -5  19  -6 30.8178 5.98315   1
  -5 -19   6 34.4740 3.91434   3
   5  19   7 171.052 8.01069   1
  -5  19  -7 172.361 7.84965   1
  -5 -19   7 175.561 5.82335   3
   5  19   8 233.303 9.03365   1
  -5 -19   8 236.580 6.61490   3
  -5  19  -8 233.855 8.58879   1
  -5 -19   9 14.4624 3.56329   3
   5  19   9 18.8191 5.62815   1
  -5  19  -9 6.63008 5.46654   1
  -5 -19  10 39.6355 3.75006   3
  -5  19 -10 53.4137 5.79899   1
   5  19  10 42.4988 5.93300   1
   5  19  11 279.755 9.55533   1
  -5  19 -11 279.868 9.36282   1
  -5  19 -12 2.61407 5.61991   1
  -5  19 -13 18.6493 6.95995   2
  -5  19 -13 23.2162 5.73160   1
  -5  19 -14 1.51255 7.07372   2
  -5  21  11 7.94228 6.02633   1
   5  21 -11 12.1794 6.41301   1
  -5 -21 -11 5.34210 6.28685   3
   5  21 -11 5.13121 6.41746   2
  -5  21  10 55.1864 6.64537   1
   5  21 -10 65.7161 7.13377   1
  -5 -21 -10 68.0712 7.01687   3
   5  21 -10 66.8504 7.40965   2
   5  21  -9 48.6641 6.87448   1
  -5  21   9 33.7930 6.33161   1
  -5 -21  -9 39.3847 6.07339   3
   5  21  -9 49.2487 6.63538   2
   5  21  -8 54.1450 6.78214   1
  -5  21   8 52.8442 6.43019   1
   5  21  -8 57.3640 6.69838   2
  -5 -21  -8 45.3831 5.89754   3
   5  21  -7 85.1091 6.66367   2
  -5 -21  -7 73.9419 6.48449   3
   5  21  -7 91.9238 7.21977   1
  -5  21   7 76.5449 6.72895   1
  -5  21   6 18.9456 5.92408   1
   5  21  -6 19.7885 6.21595   1
   5  21  -6 19.0452 5.92806   2
  -5 -21  -6 16.1686 5.52260   3
   5  21  -5 169.365 8.49123   1
  -5 -21  -5 158.884 7.27174   3
  -5  21   5 166.476 8.18257   1
   5  21  -5 161.333 7.66733   2
   5  21  -4 358.440 11.3693   1
  -5 -21  -4 327.661 9.66038   3
  -5  21   4 344.321 10.9375   1
   5  21  -4 346.211 10.2571   2
   5  21  -3 54.6516 5.71561   2
   5  21  -3 50.5577 6.63525   1
  -5 -21  -3 52.4326 5.38460   3
   5  21  -2 276.303 8.66241   2
   5  21  -2 268.670 10.1734   1
  -5 -21  -2 271.524 8.24455   3
   5  21  -1 48.3712 5.20573   2
  -5 -21  -1 48.9477 4.86955   3
   5 -21   1 39.8884 2.30173   3
   5  21  -1 54.4950 6.55830   1
  -5  21   1 55.8047 6.44884   1
  -5 -21   0 2.50988 4.16003   3
   5  21   0 6.50493 5.99194   1
  -5  21   0-0.21868 5.71701   1
   5  21   0 2.23083 4.36461   2
  -5 -21   1 47.6624 4.76067   3
   5  21   1 64.0583 6.79590   1
  -5  21  -1 41.1828 6.46037   1
   5  21   1 46.3054 4.75989   2
  -5 -21   2 275.623 7.79377   3
  -5  21  -2 274.836 9.75700   1
  -5  21  -3 52.7408 6.55992   1
  -5 -21   3 39.0919 4.40858   3
   5  21   4 366.094 11.3113   1
  -5 -21   4 338.423 8.65367   3
  -5  21  -4 339.457 10.9086   1
   5  21   5 178.551 8.51155   1
  -5 -21   5 164.243 5.78170   3
  -5  21  -5 167.232 8.06982   1
  -5  21  -6 16.3958 6.15608   1
   5  21   6 22.3623 6.30138   1
  -5 -21   6 14.5715 3.82946   3
   5  21   7 76.4940 7.19523   1
  -5 -21   7 79.5449 4.51880   3
  -5  21  -7 84.4984 7.03493   1
   5  21   8 57.8297 6.78338   1
  -5  21  -8 59.0404 6.71648   1
   5  21   9 35.8991 6.70721   1
  -5  21  -9 48.7975 6.17940   1
  -5  21 -10 64.8851 6.65390   1
   5  21  10 62.2419 7.08759   1
  -5  21 -11 9.65701 5.98224   1
   5  21  11 12.1574 6.12373   1
  -5  23   8-1.49812 6.40949   1
   5  23  -8 2.30296 6.57125   1
   5  23  -8 12.5040 6.45120   2
  -5 -23  -8 2.59907 6.14072   3
   5  23  -7 188.122 8.99060   2
  -5 -23  -7 183.099 8.32152   3
  -5  23   7 161.842 8.79877   1
   5  23  -7 178.407 9.04021   1
   5  23  -6 5.76923 6.55043   1
  -5  23   6 18.6786 6.76015   1
  -5 -23  -6 7.48072 5.73874   3
   5  23  -6 7.11698 6.22972   2
   5  23  -5 61.2558 7.67497   1
  -5  23   5 62.4142 7.09932   1
   5  23  -5 49.3875 6.20662   2
  -5 -23  -5 64.5314 5.98724   3
   5  23  -4 204.697 9.65170   1
  -5 -23  -4 196.018 7.78899   3
  -5  23   4 183.901 8.87456   1
   5  23  -4 213.018 8.68595   2
  -5 -23  -3 25.8130 5.14958   3
   5  23  -3 22.6165 7.11347   1
   5  23  -3 16.6405 5.56817   2
  -5 -23  -2 24.7570 5.06889   3
   5  23  -2 43.4953 7.14771   1
   5  23  -2 37.4352 5.77197   2
   5  23  -1 167.842 9.14959   1
  -5 -23  -1 167.335 6.84527   3
  -5  23   1 180.627 8.78961   1
   5  23  -1 176.976 7.56297   2
   5  23   0 248.097 10.1784   1
  -5 -23   0 224.738 7.50804   3
  -5  23   0 250.074 9.93067   1
   5  23   0 243.450 8.32317   2
   5  23   1 169.077 9.19746   1
   5  23   1 160.404 6.89671   2
  -5 -23   1 153.543 6.32531   3
  -5  23  -1 171.347 8.82674   1
   5  23   2 27.7098 4.88888   2
  -5 -23   2 38.6539 4.54727   3
  -5  23  -2 30.4650 6.76016   1
  -5 -23   3 21.3236 4.37740   3
  -5  23  -3 23.8723 6.56371   1
   5  23   4 214.093 9.81036   1
  -5 -23   4 199.042 6.63994   3
  -5  23  -4 224.284 9.40892   1
   5  23   5 58.3459 7.74259   1
  -5  23  -5 55.0940 6.90309   1
   5  23   6 7.29233 6.58031   1
  -5  23  -6 11.8601 6.69301   1
  -5  23  -7 177.064 9.01000   1
   5  23   7 170.762 9.03016   1
  -5  23  -8-0.92097 6.44381   1
   5  23   8 4.21008 6.59552   1
   5  25  -2 2.50764 5.52067   2
   5  25  -2 14.4732 7.47011   1
  -5 -25  -2 2.44153 4.93788   3
   5  25  -1 4.10634 5.50349   2
  -5  25   1 11.6618 7.03071   1
   5  25  -1 2.36749 7.31550   1
  -5 -25  -1 8.05488 4.86206   3
   5  25   0 132.147 9.09596   1
  -5 -25   0 125.122 6.17589   3
  -5  25   0 159.694 9.01293   1
   5  25   0 127.287 7.00404   2
   5  25   1 5.97203 5.19861   2
  -5  25  -1 7.50574 6.90183   1
   5  25   1 9.46565 7.38798   1
   5  25   2 2.07562 4.82454   2
  -6   0   0 17121.2 289.169   2
   6   0   0 17137.6 289.238   2
  -6   0   0 16815.1 289.646   3
  -6   0  -1 23.9816 1.91929   2
   6   0   1 27.3803 2.09641   2
   6   0  -1 22.0486 2.47269   2
  -6   0   1 20.5221 2.09968   2
  -6   0   1 19.1200 2.96165   3
  -6   0  -1 28.5004 3.00017   3
  -6   0  -2 8686.76 148.854   3
  -6   0   2 8798.87 148.664   2
  -6   0  -2 8579.02 148.181   2
   6   0  -2 8690.24 148.736   2
   6   0  -2 8927.33 148.780   3
  -6   0   2 8748.44 149.057   3
   6   0   3 104.843 3.58870   3
  -6   0  -3 99.3639 3.90632   3
  -6   0   3 99.2459 3.56124   2
  -6   0  -3 106.853 2.73900   2
   6   0  -3 89.3308 3.84774   3
  -6   0   3 109.413 4.24639   3
  -6   0  -4 4593.40 78.1340   3
   6   0   4 4529.98 77.9034   3
  -6   0   4 4502.72 78.1403   2
  -6   0  -4 4414.35 77.2822   2
   6   0  -4 4786.25 78.2537   3
  -6   0   4 4556.61 78.5998   3
  -6   0  -5 9956.95 171.063   3
   6   0  -5 10105.9 171.207   3
  -6   0   5 10412.1 171.622   3
  -6   0   5 10150.6 171.194   2
  -6   0  -5 9868.97 170.184   2
  -6   0   6 453.533 10.2115   3
   6   0  -6 456.012 9.87252   3
  -6   0   6 436.702 9.72230   2
  -6   0  -6 464.978 9.64183   3
  -6   0  -7 719.176 13.9572   3
  -6   0   7 724.505 14.5503   3
   6   0  -7 731.339 14.1674   3
  -6   0   7 676.889 14.0151   2
   6   0  -7 702.841 14.3905   2
  -6   0  -8 2246.97 39.2031   2
  -6   0  -8 2306.75 40.2025   3
   6   0  -8 2270.90 40.7659   2
  -6   0  -9 2714.70 47.6574   1
  -6   0   9 2744.51 47.6758   1
   6   0  -9 2689.40 48.5565   2
  -6   0  -9 2739.29 47.9425   3
  -6   0  -9 2705.78 46.9602   2
  -6   0 -10 1466.37 26.9573   3
  -6   0 -10 1455.38 26.4563   1
  -6   0  10 1472.43 26.4815   1
   6   0 -10 1460.39 27.6780   2
  -6   0 -10 1473.51 25.9598   2
  -6   0 -11 713.476 14.7382   3
  -6   0  11 741.446 14.0813   1
  -6   0 -11 712.684 13.9682   1
  -6   0 -11 729.690 13.6895   2
   6   0 -11 750.228 15.6300   2
  -6   0 -12 7286.45 125.438   3
   6   0 -12 7411.33 126.341   2
  -6   0 -12 6968.58 124.450   2
  -6   0  12 7405.62 124.600   1
  -6   0 -12 7449.64 124.610   1
  -6   0 -13 1868.06 34.2544   1
  -6   0  13 1964.24 34.2830   1
  -6   0 -13 1982.12 35.4758   3
  -6   0  13 1920.58 34.1699   1
  -6   0 -13 1975.24 34.1938   1
  -6   0 -13 1964.95 34.4552   2
   6   0 -13 1953.47 36.4453   2
  -6   0  14 1814.48 31.3491   1
  -6   0 -14 1762.17 31.3245   1
  -6   0 -14 1683.70 32.6386   3
  -6   0  14 1784.32 31.2864   1
  -6   0 -14 1781.26 31.8053   2
   6   0 -14 1814.97 33.8859   2
  -6   0  15 124.876 3.62727   1
  -6   0 -15 120.637 3.57803   1
  -6   0 -15 122.843 5.70192   3
  -6   0  15 126.086 3.64751   1
  -6   0 -15 123.075 4.50350   2
   6   0 -15 127.235 6.70018   2
  -6   0  16 171.381 4.05316   1
  -6   0  16 175.614 4.07367   1
  -6   0 -16 174.147 5.40596   2
   6   0 -16 175.658 7.61235   2
  -6   0 -16 161.323 6.58049   3
   6   0 -17 245.685 8.83876   2
  -6   0 -17 241.848 7.57437   3
   6   0 -18 46.8101 6.32140   2
  -6   0 -18 39.2123 5.27995   3
   6   0 -19 4.56793 6.14794   2
  -6   0 -19 2.14232 5.03976   3
   6   0 -20 299.424 10.5387   2
  -6   0 -20 260.211 8.89725   3
   6   0 -21 369.622 11.9683   2
  -6   0 -21 347.163 10.4346   3
   6   2 -21 191.215 9.12625   2
  -6  -2 -21 167.395 7.94989   3
   6   2 -20 34.3089 6.66851   2
   6   2 -19 100.316 7.23010   2
   6   2 -18 420.491 12.1394   2
   6   2 -17 80.5896 6.67552   2
  -6   2  17 64.5281 2.07467   1
  -6   2  16 55.4758 2.49246   1
   6   2 -16 50.5952 5.92534   2
  -6   2  16 53.8572 2.48850   1
   6   2 -15 88.0281 6.19337   2
  -6  -2 -15 84.5801 3.54075   2
  -6   2  15 87.3567 3.13850   1
  -6  -2 -15 85.5192 3.13488   1
  -6   2  15 83.2289 3.11302   1
  -6  -2 -14 3075.01 52.7232   2
   6   2 -14 3129.61 55.2333   2
  -6  -2 -14 3081.72 52.7343   1
  -6   2  14 2933.04 52.5823   1
  -6  -2 -13 2998.08 54.4583   3
  -6  -2 -13 3020.06 52.9176   2
   6   2 -13 3090.61 55.3494   2
  -6  -2 -13 3059.40 53.0276   1
  -6  -2 -13 3105.45 53.2547   1
  -6   2  13 3092.85 53.1598   1
  -6  -2 -12 2359.63 44.0222   3
   6   2 -12 2449.26 44.8242   2
  -6  -2 -12 2480.19 42.5584   2
  -6  -2 -12 2444.81 42.8884   1
  -6   2  12 2490.19 43.0279   1
  -6  -2 -11 1022.40 20.4395   3
   6   2 -11 1042.92 21.0716   2
  -6  -2 -11 1083.65 18.8288   2
  -6  -2 -11 1033.57 19.3580   1
  -6   2  11 1066.99 19.5530   1
  -6  -2 -10 1310.21 24.9604   3
   6   2 -10 1301.26 25.4814   2
  -6  -2 -10 1358.03 23.4038   2
  -6  -2 -10 1333.64 24.1664   1
  -6   2  10 1341.68 24.3213   1
  -6   2   9 750.881 14.6708   1
   6   2  -9 733.107 15.6116   2
  -6  -2  -9 786.800 13.5771   2
  -6  -2  -9 720.428 15.1061   3
  -6   2   8 149.748 4.67863   1
  -6   2   8 130.011 5.76863   3
   6   2  -8 146.659 5.49568   2
  -6  -2  -8 152.274 3.14529   2
  -6  -2  -8 156.005 5.24458   3
  -6  -2  -7 642.663 12.8729   3
   6   2  -7 629.287 12.7595   3
  -6   2   7 648.225 12.6463   1
  -6   2   7 619.246 13.3647   3
  -6   2   7 636.327 12.8600   2
  -6  -2  -7 651.694 11.1128   2
  -6  -2  -7 621.256 11.0702   2
  -6  -2  -6 1519.51 27.5399   3
   6   2  -6 1549.70 27.5026   3
  -6   2   6 1565.46 27.4753   1
  -6   2   6 1516.78 27.9620   3
  -6  -2  -6 1485.84 25.9080   2
  -6   2   6 1564.89 27.5817   2
  -6  -2  -6 1528.41 25.8948   2
   6   2  -5 1943.72 33.8650   3
  -6   2   5 1917.51 33.9408   1
  -6   2   5 1877.27 34.1602   3
  -6  -2  -5 1875.08 32.3559   2
  -6   2   5 1932.78 33.8483   2
  -6  -2  -5 1969.82 33.9359   3
   6   2  -4 2761.33 46.8613   3
  -6   2   4 2598.07 47.1635   3
  -6   2   4 2776.24 46.9068   2
  -6  -2  -4 2756.61 45.6438   2
   6  -2   4 2671.25 46.4310   3
  -6  -2  -4 2798.03 47.0037   3
   6   2  -3 2668.11 47.0341   2
  -6   2   3 2704.69 46.9949   2
  -6  -2  -3 2631.45 45.9799   2
   6  -2   3 2733.01 46.6542   3
  -6  -2  -3 2706.71 47.1066   3
   6   2  -3 2765.84 46.9880   3
  -6   2   3 2758.95 47.3085   3
   6   2  -2 755.150 14.5799   3
   6  -2   2 825.358 14.3801   3
  -6  -2  -2 818.523 14.8720   3
  -6   2   2 734.484 14.8243   3
  -6  -2  -2 796.053 13.7878   2
   6   2  -2 745.471 14.4224   2
  -6   2   2 723.214 14.4760   2
  -6  -2  -1 813.155 15.7284   3
   6  -2   1 808.777 15.2395   3
   6   2  -1 885.227 15.5370   3
  -6   2   1 858.983 16.0600   1
  -6   2   1 820.959 15.6734   3
  -6  -2  -1 801.634 14.8340   2
  -6   2   1 821.536 15.3271   2
   6   2  -1 858.173 15.2397   2
   6   2   0 1446.39 25.1496   3
   6  -2   0 1351.82 25.0249   3
  -6   2   0 1423.13 25.6743   1
  -6   2   0 1314.40 25.1872   3
  -6  -2   0 1399.65 25.3518   3
  -6  -2   0 1411.74 24.6972   2
   6   2   0 1441.22 24.7509   2
  -6   2   0 1424.16 24.9799   2
   6  -2   0 1419.00 25.0481   2
   6   2   1 851.646 15.5589   3
  -6   2  -1 840.467 16.0982   1
  -6   2  -1 819.816 15.5909   3
  -6  -2   1 901.557 16.0052   3
  -6  -2   1 871.846 15.3287   2
   6  -2  -1 838.116 15.5907   2
  -6   2  -1 801.641 15.2557   2
   6   2   1 813.599 14.9668   2
  -6   2  -2 808.040 15.2185   1
  -6  -2   2 748.938 14.9757   3
  -6   2  -2 813.167 14.7088   3
  -6  -2   2 725.048 14.4232   2
   6   2   2 788.237 13.9152   2
  -6   2  -2 808.371 14.3389   2
  -6   2  -3 2696.23 47.4966   3
  -6   2  -3 2701.57 48.0008   1
  -6  -2   3 2754.98 47.9752   3
  -6  -2   3 2707.16 47.5411   2
  -6   2  -3 2780.42 47.1829   2
  -6   2  -4 2811.00 47.6504   1
  -6  -2   4 2716.74 47.7241   3
  -6  -2   4 2718.61 47.3032   2
  -6   2  -4 2622.43 47.0914   3
  -6   2  -5 1850.46 32.5634   1
  -6  -2   5 1675.43 32.7070   3
   6  -2  -5 1902.42 32.6226   3
  -6  -2   5 1870.61 32.4463   2
  -6   2  -5 1787.30 32.1318   3
  -6   2  -6 1521.35 27.5840   3
  -6   2  -6 1521.97 27.8796   1
   6  -2  -6 1559.88 28.0191   3
  -6  -2   6 1569.07 27.9775   2
   6  -2  -6 1556.54 28.2336   2
  -6   2  -7 622.879 12.2624   3
  -6   2  -7 638.585 12.4773   1
   6  -2  -7 607.860 12.7701   3
  -6  -2   7 627.056 12.6652   2
   6  -2  -7 639.327 13.0858   2
  -6   2  -8 136.326 4.50266   1
  -6   2  -8 129.815 4.35873   3
   6  -2  -8 131.733 5.24078   2
  -6   2  -9 754.283 14.5120   1
  -6  -2   9 751.307 14.2954   1
  -6   2  -9 741.509 14.1504   2
  -6   2  -9 771.055 14.6511   3
   6  -2  -9 749.378 15.5110   2
  -6   2 -10 1317.31 23.8844   1
  -6  -2  10 1306.08 23.7208   1
  -6  -2  10 1335.51 25.2208   3
  -6   2 -10 1281.48 23.6359   2
  -6   2 -10 1319.71 24.1296   3
   6  -2 -10 1345.83 25.1156   2
  -6   2 -11 1078.77 19.7782   1
  -6  -2  11 1054.18 19.6125   1
  -6   2 -11 1077.35 19.7986   2
  -6   2 -11 1095.66 20.2274   3
   6  -2 -11 1044.32 21.1477   2
  -6   2 -12 2297.06 40.9635   1
  -6  -2  12 2337.55 40.9072   1
  -6   2 -12 2338.03 41.2467   2
  -6   2 -12 2327.17 41.6263   3
   6  -2 -12 2431.35 42.8743   2
  -6  -2  13 3060.65 53.4476   1
  -6   2 -13 3058.22 54.3628   3
  -6   2 -13 3082.31 53.5441   1
  -6  -2  13 3096.35 53.6260   1
  -6   2 -13 3073.36 54.0089   2
   6  -2 -13 3178.28 55.6550   2
  -6  -2  14 3080.94 53.2862   1
  -6   2 -14 3120.25 54.5057   3
  -6  -2  14 3013.74 53.4534   1
  -6   2 -14 3038.38 53.3957   1
  -6   2 -14 3169.93 54.1857   2
   6  -2 -14 3161.46 55.8476   2
  -6   2 -15 82.5415 3.05751   1
  -6  -2  15 84.3743 3.10209   1
  -6  -2  15 82.6431 3.17837   1
  -6   2 -15 79.5853 4.75661   3
  -6   2 -15 78.8143 4.18445   2
   6  -2 -15 94.0660 6.10096   2
  -6  -2  16 55.5353 2.46889   1
  -6  -2  16 51.0185 2.46879   1
  -6   2 -16 51.3304 4.55085   3
  -6   2 -16 50.5489 3.98592   2
   6  -2 -16 52.9081 5.73921   2
  -6  -2  17 63.2664 2.10530   1
  -6   2 -17 68.7568 4.35717   2
   6  -2 -17 70.8787 6.38128   2
  -6   2 -17 72.5647 5.14008   3
   6  -2 -18 401.718 11.7020   2
  -6   2 -18 381.604 10.0187   3
   6  -2 -19 99.8044 7.30201   2
  -6   2 -19 89.3883 5.77992   3
   6  -2 -20 33.5284 6.53379   2
  -6   2 -20 22.3060 5.09003   3
   6  -2 -21 199.279 9.20237   2
   6   4 -20 100.076 7.98246   2
   6   4 -19 27.0202 6.54075   2
   6   4 -18 99.1994 7.17509   2
  -6   4  17 35.7440 2.15896   1
   6   4 -17 32.1192 6.17485   2
   6   4 -16 524.363 13.0980   2
  -6   4  16 490.098 9.60289   1
   6   4 -15 1037.71 20.6164   2
  -6   4  15 981.641 17.4248   1
  -6  -4 -15 892.209 17.4499   1
  -6  -4 -14 235.661 5.26566   2
   6   4 -14 250.447 8.54389   2
  -6   4  14 239.088 5.81038   1
  -6   4  13 749.145 14.1123   1
  -6  -4 -13 730.000 13.3203   2
   6   4 -13 735.170 16.3384   2
  -6  -4 -13 736.532 13.9007   1
  -6  -4 -12 1206.75 22.0538   1
  -6   4  12 1230.32 22.2886   1
  -6  -4 -12 1219.34 23.6187   3
   6   4 -12 1270.23 24.3201   2
  -6  -4 -12 1211.05 21.2531   2
  -6  -4 -11 1540.24 26.8311   1
  -6   4  11 1482.21 26.9494   1
  -6  -4 -11 1474.18 27.9627   3
   6   4 -11 1511.65 28.5620   2
  -6  -4 -11 1482.09 25.6837   2
  -6  -4 -10 385.655 9.86169   3
   6   4 -10 424.497 10.3029   2
  -6  -4 -10 410.500 8.77023   1
  -6   4  10 444.566 9.14609   1
  -6  -4  -9 51.0370 4.14394   3
  -6   4   9 52.9752 3.37000   1
   6   4  -9 48.4295 4.35517   2
  -6  -4  -9 51.6193 3.18921   1
   6   4  -8 1064.61 20.2619   3
  -6   4   8 1092.41 20.1909   1
  -6  -4  -8 1093.19 20.6662   3
  -6  -4  -8 1073.62 19.9573   1
   6   4  -7 1699.59 30.6094   3
  -6   4   7 1689.18 30.5732   1
  -6   4   7 1647.00 31.1980   3
  -6  -4  -7 1706.14 30.8589   3
  -6  -4  -7 1729.46 30.3939   1
  -6  -4  -6 431.104 9.64105   3
   6   4  -6 409.241 9.26944   3
  -6   4   6 440.917 9.38396   1
  -6   4   6 432.943 9.92436   3
  -6   4   6 429.769 9.39313   2
  -6  -4  -6 437.850 9.13513   1
  -6  -4  -5 1052.08 18.8868   3
   6  -4   5 995.665 17.9077   3
   6   4  -5 976.995 18.4444   3
  -6   4   5 971.637 18.9992   3
  -6  -4  -5 1049.61 18.6714   1
   6   4  -5 895.005 18.6089   2
  -6   4   5 1014.88 18.6728   2
  -6   4   5 993.320 18.7929   1
  -6  -4  -4 1835.23 33.3510   1
  -6   4   4 1964.94 33.8052   3
   6  -4   4 1898.01 32.8062   3
   6   4  -4 1935.82 33.3636   3
  -6  -4  -4 1879.77 33.6020   3
   6   4  -4 1925.55 33.5461   2
  -6   4   4 1990.68 33.5441   2
  -6  -4  -3 4001.68 70.5609   1
   6  -4   3 3966.11 69.9480   3
  -6  -4  -3 4073.87 70.7047   3
   6   4  -3 4189.30 70.4535   3
  -6   4   3 4195.31 70.8033   3
   6   4  -3 4107.87 70.4942   2
  -6   4   3 4090.81 70.5274   2
   6  -4   2 14437.2 243.546   3
  -6  -4  -2 14602.0 244.195   3
   6   4  -2 14444.4 243.907   3
  -6   4   2 13961.3 244.122   3
  -6  -4  -2 14329.0 243.023   2
   6   4  -2 14068.7 243.811   2
  -6   4   2 14592.4 243.981   2
   6   4  -1 558.267 10.7615   3
  -6  -4  -1 535.604 11.0310   3
   6  -4   1 537.525 10.4401   3
  -6   4   1 562.333 10.9393   3
  -6   4   1 547.147 11.2562   1
  -6  -4  -1 549.336 10.0044   2
   6   4  -1 538.811 10.4464   2
  -6   4   1 524.736 10.6874   2
   6   4   0 764.701 14.8148   3
  -6  -4   0 789.044 15.2212   3
  -6   4   0 787.154 14.9584   3
   6  -4   0 775.283 14.6115   3
  -6   4   0 816.393 15.4173   1
  -6  -4   0 803.525 14.3568   2
   6   4   0 797.560 14.3950   2
  -6   4   0 799.404 14.8523   2
  -6   4  -1 576.180 11.1958   3
  -6  -4   1 568.582 11.5877   3
   6  -4  -1 594.114 11.1595   3
  -6   4  -1 575.640 11.7508   1
  -6  -4   1 568.278 10.8750   2
   6   4   1 571.132 11.2574   3
  -6   4  -1 589.812 11.1556   2
   6   4   1 565.382 10.5360   2
   6  -4  -2 14158.6 243.680   3
  -6   4  -2 14303.5 243.552   3
  -6  -4   2 13617.3 243.975   3
  -6   4  -2 14448.9 244.195   1
  -6  -4   2 14389.6 243.537   2
   6   4   2 14470.8 243.718   3
   6   4   2 14458.0 242.869   2
  -6   4  -2 14536.1 243.579   2
  -6   4  -3 4040.41 70.4902   3
   6  -4  -3 4022.29 70.8398   3
  -6   4  -3 4058.17 71.1573   1
  -6  -4   3 4186.76 70.7126   2
   6   4   3 4114.64 70.7633   3
   6   4   3 4115.49 69.6202   2
  -6   4  -4 1963.60 34.3924   3
  -6  -4   4 1972.76 34.7715   2
  -6   4  -4 2007.66 35.1673   1
  -6  -4   4 1980.70 34.8003   1
   6  -4  -4 1889.13 35.0159   2
  -6   4  -5 996.087 17.7176   3
  -6  -4   5 957.562 18.1618   2
  -6   4  -5 1000.40 18.3976   1
  -6  -4   5 946.135 18.0874   1
   6  -4  -5 942.750 18.4838   2
  -6   4  -6 425.750 8.62399   3
  -6   4  -6 425.971 9.26605   1
  -6  -4   6 414.388 9.16626   2
  -6  -4   6 422.726 8.94022   1
   6  -4  -6 417.079 9.57411   2
  -6   4  -7 1553.18 29.5397   3
  -6  -4   7 1690.35 30.5965   3
  -6  -4   7 1730.88 30.3447   2
  -6  -4   7 1719.23 29.9525   1
   6  -4  -7 1679.58 30.6348   2
  -6   4  -7 1718.21 30.1688   1
  -6   4  -8 1055.07 19.9740   1
  -6  -4   8 1081.30 19.7723   1
  -6  -4   8 1064.92 20.6145   3
  -6   4  -8 1094.26 19.6351   3
   6  -4  -8 1042.41 20.6592   2
  -6   4  -9 48.2263 3.32845   1
  -6  -4   9 50.4662 3.20877   1
  -6  -4   9 51.8325 4.33817   3
  -6   4  -9 52.8056 3.13201   3
   6  -4  -9 51.2708 4.18176   2
  -6   4 -10 386.060 8.60083   1
  -6  -4  10 397.448 8.50058   1
  -6  -4  10 384.493 9.78849   3
  -6   4 -10 399.214 8.76612   2
  -6   4 -10 399.680 8.56239   3
   6  -4 -10 411.756 9.99374   2
  -6   4 -11 1487.95 26.9652   1
  -6  -4  11 1495.06 26.8535   1
  -6   4 -11 1479.78 27.2739   2
  -6  -4  11 1521.97 28.2770   3
  -6   4 -11 1515.54 27.1034   3
   6  -4 -11 1459.70 28.3757   2
  -6   4 -12 1238.77 22.6023   1
  -6  -4  12 1222.78 22.4199   1
  -6   4 -12 1248.90 23.1208   2
  -6   4 -12 1238.18 22.8787   3
   6  -4 -12 1243.31 24.3372   2
  -6   4 -13 736.264 14.1991   1
  -6   4 -13 726.031 14.9151   2
  -6   4 -13 746.977 14.7856   3
   6  -4 -13 762.101 16.3063   2
  -6  -4  13 748.945 14.0960   1
  -6   4 -14 253.368 6.09185   1
  -6  -4  14 245.282 5.92256   1
  -6   4 -14 263.621 7.03130   3
  -6   4 -14 262.300 7.14691   2
   6  -4 -14 254.448 8.44598   2
  -6   4 -15 940.176 17.9630   1
  -6  -4  15 998.210 17.9600   1
  -6  -4  15 1025.06 18.2226   1
  -6   4 -15 971.390 19.0863   3
  -6   4 -15 963.037 19.3068   2
   6  -4 -15 1047.81 20.8665   2
  -6  -4  16 530.150 10.2232   1
  -6   4 -16 504.868 11.5057   3
  -6   4 -16 528.786 11.8467   2
   6  -4 -16 530.178 13.3008   2
  -6  -4  17 33.6245 2.20421   1
  -6   4 -17 36.4728 4.20610   2
   6  -4 -17 40.3367 6.01190   2
  -6   4 -17 34.3983 4.49822   3
  -6   4 -18 90.5836 5.26295   2
   6  -4 -18 105.534 7.25752   2
  -6   4 -18 92.5274 5.34406   3
   6  -4 -19 25.7343 6.52893   2
   6  -4 -20 122.348 7.86786   2
   6   6 -20 328.964 11.3483   2
   6   6 -19 142.955 8.23188   2
   6   6 -18 56.4361 6.72555   2
   6   6 -17 15.6643 6.13924   2
  -6   6  17 16.9783 2.39556   1
   6   6 -16 173.288 8.16066   2
  -6   6  16 159.069 4.49496   1
   6   6 -15 372.729 10.7774   2
  -6   6  15 344.707 7.70218   1
   6   6 -14 909.234 19.9192   2
  -6   6  14 936.552 17.4065   1
   6   6 -13 510.040 12.6951   2
  -6   6  13 509.772 10.5484   1
  -6  -6 -12 1475.31 27.1000   1
  -6  -6 -12 1501.32 28.6137   3
   6   6 -12 1489.74 29.2028   2
  -6   6  12 1565.02 27.4082   1
  -6  -6 -11 1747.02 33.2499   3
   6   6 -11 1810.68 33.8749   2
  -6   6  11 1824.49 32.2413   1
  -6  -6 -11 1792.54 32.0464   1
  -6   6  10 2705.36 46.8906   1
  -6  -6 -10 2677.75 46.6518   1
  -6  -6 -10 2566.77 47.6655   3
  -6   6   9 904.771 17.2216   1
  -6  -6  -9 896.739 17.9614   3
  -6  -6  -9 883.895 16.8822   1
  -6   6   8 746.472 14.2967   1
   6   6  -8 704.152 14.1619   3
  -6  -6  -8 696.317 14.6829   3
  -6  -6  -8 714.309 13.9596   1
  -6   6   7 1700.46 30.5625   1
   6   6  -7 1653.36 30.3125   3
  -6  -6  -7 1673.97 30.3212   1
  -6  -6  -7 1729.67 30.9006   3
  -6   6   6 433.071 9.69013   1
   6   6  -6 433.810 9.44225   3
  -6  -6  -6 455.369 10.0341   3
   6   6  -6 436.931 10.0107   2
  -6  -6  -6 444.718 9.38512   1
  -6  -6  -5 1399.21 25.2282   1
  -6   6   5 1420.71 25.5253   1
  -6  -6  -5 1382.36 25.5909   3
   6   6  -5 1385.37 25.1103   3
   6  -6   5 1328.89 24.3317   3
  -6   6   5 1431.69 25.8289   3
   6   6  -5 1413.95 25.5954   2
  -6   6   5 1399.61 25.4642   2
  -6  -6  -4 154.904 4.88583   1
  -6   6   4 131.827 4.85771   1
  -6   6   4 162.682 5.28529   3
   6  -6   4 163.330 3.95340   3
  -6  -6  -4 166.748 5.33048   3
   6   6  -4 168.381 4.73329   3
   6   6  -4 155.168 4.84064   2
  -6   6   4 163.571 4.94251   2
  -6  -6  -3 570.893 11.8496   1
  -6   6   3 586.147 11.9771   3
   6   6  -3 581.853 11.5828   3
  -6  -6  -3 577.008 12.0094   3
   6  -6   3 585.630 10.9337   3
   6   6  -3 570.720 11.6779   2
  -6   6   3 614.476 11.8401   2
  -6  -6  -2 1734.48 30.3711   1
  -6  -6  -2 1666.32 30.3866   3
   6  -6   2 1714.80 29.5273   3
   6   6  -2 1684.25 30.0184   3
  -6   6   2 1696.75 30.2286   3
   6   6  -2 1620.03 29.8851   2
  -6   6   2 1666.78 30.1993   2
  -6  -6  -1 261.505 6.70157   1
   6  -6   1 274.053 6.00967   3
   6   6  -1 278.399 6.47645   3
  -6  -6  -1 247.838 6.73038   3
   6  -6   1 269.096 6.74408   1
  -6   6   1 281.847 7.11084   1
  -6   6   1 286.545 6.55524   3
   6   6  -1 272.966 6.10071   2
  -6   6   1 292.904 6.58445   2
  -6  -6   0 3710.74 62.8522   1
   6   6   0 3603.79 62.5135   3
  -6   6   0 3629.52 62.4422   3
   6  -6   0 3553.83 62.1911   3
  -6   6   0 3593.70 63.0480   1
   6  -6   0 3611.98 62.8900   1
   6   6   0 3599.49 62.0616   2
  -6   6   0 3609.94 62.5962   2
  -6  -6   1 265.676 6.40503   1
   6   6   1 242.610 6.04798   3
  -6   6  -1 250.733 5.89997   3
   6  -6  -1 264.738 5.92608   3
   6  -6  -1 265.549 6.46233   1
  -6   6  -1 253.646 6.70849   1
  -6  -6   1 253.412 5.62616   2
   6   6   1 236.250 5.24523   2
  -6   6  -1 241.795 6.14503   2
   6   6   2 1735.68 30.6104   3
  -6   6  -2 1684.92 30.2658   3
   6  -6  -2 1717.63 30.5374   3
  -6   6  -2 1736.05 31.1004   1
  -6  -6   2 1717.64 30.3578   2
   6   6   2 1719.10 29.6736   2
   6  -6  -2 1703.77 30.8782   1
  -6  -6   3 545.443 11.0320   2
  -6   6  -3 581.631 11.6999   1
   6   6   3 539.124 9.84125   2
  -6   6  -3 576.489 10.7248   3
   6  -6  -3 602.379 11.2684   3
  -6   6  -4 162.837 4.26850   3
   6  -6  -4 177.494 5.17737   3
  -6  -6   4 164.595 5.22008   3
  -6   6  -4 157.301 5.14392   1
  -6  -6   4 172.540 4.86519   2
  -6  -6   4 162.771 4.98333   1
   6  -6  -4 174.699 5.43244   2
  -6  -6   5 1465.47 26.0634   3
  -6   6  -5 1369.66 25.0194   3
   6  -6  -5 1471.63 25.9617   3
  -6   6  -5 1383.51 25.9688   1
  -6  -6   5 1421.40 25.7724   2
  -6  -6   5 1420.44 25.7015   1
   6  -6  -5 1429.61 26.2489   2
  -6  -6   6 451.176 9.89110   3
  -6   6  -6 435.742 8.68378   3
   6  -6  -6 458.367 9.79971   3
  -6   6  -6 428.358 9.72305   1
  -6  -6   6 448.294 9.59394   2
  -6  -6   6 446.116 9.39456   1
   6  -6  -6 440.336 10.0579   2
  -6   6  -7 1671.43 29.7094   3
  -6  -6   7 1700.79 30.8686   3
  -6  -6   7 1742.74 30.4447   1
   6  -6  -7 1715.12 31.1216   2
  -6   6  -7 1642.81 30.5253   1
  -6   6  -8 715.459 14.1684   1
  -6  -6   8 725.884 13.9196   1
  -6  -6   8 718.576 14.6533   3
  -6   6  -8 703.106 13.3094   3
   6  -6  -8 705.485 14.8331   2
  -6   6  -9 898.424 17.0600   1
  -6  -6   9 881.046 16.7371   1
  -6  -6   9 886.331 17.6587   3
  -6   6  -9 878.403 16.3210   3
   6  -6  -9 879.361 17.8788   2
  -6   6 -10 2681.56 47.1746   1
  -6  -6  10 2697.47 47.0148   1
  -6  -6  10 2612.04 47.8382   3
  -6   6 -10 2663.73 46.6261   3
   6  -6 -10 2745.13 48.3404   2
  -6   6 -11 1799.46 32.5668   1
  -6  -6  11 1776.00 33.5482   3
  -6   6 -11 1808.69 33.0459   2
  -6   6 -11 1806.22 32.1770   3
   6  -6 -11 1826.93 33.9150   2
  -6  -6  11 1859.90 32.4440   1
  -6  -6  12 1483.84 27.3312   1
  -6   6 -12 1553.90 27.3965   3
  -6   6 -12 1532.46 28.2521   2
  -6  -6  12 1533.19 28.8473   3
  -6   6 -12 1512.35 27.5588   1
   6  -6 -12 1511.30 29.1243   2
  -6  -6  13 500.716 10.2771   1
  -6   6 -13 470.467 11.1714   2
  -6   6 -13 508.131 10.4297   3
  -6   6 -13 492.878 10.3976   1
   6  -6 -13 515.207 12.3669   2
  -6   6 -14 920.572 18.6668   2
  -6   6 -14 927.112 17.7297   3
  -6   6 -14 924.982 17.5172   1
  -6  -6  14 945.152 17.4293   1
   6  -6 -14 957.150 19.6838   2
  -6   6 -15 365.769 9.43911   2
  -6  -6  15 367.140 7.83552   1
   6  -6 -15 357.581 10.5640   2
  -6   6 -15 371.763 8.62060   3
  -6   6 -16 161.186 5.52190   3
  -6   6 -16 162.343 6.38140   2
   6  -6 -16 163.622 7.53136   2
  -6   6 -17 16.9958 4.44050   2
  -6  -6  17 17.6529 2.52586   1
   6  -6 -17 24.6490 5.73387   2
   6  -6 -18 60.8826 6.61154   2
  -6   6 -18 55.1212 5.15812   2
   6  -6 -19 143.815 8.20477   2
  -6   6 -19 135.152 6.63755   2
   6  -6 -20 318.144 11.0625   2
   6   8 -20 207.980 9.95384   2
   6   8 -19 567.855 15.3160   2
   6   8 -18 87.2452 7.56319   2
   6   8 -17 824.457 18.8207   2
  -6   8  17 785.869 14.9387   1
   6   8 -16 271.627 9.66084   2
  -6   8  16 247.408 6.31277   1
   6   8 -15 20.9250 5.79027   2
  -6   8  15 24.0499 3.32408   1
   6   8 -14 1130.50 22.8639   2
  -6   8  14 1044.24 19.9883   1
   6   8 -13 768.942 17.5904   2
  -6   8  13 805.726 15.5797   1
  -6  -8 -12 138.514 6.56529   3
   6   8 -12 149.604 6.86800   2
  -6  -8 -12 147.535 4.79707   1
  -6   8  12 149.410 5.18609   1
  -6  -8 -11 1543.55 27.8321   1
  -6   8  11 1555.49 28.1005   1
  -6  -8 -11 1484.34 29.0521   3
  -6  -8 -10 4891.47 84.9916   1
  -6   8  10 5084.43 85.3330   1
  -6  -8 -10 4744.33 86.0653   3
  -6  -8  -9 5551.00 95.7934   1
  -6  -8  -9 5434.58 96.7008   3
  -6   8   9 5660.40 96.0917   1
  -6  -8  -8 840.838 17.1302   3
  -6  -8  -8 856.973 16.3400   1
  -6   8   8 833.808 16.6241   1
  -6  -8  -7 615.948 13.8637   3
   6   8  -7 678.716 13.1894   3
   6   8  -7 657.377 13.9992   2
  -6  -8  -7 656.835 13.1958   1
  -6   8   7 696.922 13.7028   1
   6  -8   7 657.394 13.4420   1
  -6  -8  -6 404.070 9.75657   3
   6   8  -6 411.780 9.02243   3
   6   8  -6 421.976 9.68792   2
  -6  -8  -6 418.382 9.22642   1
  -6   8   6 426.798 9.71866   1
   6  -8   6 426.510 9.32243   1
  -6  -8  -5 385.186 9.05399   3
   6   8  -5 381.701 8.30854   3
   6  -8   5 371.814 7.25806   3
   6   8  -5 377.401 8.77205   2
  -6  -8  -5 374.928 8.53916   1
  -6   8   5 384.611 8.98265   1
   6  -8   5 369.845 8.58422   1
   6   8  -4 3396.16 57.9657   3
   6  -8   4 3426.65 57.1464   3
  -6  -8  -4 3313.24 58.4948   3
   6   8  -4 3462.35 58.3968   2
  -6  -8  -4 3329.73 58.2490   1
   6  -8   4 3314.64 58.3896   1
  -6  -8  -3 405.179 8.92104   1
   6  -8   3 400.519 7.68723   3
   6   8  -3 388.138 8.53927   3
   6   8  -3 386.113 8.70574   2
  -6   8   3 380.579 8.75767   2
  -6  -8  -2 1331.36 24.7440   1
   6   8  -2 1379.18 24.3675   3
   6  -8   2 1303.08 23.7080   3
  -6   8   2 1357.00 24.6089   3
   6   8  -2 1334.34 24.3776   2
  -6   8   2 1395.26 24.7377   2
  -6  -8  -1 9727.24 164.181   1
   6   8  -1 9560.12 163.811   3
   6  -8   1 9638.56 163.325   3
  -6   8   1 9762.62 164.475   1
   6  -8   1 9571.07 164.278   1
  -6   8   1 9697.21 163.835   3
   6   8  -1 9293.73 163.630   2
  -6   8   1 9620.24 164.057   2
  -6  -8   0 580.775 12.0839   1
   6   8   0 597.114 11.7228   3
   6  -8   0 578.946 11.2711   3
  -6   8   0 588.143 12.4853   1
   6  -8   0 584.466 12.2108   1
  -6   8   0 584.491 11.5502   3
   6   8   0 592.694 11.3073   2
  -6   8   0 591.864 11.9538   2
  -6  -8   1 9649.81 162.985   1
  -6  -8   1 9147.29 162.874   3
   6   8   1 9440.99 162.670   3
   6  -8  -1 9539.80 162.401   3
   6  -8  -1 9568.10 163.087   1
  -6   8  -1 9808.23 163.303   1
  -6   8  -1 9389.90 162.325   3
   6   8   1 9626.83 162.105   2
  -6   8  -1 9630.79 162.815   2
  -6   8  -2 1359.44 24.1815   3
   6   8   2 1320.17 23.8009   2
  -6   8  -2 1375.58 25.2876   1
   6  -8  -2 1369.69 25.0714   1
   6  -8  -2 1383.02 24.5522   3
  -6  -8   2 1383.16 24.9666   3
   6   8   3 400.780 7.42934   2
   6  -8  -3 380.968 8.90415   1
  -6   8  -3 396.583 9.20301   1
  -6   8  -3 381.208 7.90556   3
   6  -8  -3 404.130 8.69548   3
  -6  -8   3 415.138 9.06436   3
  -6   8  -4 3449.94 59.5898   1
   6  -8  -4 3387.57 59.4537   1
  -6  -8   4 3460.14 59.4091   3
  -6   8  -4 3403.14 58.3753   3
   6  -8  -4 3505.89 59.2443   3
   6   8   4 3353.16 57.7847   2
  -6  -8   4 3354.40 59.2846   1
  -6  -8   5 403.545 8.68987   1
  -6   8  -5 371.400 7.53222   3
  -6  -8   5 391.352 8.95487   3
   6  -8  -5 403.490 8.89073   3
  -6   8  -5 386.082 9.09201   1
   6  -8  -5 375.627 8.74580   1
  -6  -8   6 405.441 9.31275   3
  -6   8  -6 398.298 7.88117   3
   6  -8  -6 404.489 9.69610   2
  -6  -8   6 416.333 9.08233   1
   6  -8  -6 419.001 9.26707   1
  -6   8  -6 411.348 9.31633   1
  -6  -8   7 686.973 13.6977   3
  -6   8  -7 637.339 12.1117   3
   6  -8  -7 636.897 13.9563   2
  -6  -8   7 696.200 13.2940   1
  -6   8  -7 667.740 13.6093   1
   6  -8  -7 665.889 13.3695   1
  -6  -8   8 825.599 16.8215   3
  -6   8  -8 849.128 15.3325   3
  -6  -8   8 850.493 16.4120   1
  -6   8  -8 849.631 16.7148   1
   6  -8  -8 863.411 17.4234   2
  -6  -8   9 5628.93 96.4380   1
  -6   8  -9 5485.13 95.4800   3
  -6  -8   9 5753.58 97.1035   3
  -6   8  -9 5652.25 96.6851   1
   6  -8  -9 5597.85 97.4202   2
  -6  -8  10 4939.88 86.0083   1
  -6   8 -10 4890.88 85.1611   3
  -6  -8  10 5173.40 86.8317   3
  -6   8 -10 4964.40 86.2418   1
   6  -8 -10 5099.27 87.2428   2
  -6  -8  11 1555.54 27.8184   1
  -6   8 -11 1514.82 27.0125   3
  -6  -8  11 1481.97 28.6242   3
  -6   8 -11 1531.80 28.0015   1
   6  -8 -11 1570.25 29.2508   2
  -6  -8  12 141.149 4.82218   1
  -6   8 -12 143.978 5.87031   2
  -6  -8  12 143.168 6.21552   3
  -6   8 -12 138.954 4.16907   3
  -6   8 -12 140.422 5.10717   1
   6  -8 -12 158.052 6.65765   2
  -6   8 -13 828.649 16.9074   2
  -6   8 -13 797.342 15.0898   3
  -6   8 -13 807.585 15.7554   1
  -6  -8  13 795.028 15.5442   1
   6  -8 -13 806.405 17.4535   2
  -6   8 -14 1042.67 20.9492   2
  -6  -8  14 1053.82 19.5107   1
  -6   8 -14 1048.64 19.6639   1
   6  -8 -14 1081.41 21.7507   2
  -6   8 -14 1022.81 19.2121   3
  -6   8 -15 17.8638 4.65539   2
   6  -8 -15 21.3495 5.37652   2
  -6   8 -16 247.315 8.17596   2
   6  -8 -16 253.135 9.09631   2
  -6   8 -17 855.450 18.2662   2
   6  -8 -17 853.296 19.1702   2
  -6   8 -18 83.1999 6.03663   2
   6  -8 -18 88.7942 7.08756   2
  -6   8 -19 555.014 13.6272   2
   6  -8 -19 547.058 14.5541   2
   6  -8 -20 214.560 9.54855   2
   6  10 -19 404.659 12.9351   2
   6  10 -18 71.4468 7.28987   2
  -6  10  17 101.536 4.17535   1
   6  10 -17 121.176 7.78717   2
  -6  10  16 148.754 5.16596   1
   6  10 -16 152.837 8.27089   2
  -6  10  15 181.652 5.78311   1
   6  10 -15 184.876 8.53414   2
  -6  10  14 46.4791 3.97909   1
   6  10 -14 35.7763 6.06286   2
  -6  10  13 115.839 4.90057   1
  -6 -10 -13 98.4346 6.50276   3
  -6  10  12 170.472 5.86102   1
  -6 -10 -12 168.322 7.18426   3
  -6  10  11 277.438 7.42998   1
  -6 -10 -11 258.130 8.61186   3
  -6  10  10 517.717 11.3268   1
  -6 -10 -10 496.310 12.1891   3
  -6 -10  -9 244.159 7.98286   3
  -6  10   9 250.211 7.15014   1
   6  10  -9 238.252 7.96050   2
  -6 -10  -8 211.923 7.12072   3
  -6  10   8 210.544 6.47949   1
   6  10  -8 210.648 7.16404   2
   6  10  -7 37.0232 3.35329   3
  -6 -10  -7 36.4329 4.47763   3
  -6  10   7 30.7204 4.07502   1
   6  10  -7 30.3689 4.19266   2
   6  10  -6 294.207 6.98766   3
  -6  10   6 290.956 7.92846   1
   6  10  -6 295.538 7.89304   2
   6  10  -5 1629.80 29.6719   3
  -6  10   5 1710.96 30.5922   1
   6  10  -5 1632.84 30.3753   2
   6 -10   4 478.014 8.61442   3
   6  10  -4 448.029 9.76846   3
  -6  10   4 422.894 10.4169   1
   6  10  -4 459.929 10.3489   2
   6  10  -3 127.000 4.54151   2
   6 -10   3 124.531 3.25845   3
   6  10  -3 114.777 4.35345   3
   6  10  -2 2071.16 36.7716   2
   6  10  -2 2131.45 36.5784   3
  -6 -10  -2 1899.68 36.9322   3
   6 -10   2 2093.06 35.8529   3
   6  10  -1 6362.47 109.890   2
  -6  10   1 6377.52 110.731   1
   6 -10   1 6415.39 109.358   3
  -6 -10  -1 6430.52 110.344   3
   6  10  -1 6428.33 109.940   3
   6  10   0 1511.89 27.2322   2
  -6  10   0 1535.18 28.3207   1
   6 -10   0 1541.16 27.0537   3
   6  10   0 1515.30 27.4713   3
  -6 -10   0 1498.34 27.8291   3
   6  10   1 6493.28 111.028   2
  -6  10  -1 6713.94 112.244   1
   6 -10  -1 6397.33 111.141   3
  -6 -10   1 6445.67 111.756   3
   6  10   2 2021.72 35.5536   2
  -6  10  -2 2027.26 35.5871   3
  -6  10  -2 2040.69 36.9845   1
  -6 -10   2 2092.81 36.5518   3
   6 -10  -2 2025.61 36.0402   3
   6  10   3 114.204 3.24249   2
  -6  10  -3 123.695 3.44956   3
  -6  10  -3 122.827 5.21819   1
   6 -10  -3 123.207 4.47039   3
  -6 -10   3 121.404 4.77833   3
  -6 -10   4 441.213 10.0619   3
   6 -10  -4 472.278 9.86380   3
  -6  10  -4 459.456 10.5686   1
  -6  10  -4 449.987 8.62276   3
   6  10   4 453.693 8.51071   2
   6  10   5 1510.80 26.5248   2
  -6  10  -5 1521.08 26.6914   3
   6  10   5 1539.23 26.5109   2
  -6 -10   5 1618.64 28.2717   3
  -6  10  -5 1597.96 28.6560   1
  -6  10  -6 269.140 5.06662   3
   6  10   6 269.513 4.66330   2
  -6 -10   6 303.346 7.20908   3
  -6  10  -6 304.328 7.43902   1
  -6  10  -7 34.7060 1.73251   3
  -6  10  -7 37.9695 3.99888   1
  -6 -10   7 38.1824 3.97554   3
  -6  10  -8 209.000 4.28876   3
  -6 -10   8 207.637 6.60984   3
  -6  10  -8 218.243 6.73757   1
  -6 -10   9 256.213 7.38773   3
   6 -10  -9 256.507 7.98210   2
  -6  10  -9 234.312 4.83181   3
  -6  10  -9 257.182 7.26334   1
  -6 -10  10 531.941 11.4769   3
   6 -10 -10 520.221 12.2620   2
  -6  10 -10 487.751 9.18113   3
  -6  10 -10 534.408 11.2847   1
  -6 -10  11 256.556 7.53919   3
   6 -10 -11 263.681 8.49249   2
  -6  10 -11 245.857 5.14587   3
  -6  10 -11 268.666 7.20603   1
  -6  10 -12 162.061 6.52910   2
  -6 -10  12 173.268 6.48322   3
   6 -10 -12 172.122 7.13086   2
  -6  10 -12 166.707 5.84330   1
  -6  10 -13 110.435 5.89281   2
   6 -10 -13 110.736 6.58352   2
  -6  10 -13 108.292 4.87292   1
  -6  10 -14 43.9046 5.45371   2
   6 -10 -14 41.2199 5.83193   2
  -6  10 -14 43.5531 4.02241   1
   6 -10 -15 184.319 8.07071   2
  -6  10 -15 184.711 7.41221   2
   6 -10 -16 146.717 7.93229   2
  -6  10 -16 150.593 7.09546   2
   6 -10 -17 120.514 7.65952   2
  -6  10 -17 120.673 6.76120   2
   6 -10 -18 81.5588 7.32729   2
  -6  10 -18 73.5374 6.41341   2
   6 -10 -19 393.564 12.2050   2
  -6  10 -19 393.401 11.4809   2
   6  12 -18 264.112 10.9308   2
  -6 -12 -18 246.878 10.1850   3
   6  12 -17 72.0650 7.49771   2
  -6 -12 -17 74.7694 7.42003   3
   6  12 -16 52.6573 6.78507   2
  -6 -12 -16 37.5714 6.70540   3
  -6  12  16 48.8806 4.12246   1
  -6 -12 -15 54.3538 6.39685   3
  -6  12  15 52.4437 4.33238   1
   6  12 -15 65.0231 6.74441   2
  -6  12  14 40.6284 4.13605   1
  -6 -12 -14 47.6356 6.25764   3
  -6  12  13 25.4484 4.29380   1
  -6 -12 -13 24.1034 5.69833   3
  -6  12  12 267.984 7.71548   1
  -6 -12 -12 263.790 8.94213   3
  -6  12  11 375.770 9.43067   1
  -6 -12 -11 365.062 10.5093   3
  -6 -12 -10 1715.99 32.8210   3
  -6  12  10 1770.13 32.1184   1
   6  12 -10 1693.49 33.0421   2
  -6  12   9 2281.29 41.2844   1
   6  12  -9 2271.81 42.1495   2
  -6  12   8 1291.19 24.4039   1
   6  12  -8 1247.04 24.9213   2
  -6  12   7 385.421 9.69096   1
   6  12  -7 387.290 10.0074   2
  -6  12   6 73.0796 5.08869   1
   6  12  -6 68.5207 4.92246   2
  -6 -12  -5 532.470 12.1240   3
   6  12  -5 543.731 12.0886   2
  -6  12   5 544.691 12.2195   1
   6  12  -4 379.290 9.83892   1
   6 -12   4 378.831 7.06141   3
  -6 -12  -4 405.451 9.55493   3
  -6  12   4 364.240 9.61556   1
   6  12  -4 379.359 9.20014   2
   6  12  -3 111.354 4.57116   2
   6 -12   3 105.479 2.91993   3
  -6 -12  -3 93.1470 4.86134   3
   6  12  -3 114.186 5.54649   1
   6 -12   2 16.1306 2.11494   3
   6  12  -2 21.9956 4.45920   1
   6  12  -2 17.9415 3.28798   2
  -6 -12  -2 18.5504 3.90714   3
   6 -12   1 639.624 12.0470   3
   6  12  -1 635.055 14.1708   1
   6  12  -1 642.434 12.9113   2
  -6 -12  -1 613.274 13.3359   3
  -6  12   1 654.531 14.0291   1
  -6 -12   0 3.26373 3.79534   3
   6 -12   0 6.77143 2.48861   3
   6  12   0 3.81386 4.51214   1
   6  12   0 1.93546 2.83945   2
  -6  12   0-1.46772 4.38000   1
   6 -12  -1 630.055 12.1829   3
   6  12   1 610.665 13.8400   1
   6  12   1 625.432 12.2586   2
  -6 -12   1 609.330 12.9887   3
  -6  12  -1 608.282 13.6187   1
  -6 -12   2 21.3993 3.55659   3
   6 -12  -2 18.9333 3.07757   3
   6  12   2 14.3013 2.47718   2
  -6  12  -2 17.6529 4.17843   1
   6  12   3 105.228 3.44268   2
  -6  12  -3 105.013 5.44280   1
   6 -12  -3 105.626 4.29172   3
  -6 -12   3 104.383 4.69972   3
   6  12   4 365.536 7.59041   2
   6  12   4 380.010 9.78477   1
  -6 -12   4 389.973 9.09508   3
   6 -12  -4 380.011 8.68550   3
  -6  12  -4 403.401 9.75056   1
   6  12   5 518.530 9.89257   2
   6  12   5 530.752 9.86725   2
  -6 -12   5 514.480 11.3921   3
  -6  12  -5 549.612 12.1515   1
   6  12   6 63.0272 2.33203   2
   6  12   6 67.6232 2.39743   2
  -6 -12   6 68.3381 4.39711   3
  -6  12  -6 68.2027 4.82554   1
   6  12   7 329.108 6.62636   2
   6  12   7 366.299 6.68826   2
  -6  12  -7 382.697 9.37980   1
  -6 -12   7 388.042 8.97688   3
  -6  12  -8 1263.71 21.1672   1
  -6 -12   8 1287.79 20.8685   3
   6  12   8 1153.48 18.2010   2
  -6 -12   9 2242.67 40.5661   3
  -6  12  -9 2251.47 40.7790   1
  -6 -12  10 1760.02 32.4819   3
  -6  12 -10 1771.87 32.6092   1
  -6 -12  11 368.627 9.36673   3
  -6  12 -11 368.714 9.28614   1
  -6 -12  12 283.477 8.05169   3
  -6  12 -12 256.682 7.61254   1
  -6  12 -13 23.6816 5.24249   2
  -6  12 -13 26.3624 4.28906   1
  -6  12 -14 38.2784 5.85271   2
   6 -12 -14 44.2282 5.98547   2
  -6  12 -14 47.1324 4.41227   1
   6 -12 -15 51.3534 6.31170   2
  -6  12 -15 60.6784 6.26278   2
  -6  12 -16 57.1235 6.32290   2
   6 -12 -16 47.0711 6.53058   2
   6 -12 -17 83.0174 7.09976   2
  -6  12 -17 86.8799 6.88216   2
   6 -12 -18 250.607 9.73503   2
  -6  12 -18 256.900 9.70508   2
   6  14 -17 18.0068 6.81625   2
  -6 -14 -17 8.96296 6.56017   3
   6  14 -16 15.8781 6.49505   2
  -6 -14 -16 21.4274 6.21825   3
  -6  14  16 16.9408 4.23333   1
  -6  14  15 218.779 7.05195   1
  -6 -14 -15 211.964 9.16890   3
  -6  14  14 221.597 7.34642   1
  -6 -14 -14 243.670 9.22579   3
  -6  14  13 71.5972 5.09720   1
  -6 -14 -13 75.7116 6.60319   3
  -6  14  12 58.2980 5.06461   1
   6  14 -12 58.2761 6.25104   2
  -6  14  11 64.9680 5.06802   1
   6  14 -11 65.3375 6.14787   2
  -6  14  10 465.168 11.2469   1
   6  14 -10 441.683 11.9312   2
  -6  14   9 50.2594 5.01549   1
   6  14  -9 38.2402 5.57415   2
  -6 -14  -8 367.519 10.3944   3
  -6  14   8 404.736 10.1740   1
   6  14  -8 409.243 10.7860   2
  -6 -14  -7 670.945 14.7778   3
   6  14  -7 649.936 14.8462   2
  -6  14   7 672.081 14.6534   1
   6  14  -6 267.839 8.36584   2
   6  14  -6 269.612 8.42510   1
  -6 -14  -6 276.978 8.45960   3
  -6  14   6 287.655 8.45027   1
   6  14  -5 76.0312 5.11783   2
   6  14  -5 83.1521 5.57227   1
  -6 -14  -5 82.8884 5.41634   3
  -6  14   5 80.1719 5.48331   1
   6  14  -4 146.259 5.82461   2
  -6 -14  -4 162.487 6.18242   3
  -6  14   4 148.014 6.41706   1
   6  14  -4 160.173 6.87862   1
   6  14  -3 51.7489 5.16869   1
   6  14  -3 42.5205 4.10472   2
   6 -14   3 43.9343 1.96667   3
  -6 -14  -3 47.0189 4.62874   3
   6  14  -2 364.995 8.92262   2
   6  14  -2 365.956 10.1052   1
   6 -14   2 357.224 7.13981   3
  -6 -14  -2 355.500 9.18792   3
   6 -14   1 589.426 11.1279   3
   6  14  -1 590.443 13.6374   1
   6  14  -1 563.745 12.2888   2
  -6  14   1 570.103 13.3885   1
  -6 -14  -1 594.427 12.7296   3
   6 -14   0 477.267 9.54281   3
   6  14   0 437.994 11.6248   1
   6  14   0 448.781 10.1400   2
  -6  14   0 495.930 11.5849   1
  -6 -14   0 469.860 10.7301   3
   6 -14  -1 562.856 11.3169   3
   6  14   1 586.459 13.3626   1
  -6  14  -1 557.730 13.0819   1
  -6 -14   1 566.745 12.2425   3
   6  14   1 561.251 11.6196   2
   6 -14  -2 375.884 8.27212   3
  -6  14  -2 374.334 9.85513   1
  -6 -14   2 380.752 9.02792   3
   6  14   2 343.562 8.08906   2
   6  14   3 41.6260 3.02250   2
   6 -14  -3 42.2843 3.67648   3
  -6  14  -3 47.9858 5.01258   1
  -6 -14   3 51.1318 4.18424   3
   6  14   4 137.965 4.23328   2
   6  14   4 148.853 6.70706   1
  -6  14  -4 147.206 6.42382   1
  -6 -14   4 154.402 5.66236   3
  -6 -14   5 90.7997 4.69954   3
   6  14   5 83.5337 5.54787   1
   6  14   5 78.6974 3.16852   2
   6  14   5 82.4110 3.14513   2
  -6  14  -5 96.8061 5.57128   1
  -6 -14   6 281.820 7.52354   3
   6  14   6 274.448 8.43552   1
   6  14   6 244.265 5.71324   2
   6  14   6 260.635 5.72024   2
  -6  14  -6 279.140 8.10806   1
   6  14   7 544.118 11.1843   2
   6  14   7 636.860 11.2885   2
  -6  14  -7 637.944 13.8288   1
  -6 -14   7 675.995 13.2321   3
   6  14   8 358.822 7.17520   2
  -6  14  -8 363.750 9.85513   1
  -6 -14   8 413.941 9.38996   3
  -6 -14   9 48.1167 4.41205   3
  -6  14  -9 48.9327 5.15806   1
   6  14   9 42.1879 2.05901   2
  -6 -14  10 461.823 9.98610   3
  -6  14 -10 481.398 10.7285   1
  -6  14 -11 60.9745 5.21129   1
  -6 -14  11 57.5467 4.48702   3
  -6  14 -12 61.0510 5.12331   1
  -6 -14  12 57.9344 4.77087   3
  -6  14 -13 71.0165 5.18250   1
  -6  14 -13 64.7381 6.16824   2
  -6  14 -14 218.124 7.46247   1
  -6  14 -14 236.149 9.21687   2
  -6  14 -15 242.812 9.50855   2
  -6  14 -16 20.9808 6.34518   2
  -6  14 -17 4.07661 6.21336   2
  -6 -16 -16 49.8191 7.48450   3
  -6  16  16 42.6006 4.96651   1
  -6  16  15 390.944 10.1930   1
   6  16 -14 2.59701 6.38958   2
  -6  16  14 8.96905 4.67032   1
   6  16 -13 57.3216 6.84422   2
  -6  16  13 57.5909 5.45639   1
  -6  16  12 239.258 8.11962   1
   6  16 -12 225.049 9.50126   2
  -6 -16 -11 296.797 9.81908   3
  -6  16  11 322.163 9.30494   1
   6  16 -11 293.444 10.2193   2
  -6 -16 -10 315.009 9.99885   3
  -6  16  10 334.245 9.63291   1
   6  16 -10 327.674 10.3222   2
  -6 -16  -9 238.282 8.71219   3
   6  16  -9 252.387 8.99077   2
  -6  16   9 251.936 8.42571   1
  -6 -16  -8 726.053 16.2712   3
   6  16  -8 733.807 16.5691   2
  -6  16   8 734.004 16.1889   1
   6  16  -8 721.373 16.4134   1
  -6 -16  -7 1.10586 5.08539   3
   6  16  -7 4.07488 4.84068   1
   6  16  -7 0.82835 4.45083   2
  -6  16   7 6.16915 4.79255   1
   6  16  -6 206.865 7.81543   1
  -6  16   6 203.010 7.72133   1
  -6 -16  -6 203.635 7.58872   3
   6  16  -6 193.179 7.46859   2
   6  16  -5 273.708 9.03258   1
  -6  16   5 277.235 8.79971   1
  -6 -16  -5 281.443 8.60842   3
   6  16  -5 269.442 8.47722   2
   6  16  -4 443.961 11.7789   1
  -6  16   4 414.109 11.3340   1
  -6 -16  -4 428.587 10.8192   3
   6  16  -4 458.129 10.8181   2
   6  16  -3 301.934 8.14513   2
   6 -16   3 267.074 5.18987   3
  -6 -16  -3 305.032 8.30181   3
   6  16  -3 308.205 9.33804   1
   6  16  -2 821.253 16.4063   2
   6  16  -2 811.408 17.7212   1
   6 -16   2 779.546 14.2774   3
  -6 -16  -2 799.967 16.5154   3
   6 -16   1 1891.79 33.8834   3
   6  16  -1 1979.13 36.7869   1
   6  16  -1 1948.72 35.3171   2
  -6  16   1 2075.13 36.5812   1
  -6 -16  -1 1918.78 35.4510   3
   6 -16   0 1756.59 31.7464   3
   6  16   0 1810.86 34.3373   1
   6  16   0 1782.17 32.7036   2
  -6  16   0 1910.46 34.0712   1
  -6 -16   0 1785.45 33.0058   3
   6 -16  -1 1878.65 34.0921   3
   6  16   1 1923.05 36.4583   1
  -6  16  -1 2046.30 36.2304   1
  -6 -16   1 1920.35 35.0633   3
   6  16   1 1903.84 34.7201   2
   6 -16  -2 818.752 15.8805   3
  -6  16  -2 832.368 17.7623   1
  -6 -16   2 818.965 16.5820   3
   6  16   2 819.058 16.0544   2
   6  16   3 305.055 7.21802   2
  -6  16  -3 294.925 9.17068   1
  -6 -16   3 276.936 7.92091   3
   6  16   4 399.130 8.82001   2
   6  16   4 402.960 11.2350   1
  -6  16  -4 413.364 10.9779   1
  -6 -16   4 431.497 9.88923   3
  -6 -16   5 278.772 7.54654   3
   6  16   5 282.790 9.07341   1
   6  16   5 254.341 6.47678   2
   6  16   5 278.773 6.34806   2
  -6  16  -5 271.685 8.65407   1
  -6 -16   6 184.606 6.35909   3
   6  16   6 202.335 5.08605   2
  -6  16  -6 205.773 7.63431   1
   6  16   6 203.932 7.81794   1
  -6 -16   7-0.12098 3.79941   3
   6  16   7 0.11916 2.32834   2
  -6  16  -7 0.34600 4.97858   1
   6  16   7-1.02683 4.91070   1
  -6 -16   8 749.448 15.3782   3
   6  16   8 722.621 13.7452   2
  -6  16  -8 779.197 16.3889   1
   6  16   8 757.693 16.6897   1
  -6  16  -9 237.456 8.13836   1
  -6 -16   9 248.977 7.31633   3
  -6 -16  10 294.664 8.14930   3
  -6  16 -10 315.681 9.42208   1
  -6 -16  11 286.002 8.04215   3
  -6  16 -11 314.548 9.11823   1
  -6 -16  12 243.619 7.44217   3
  -6  16 -12 236.228 8.25507   1
  -6  16 -13 51.2058 6.75209   2
  -6  16 -13 58.3942 5.54831   1
  -6  16 -14 14.1226 6.46117   2
  -6  16 -14 15.0288 4.88968   1
  -6  16 -15 401.851 12.6233   2
  -6  16 -16 51.2634 7.31444   2
   6  18 -14 8.27246 6.61981   2
  -6 -18 -14 6.01173 6.85307   3
  -6  18  14 7.75504 5.12250   1
   6  18 -13 0.52969 6.45454   2
  -6 -18 -13 3.10300 6.67313   3
  -6  18  13 3.54155 5.13307   1
  -6 -18 -12 88.6505 7.20531   3
   6  18 -12 83.6015 7.17134   2
  -6  18  12 74.9141 6.23405   1
   6  18 -11 7.11711 6.13646   2
  -6 -18 -11-0.21058 5.95305   3
  -6  18  11-1.64706 5.45852   1
  -6 -18 -10 7.11901 5.76075   3
  -6  18  10 16.9850 5.41624   1
   6  18 -10 13.4295 5.92154   2
  -6 -18  -9 390.746 11.5309   3
   6  18  -9 405.239 11.5575   2
  -6  18   9 396.402 11.0074   1
  -6 -18  -8 7.42858 5.73511   3
   6  18  -8 10.0270 5.64658   1
   6  18  -8 10.1583 5.44660   2
  -6  18   8 10.1007 5.52283   1
   6  18  -7 454.446 12.1973   1
  -6  18   7 409.181 11.6077   1
  -6 -18  -7 431.228 11.6197   3
   6  18  -7 439.136 11.9145   2
   6  18  -6 89.3637 6.69503   1
  -6  18   6 91.5688 6.46382   1
  -6 -18  -6 90.3538 6.32911   3
   6  18  -6 91.3771 6.26567   2
   6  18  -5 242.251 9.03360   1
  -6  18   5 247.929 8.71663   1
  -6 -18  -5 239.337 8.14150   3
   6  18  -5 247.678 8.08510   2
   6  18  -4 104.077 6.83522   1
  -6  18   4 113.251 6.66008   1
  -6 -18  -4 108.648 6.01801   3
   6  18  -4 102.284 5.95546   2
   6  18  -3 55.7086 5.12041   2
  -6 -18  -3 57.0439 5.21773   3
   6  18  -3 48.7778 6.02810   1
   6  18  -2 207.920 6.96450   2
   6  18  -2 193.315 8.10820   1
  -6 -18  -2 191.564 6.95174   3
   6 -18   2 178.345 4.11357   3
   6 -18   1 6.44610 2.32190   3
   6  18  -1 5.74310 5.58436   1
   6  18  -1 2.34179 4.00316   2
  -6  18   1 10.6419 5.48872   1
  -6 -18  -1 3.93400 4.28904   3
   6  18   0 36.6947 4.24419   2
   6  18   0 42.9765 6.00722   1
  -6  18   0 44.3150 5.88870   1
   6 -18   0 36.8989 3.00337   3
  -6 -18   0 37.7431 4.53518   3
   6  18   1 8.73639 3.66935   2
   6  18   1 8.72501 5.59990   1
   6 -18  -1 6.49993 2.94120   3
  -6 -18   1 8.64766 4.24403   3
  -6  18  -1-1.18067 5.51168   1
   6  18   2 187.099 6.10724   2
  -6 -18   2 189.917 6.46197   3
   6 -18  -2 192.588 5.73862   3
  -6  18  -2 211.268 8.14347   1
   6  18   3 46.2292 3.83152   2
  -6  18  -3 53.6647 5.91168   1
  -6 -18   3 50.0639 4.55906   3
   6  18   4 99.5529 4.46379   2
   6  18   4 117.040 6.98315   1
  -6  18  -4 110.000 6.71270   1
  -6 -18   4 104.728 5.24670   3
  -6 -18   5 245.537 7.13951   3
   6  18   5 237.605 8.96202   1
   6  18   5 217.818 6.25754   2
   6  18   5 238.042 6.13542   2
  -6  18  -5 253.006 8.77262   1
   6  18   6 89.2609 6.80166   1
  -6  18  -6 88.0042 6.49312   1
  -6 -18   6 93.5433 5.04836   3
   6  18   7 451.077 12.2855   1
  -6 -18   7 423.248 10.3164   3
  -6  18  -7 447.875 11.9626   1
  -6 -18   8 12.8476 3.97897   3
  -6  18  -8 14.6878 5.65995   1
   6  18   8 11.1048 5.72269   1
  -6  18  -9 390.020 10.9070   1
  -6 -18   9 365.761 9.23821   3
  -6 -18  10 18.1787 3.93134   3
  -6  18 -10 15.7206 5.57409   1
  -6 -18  11 5.26619 3.88095   3
  -6  18 -11 0.55290 5.14695   1
  -6 -18  12 77.2340 4.74171   3
  -6  18 -12 86.4549 6.24403   1
  -6  18 -13 8.88597 6.86281   2
  -6  18 -13 8.36082 5.29027   1
  -6  18 -14-0.92217 6.96149   2
  -6  20  12 40.6069 6.24229   1
  -6 -20 -12 47.7220 7.25036   3
   6  20 -12 48.4297 7.36703   2
  -6  20  11 22.6717 5.85201   1
  -6 -20 -11 28.8758 6.82050   3
   6  20 -11 25.3173 6.62658   2
  -6  20  10 52.7273 6.36203   1
  -6 -20 -10 53.8070 7.03083   3
   6  20 -10 50.3100 6.83411   2
   6  20  -9 8.87578 5.83771   1
  -6  20   9 12.1635 5.80399   1
   6  20  -9 8.16373 6.26690   2
  -6 -20  -9 9.92017 6.22263   3
   6  20  -8 169.422 8.45470   2
  -6 -20  -8 168.822 8.16918   3
  -6  20   8 189.256 8.52290   1
   6  20  -8 181.250 8.72103   1
  -6 -20  -7 25.9815 5.79281   3
   6  20  -7 29.6041 6.09624   2
  -6  20   7 32.4173 6.33899   1
   6  20  -7 28.7597 6.42965   1
  -6 -20  -6 20.3984 5.56324   3
   6  20  -6 23.9586 5.50546   2
  -6  20   6 23.3744 6.26164   1
   6  20  -6 32.8193 6.50374   1
  -6 -20  -5 58.8885 5.90933   3
   6  20  -5 75.5787 7.17551   1
   6  20  -5 62.7180 5.78344   2
  -6  20   5 61.0990 6.52589   1
   6  20  -4 88.1137 7.34976   1
  -6 -20  -4 77.8762 5.83001   3
  -6  20   4 77.7144 6.91096   1
   6  20  -4 77.5391 6.01913   2
  -6 -20  -3 205.539 7.51342   3
   6  20  -3 196.411 8.88766   1
   6  20  -3 205.266 7.66584   2
  -6 -20  -2 26.0179 4.92694   3
   6  20  -2 19.8923 6.21408   1
   6  20  -2 29.4583 4.73945   2
   6  20  -1 221.941 9.16734   1
   6  20  -1 220.432 7.47939   2
  -6 -20  -1 226.893 7.51409   3
  -6  20   1 225.183 9.03563   1
   6  20   0 52.1862 4.76984   2
   6  20   0 50.2237 6.42623   1
  -6  20   0 44.9655 6.18716   1
  -6 -20   0 52.8860 5.02436   3
   6  20   1 235.417 9.28195   1
  -6 -20   1 227.784 7.36729   3
  -6  20  -1 236.899 9.05746   1
   6  20   1 233.957 7.30274   2
   6  20   2 24.6735 4.12532   2
  -6  20  -2 20.3457 5.92437   1
  -6 -20   2 29.1590 4.40857   3
   6  20   3 177.173 6.13347   2
  -6 -20   3 186.620 6.61413   3
  -6  20  -3 202.704 8.56884   1
   6  20   4 67.2048 4.44287   2
   6  20   4 84.4963 7.29438   1
  -6 -20   4 73.4270 4.96243   3
  -6  20  -4 76.0443 6.90330   1
   6  20   5 56.8584 4.03063   2
   6  20   5 66.5547 7.00474   1
  -6 -20   5 71.8164 4.84359   3
  -6  20  -5 75.5391 6.65616   1
   6  20   6 21.0702 3.51262   2
   6  20   6 24.6737 6.42367   1
  -6  20  -6 27.6469 6.26029   1
  -6 -20   6 29.7979 4.25250   3
   6  20   7 32.9070 6.37162   1
  -6  20  -7 25.4402 6.25795   1
  -6 -20   7 21.7448 4.16228   3
   6  20   8 165.904 8.55144   1
  -6 -20   8 168.684 6.08123   3
  -6  20  -8 170.196 8.23996   1
  -6 -20   9 12.7039 4.05236   3
   6  20   9 12.3866 5.66174   1
  -6  20  -9 14.9951 6.03560   1
  -6  20 -10 56.7354 6.55452   1
  -6  20 -11 30.2960 6.23155   1
  -6  20 -12 39.9691 6.17513   1
   6  22  -9 71.0329 7.58714   1
  -6  22   9 59.6589 6.97786   1
  -6 -22  -9 59.1625 7.03832   3
   6  22  -9 74.5675 7.03079   2
   6  22  -8 14.6452 6.86283   1
  -6  22   8 17.7493 6.24272   1
  -6 -22  -8 19.8028 6.45782   3
   6  22  -8 35.5220 6.37236   2
  -6  22   7 14.8445 6.27536   1
   6  22  -7 21.3984 6.62633   1
   6  22  -7 11.1027 6.02456   2
  -6 -22  -7 13.3858 5.95032   3
   6  22  -6 150.049 8.00565   2
   6  22  -6 158.272 8.95087   1
  -6 -22  -6 146.192 7.43521   3
  -6  22   6 139.449 8.30073   1
   6  22  -5 163.904 7.81803   2
  -6 -22  -5 150.663 7.42596   3
  -6  22   5 150.991 8.39733   1
   6  22  -5 149.015 8.70304   1
   6  22  -4 8.00311 6.67074   1
  -6  22   4 6.51134 6.41887   1
   6  22  -4 5.31686 5.14202   2
  -6 -22  -4 3.26641 5.29653   3
   6  22  -3 108.855 8.09903   1
  -6 -22  -3 116.546 6.54961   3
   6  22  -3 112.994 6.68211   2
   6  22  -2 31.1838 6.68009   1
   6  22  -2 30.2991 5.21588   2
  -6 -22  -2 35.0307 5.28426   3
   6  22  -1 43.3882 5.30817   2
   6  22  -1 37.0906 6.93955   1
  -6  22   1 38.4666 6.89531   1
  -6 -22  -1 36.6629 5.15680   3
   6  22   0 44.8123 5.16104   2
   6  22   0 56.5639 7.24022   1
  -6  22   0 49.5129 7.13121   1
  -6 -22   0 41.9378 5.14491   3
   6  22   1 35.1166 4.81440   2
   6  22   1 28.1334 6.85092   1
  -6 -22   1 43.7292 4.88936   3
  -6  22  -1 43.0464 7.05669   1
   6  22   2 36.6731 4.59166   2
  -6 -22   2 37.9804 4.82149   3
  -6  22  -2 34.8965 6.65442   1
   6  22   3 115.020 5.57620   2
  -6  22  -3 114.706 7.86942   1
  -6 -22   3 109.631 5.62295   3
   6  22   4 4.89053 3.99664   2
   6  22   4 6.71176 6.72144   1
  -6  22  -4 6.36342 6.36746   1
  -6 -22   4 5.08543 4.28320   3
   6  22   5 140.992 5.65460   2
   6  22   5 155.727 8.76835   1
  -6  22  -5 147.140 8.18877   1
  -6 -22   5 153.145 6.15744   3
   6  22   6 123.633 5.25658   2
  -6  22  -6 140.594 8.39410   1
   6  22   6 142.411 8.72942   1
  -6 -22   6 140.698 5.78110   3
   6  22   7 10.9517 6.65340   1
  -6  22  -7 11.4309 6.52534   1
   6  22   8 19.6327 6.81413   1
  -6  22  -8 20.1743 6.71424   1
   6  22   9 59.0062 7.30990   1
  -6  22  -9 62.2384 7.09922   1
  -6 -24  -5 185.030 8.22624   3
   6  24  -4 69.9772 6.58147   2
  -6 -24  -4 80.5519 6.48297   3
   6  24  -4 80.7088 8.22332   1
  -6  24   4 64.3701 7.68737   1
   6  24  -3 52.1836 7.85651   1
   6  24  -3 45.1412 6.19438   2
  -6 -24  -3 56.0860 6.08842   3
  -6 -24  -2 81.6389 6.15367   3
   6  24  -2 89.7475 8.20805   1
   6  24  -2 95.7082 6.60608   2
  -6 -24  -1 119.186 6.52793   3
   6  24  -1 132.554 6.84935   2
  -6  24   1 129.485 8.76727   1
   6  24  -1 131.954 9.11760   1
   6  24   0 37.3478 5.47482   2
   6  24   0 31.8067 7.79432   1
  -6  24   0 28.4493 7.37036   1
  -6 -24   0 27.9121 5.28943   3
   6  24   1 134.223 6.54371   2
   6  24   1 136.910 9.04230   1
  -6 -24   1 118.339 6.17137   3
  -6  24  -1 142.903 8.78350   1
   6  24   2 85.3887 5.72844   2
  -6  24  -2 92.9561 7.82459   1
  -6 -24   2 92.1237 5.54564   3
   6  24   3 43.0411 5.03818   2
  -6 -24   3 43.2651 4.79210   3
  -6  24  -3 51.7424 7.46579   1
   6  24   4 61.2159 5.04052   2
   6  24   4 71.7922 8.28740   1
  -6  24  -4 62.9000 7.76750   1
   7   1 -20 35.7283 7.11165   2
  -7  -1 -20 44.5429 5.99370   3
   7   1 -19 299.059 10.5865   2
  -7  -1 -19 272.769 9.24646   3
   7   1 -18 32.8126 6.45134   2
  -7  -1 -18 23.4885 5.38050   3
  -7  -1 -17 535.355 12.8103   3
   7   1 -17 563.428 14.0127   2
  -7   1  17 521.217 10.0784   1
  -7  -1 -16 25.6724 5.20886   3
  -7   1  16 26.0166 2.67356   1
   7   1 -16 29.3662 5.58190   2
  -7  -1 -15 9.11599 4.68398   3
   7   1 -15 3.77367 5.10221   2
  -7   1  15 6.09810 2.60714   1
  -7   1  15 5.00210 2.60061   1
  -7   1  14 162.477 4.69238   1
  -7  -1 -14 162.072 6.50764   3
  -7  -1 -14 157.990 4.49684   2
   7   1 -14 160.323 7.19412   2
  -7  -1 -14 166.290 4.94827   1
  -7   1  14 165.720 4.84144   1
   7   1 -13 983.957 20.2516   2
  -7  -1 -13 956.114 17.5833   2
  -7  -1 -13 991.909 18.2898   1
  -7   1  13 968.063 18.1866   1
  -7  -1 -13 931.500 19.2293   3
  -7  -1 -12 2462.10 43.3725   1
  -7   1  12 2464.86 43.3181   1
   7   1 -12 2454.28 44.9479   2
  -7  -1 -12 2453.12 42.5384   2
  -7  -1 -12 2460.78 43.1396   1
  -7  -1 -12 2408.08 44.0929   3
  -7   1  11 2883.45 49.9987   1
  -7  -1 -11 2858.55 50.0643   1
  -7  -1 -11 2806.27 50.5851   3
   7   1 -11 2868.54 51.4004   2
  -7  -1 -11 2824.61 49.0150   2
  -7   1  10 3037.56 52.5068   1
   7   1 -10 2918.03 53.5213   2
  -7  -1 -10 2993.37 51.3248   2
  -7  -1 -10 2964.41 52.8348   3
  -7   1   9 503.611 11.7806   3
  -7   1   9 496.510 10.6550   1
   7   1  -9 473.575 11.3913   2
  -7  -1  -9 501.509 9.24325   2
  -7  -1  -9 506.777 11.0434   3
  -7  -1  -8 2675.92 47.4829   3
  -7   1   8 2758.00 47.4183   1
  -7  -1  -8 2681.90 45.9564   2
  -7   1   8 2578.48 48.0492   3
  -7   1   7 148.470 5.36269   1
  -7   1   7 151.221 5.96200   3
  -7  -1  -7 156.215 3.45683   2
  -7  -1  -7 179.721 5.54009   3
  -7  -1  -7 156.867 3.43347   2
  -7  -1  -6 391.826 8.71754   3
  -7   1   6 383.338 9.31440   3
  -7   1   6 383.882 8.63879   2
  -7  -1  -6 376.448 7.08815   2
   7   1  -6 388.424 8.75382   3
  -7  -1  -5 1625.39 29.8254   3
   7  -1   5 1623.48 29.3376   3
  -7   1   5 1652.04 29.8087   2
  -7  -1  -5 1657.02 28.5028   2
   7   1  -5 1717.72 29.8435   3
  -7   1   5 1622.01 30.2535   3
  -7  -1  -4 5291.18 88.2872   3
   7  -1   4 5150.12 87.8140   3
  -7   1   4 5137.52 88.1435   2
   7   1  -4 5091.48 88.2400   2
  -7  -1  -4 4979.25 87.0665   2
  -7   1   4 5126.71 88.5719   3
   7   1  -4 5251.28 88.2239   3
  -7  -1  -3 10089.6 174.673   3
   7  -1   3 10108.3 174.291   3
  -7   1   3 10254.1 174.503   2
  -7  -1  -3 10202.0 173.692   2
   7   1  -3 10263.2 174.581   2
  -7   1   3 10359.4 174.994   3
[truncated: 281,832 more chars]
