# Supplementary material for: Experimental Confirmation of a Predicted Porous Hydrogen‐Bonded Organic Framework
Source: Angew Chem Int Ed Engl. 2023 May 3;62(34):e202303167. doi: 10.1002/anie.202303167 (PMC10952618; doi:10.1002/anie.202303167)
Supplement: Supplementary file 4 — Supporting Information [file ANIE-62-0-s003.cif]

data_TH5_DMF-THF_Solvate_100K_publ

# start Validation Reply Form
_vrf_THETM01_TH5_DMF-THF_Solvate_100K_publ
;
PROBLEM: The value of sine(theta_max)/wavelength is less than 0.550
RESPONSE: X-ray data > 1 angstoms was weak and of poor quality and
therefore removed during data processing.  
;
_vrf_PLAT602_TH5_DMF-THF_Solvate_100K_publ
;
PROBLEM: Solvent Accessible VOID(S) in Structure ........          ! Check 
RESPONSE: Large interconnected voids in the crystal structure contain 
solvent molecules that could not be resolved accurately. Therefore, a 
solvent mask, calculated using the SQUEEZE routine in Platon was used 
during the final refinement crystals. Further details about the solvent 
mask are included below.
;
_vrf_PLAT049_TH5_DMF-THF_Solvate_100K_publ
;
PROBLEM: Calculated Density Less Than 1.0 gcm-3 .........     0.8422 Check 
RESPONSE: Large interconnected voids in the crystal structure contain solvent 
molecules that could not be resolved accurately. Hence, the crystal density 
is likely to be > 1 g cm-3, accounting for this additional solvent.
;
# end Validation Reply Form

_audit_creation_date               2022-06-23
_audit_creation_method
;
Olex2 1.3
(compiled 2020.02.04 svn.rd84adfe8 for OlexSys, GUI svn.r6032)
;
_shelx_SHELXL_version_number       '2018/3'
_audit_contact_author_address      ?
_audit_contact_author_email        ?
_audit_contact_author_name         ''
_audit_contact_author_phone        ?
_publ_contact_author_id_orcid      ?
_publ_section_references
;
Dolomanov, O.V., Bourhis, L.J., Gildea, R.J, Howard, J.A.K. & Puschmann, H.
 (2009), J. Appl. Cryst. 42, 339-341.

Sheldrick, G.M. (2015). Acta Cryst. C71, 3-8.
;
_chemical_name_common              ?
_chemical_name_systematic          ?
_chemical_formula_moiety           '2(C26 H14 N6 O6), 2.75(C3 H7 N O)'
_chemical_formula_sum              'C60.25 H47.25 N14.75 O14.75'
_chemical_formula_weight           1213.88
_chemical_melting_point            ?

loop_
  _atom_type_symbol
  _atom_type_description
  _atom_type_scat_dispersion_real
  _atom_type_scat_dispersion_imag
  _atom_type_scat_source
 'C' 'C' 0.0033 0.0016 'International Tables Vol C Tables 4.2.6.8 and 6.1.1.4'
 'H' 'H' 0.0000 0.0000 'International Tables Vol C Tables 4.2.6.8 and 6.1.1.4'
 'N' 'N' 0.0061 0.0033 'International Tables Vol C Tables 4.2.6.8 and 6.1.1.4'
 'O' 'O' 0.0106 0.0060 'International Tables Vol C Tables 4.2.6.8 and 6.1.1.4'

_shelx_space_group_comment
;
The symmetry employed for this shelxl refinement is uniquely defined
by the following loop, which should always be used as a source of
symmetry information in preference to the above space-group names.
They are only intended as comments.
;
_space_group_crystal_system        'orthorhombic'
_space_group_IT_number             61
_space_group_name_H-M_alt          'P b c a'
_space_group_name_Hall             '-P 2ac 2ab'
loop_
  _space_group_symop_operation_xyz
 'x, y, z'
 '-x+1/2, -y, z+1/2'
 '-x, y+1/2, -z+1/2'
 'x+1/2, -y+1/2, -z'
 '-x, -y, -z'
 'x-1/2, y, -z-1/2'
 'x, -y-1/2, z-1/2'
 '-x-1/2, y-1/2, z'

_cell_length_a                     32.3002(18)
_cell_length_b                     15.4229(6)
_cell_length_c                     38.436(2)
_cell_angle_alpha                  90
_cell_angle_beta                   90
_cell_angle_gamma                  90
_cell_volume                       19147.3(17)
_cell_formula_units_Z              8
_cell_measurement_reflns_used      12964
_cell_measurement_temperature      100.01(11)
_cell_measurement_theta_max        20.9930
_cell_measurement_theta_min        1.8050
_shelx_estimated_absorpt_T_max     0.994
_shelx_estimated_absorpt_T_min     0.994
_exptl_absorpt_coefficient_mu      0.062
_exptl_absorpt_correction_T_max    1.00000
_exptl_absorpt_correction_T_min    0.15165
_exptl_absorpt_correction_type     multi-scan
_exptl_absorpt_process_details
;
CrysAlisPro 1.171.40.84a (Rigaku Oxford Diffraction, 2020)
Empirical absorption correction using spherical harmonics,
implemented in SCALE3 ABSPACK scaling algorithm.
;
_exptl_absorpt_special_details     ?
_exptl_crystal_colour              yellow
_exptl_crystal_colour_primary      yellow
_exptl_crystal_density_diffrn      0.842
_exptl_crystal_density_meas        ?
_exptl_crystal_density_method      ?
_exptl_crystal_description         block
_exptl_crystal_F_000               5040
_exptl_crystal_size_max            0.387
_exptl_crystal_size_mid            0.224
_exptl_crystal_size_min            0.11
_exptl_transmission_factor_max     ?
_exptl_transmission_factor_min     ?
_diffrn_reflns_av_R_equivalents    0.0752
_diffrn_reflns_av_unetI/netI       0.0464
_diffrn_reflns_Laue_measured_fraction_full  0.992
_diffrn_reflns_Laue_measured_fraction_max  0.992
_diffrn_reflns_limit_h_max         32
_diffrn_reflns_limit_h_min         -31
_diffrn_reflns_limit_k_max         15
_diffrn_reflns_limit_k_min         -15
_diffrn_reflns_limit_l_max         38
_diffrn_reflns_limit_l_min         -38
_diffrn_reflns_number              91425
_diffrn_reflns_point_group_measured_fraction_full  0.992
_diffrn_reflns_point_group_measured_fraction_max  0.992
_diffrn_reflns_theta_full          20.814
_diffrn_reflns_theta_max           20.814
_diffrn_reflns_theta_min           1.556
_diffrn_ambient_environment        N~2~
_diffrn_ambient_temperature        100.01(11)
_diffrn_detector                   'Hybrid Pixel Array Detector'
_diffrn_detector_area_resol_mean   10.0000
_diffrn_detector_type              'HyPix-6000HE Hybrid Pixel Array Detector'
_diffrn_measured_fraction_theta_full  0.992
_diffrn_measured_fraction_theta_max  0.992
_diffrn_measurement_details
;
List of Runs (angles in degrees, time in seconds):

  # Type    Start    End  Width  t~exp~   \w     \q     \k     \f   Frames
--------------------------------------------------------------------------
  1  \w    -74.00 -15.00   0.50  100.00    --   -8.80 -14.00-123.00  118
  2  \w    -16.00  10.00   0.50  100.00    --    5.00  57.00-150.00   52
  3  \w    -97.00  26.00   0.50  100.00    --   -8.80 -57.00  90.00  246
  4  \w      2.00  79.00   0.50  100.00    --   -8.80 -14.00-123.00  154
;
_diffrn_measurement_device         'AFC12 (Right): Kappa 3 circle'
_diffrn_measurement_device_type    'AFC12 (Right): Kappa 3 circle'
_diffrn_measurement_method         'profile data from \w-scans'
_diffrn_measurement_specimen_support  'Mitegen 50um'
_diffrn_orient_matrix_type        
 'CrysAlisPro convention (1999,Acta A55,543-557)'
_diffrn_orient_matrix_UB_11        0.0032835000
_diffrn_orient_matrix_UB_12        -0.0053900000
_diffrn_orient_matrix_UB_13        0.0181433000
_diffrn_orient_matrix_UB_21        -0.0026018000
_diffrn_orient_matrix_UB_22        0.0452258000
_diffrn_orient_matrix_UB_23        0.0026230000
_diffrn_orient_matrix_UB_31        -0.0215022000
_diffrn_orient_matrix_UB_32        -0.0062539000
_diffrn_orient_matrix_UB_33        0.0024420000
_diffrn_radiation_collimation      0.3
_diffrn_radiation_monochromator    Confocal
_diffrn_radiation_probe            x-ray
_diffrn_radiation_type             'Mo K\a'
_diffrn_radiation_wavelength       0.71073
_diffrn_source                     'Rotating Anode'
_diffrn_source_current             24.0
_diffrn_source_power               1.2
_diffrn_source_target              Mo
_diffrn_source_type                'Rotating Anode'
_diffrn_source_voltage             50.0
_reflns_Friedel_coverage           0.000
_reflns_Friedel_fraction_full      .
_reflns_Friedel_fraction_max       .
_reflns_number_gt                  6877
_reflns_number_total               9965
_reflns_odcompleteness_completeness  71.10
_reflns_odcompleteness_iscentric   1
_reflns_odcompleteness_theta       26.32
_reflns_special_details
;
 Reflections were merged by SHELXL according to the crystal
 class for the calculation of statistics and refinement.
 
 _reflns_Friedel_fraction is defined as the number of unique
 Friedel pairs measured divided by the number that would be
 possible theoretically, ignoring centric projections and
 systematic absences.
;
_reflns_threshold_expression       'I > 2\s(I)'
_computing_cell_refinement
;
CrystalClear-SM Expert 2.0 r7 (Rigaku, 2011)
;
_computing_data_collection
;
CrystalClear-SM Expert 2.0 r7 (Rigaku, 2011)
;
_computing_data_reduction
;
CrystalClear-SM Expert 2.0 r7 (Rigaku, 2011)
;
_computing_molecular_graphics      'Olex2 1.3 (Dolomanov et al., 2009)'
_computing_publication_material    'Olex2 1.3 (Dolomanov et al., 2009)'
_computing_structure_refinement    'SHELXL 2018/3 (Sheldrick, 2015)'
_computing_structure_solution      'SHELXT (Sheldrick, 2015)'
_refine_diff_density_max           0.387
_refine_diff_density_min           -0.287
_refine_diff_density_rms           0.057
_refine_ls_extinction_coef         .
_refine_ls_extinction_method       none
_refine_ls_goodness_of_fit_ref     1.067
_refine_ls_hydrogen_treatment      constr
_refine_ls_matrix_type             full
_refine_ls_number_parameters       819
_refine_ls_number_reflns           9965
_refine_ls_number_restraints       97
_refine_ls_R_factor_all            0.1190
_refine_ls_R_factor_gt             0.0936
_refine_ls_restrained_S_all        1.066
_refine_ls_shift/su_max            0.000
_refine_ls_shift/su_mean           0.000
_refine_ls_structure_factor_coef   Fsqd
_refine_ls_weighting_details      
 'w=1/[\s^2^(Fo^2^)+(0.1847P)^2^+8.6165P] where P=(Fo^2^+2Fc^2^)/3'
_refine_ls_weighting_scheme        calc
_refine_ls_wR_factor_gt            0.2779
_refine_ls_wR_factor_ref           0.2999
_refine_special_details            ?
_olex2_refinement_description
;
1. Fixed Uiso
 At 1.2 times of:
  All C(H) groups, All N(H) groups
 At 1.5 times of:
  All C(H,H,H) groups
2. Restrained distances
 N16-C62A \\sim N16-C62B
 with sigma of 0.02
3. Rigid body (RIGU) restrains
 O15, N16, C60, C61, C62A
 with sigma for 1-2 distances of 0.002 and sigma for 1-3 distances of 0.002
 C8, C7, C6, C5, C4, C3
 with sigma for 1-2 distances of 0.002 and sigma for 1-3 distances of 0.002
 C36, C41, C40, C39, C38, C37
 with sigma for 1-2 distances of 0.002 and sigma for 1-3 distances of 0.002
4. Others
 Fixed Sof: O15(0.75) N16(0.75) C60(0.75) H60(0.75) C61(0.75) H61A(0.75)
 H61B(0.75) H61C(0.75) C62A(0.5) H62A(0.5) H62B(0.5) H62C(0.5) C62B(0.25)
 H62D(0.25) H62E(0.25) H62F(0.25)
5.a Ternary CH refined with riding coordinates:
 C1(H1A), C2(H2A), C28(H28), C29(H29)
5.b Aromatic/amide H refined with riding coordinates:
 N1(H1), N2(H2), N3(H3), N4(H4), N5(H5), N6(H6), C4(H4A), C7(H7), C10(H10),
 C13(H13), C21(H21), C17(H17), N7(H7A), N8(H8), N9(H9), N10(H10A), N11(H11),
 N12(H12), C32(H32), C35(H35), C38(H38), C41(H41), C43(H43), C46(H46), C55(H55),
  C58(H58), C60(H60)
5.c Fitted hexagon refined as free rotating group:
 C15(C21,C20,C19,C17,C16)
5.d Idealised Me refined as rotating group:
 C54(H54A,H54B,H54C), C56(H56A,H56B,H56C), C57(H57A,H57B,H57C), C59(H59A,H59B,
 H59C), C61(H61A,H61B,H61C), C62A(H62A,H62B,H62C), C62B(H62D,H62E,H62F)
;
_atom_sites_solution_hydrogens     geom
_atom_sites_solution_primary       ?
_atom_sites_solution_secondary     ?
loop_
  _atom_site_label
  _atom_site_type_symbol
  _atom_site_fract_x
  _atom_site_fract_y
  _atom_site_fract_z
  _atom_site_U_iso_or_equiv
  _atom_site_adp_type
  _atom_site_occupancy
  _atom_site_site_symmetry_order
  _atom_site_calc_flag
  _atom_site_refinement_flags_posn
  _atom_site_refinement_flags_adp
  _atom_site_refinement_flags_occupancy
  _atom_site_disorder_assembly
  _atom_site_disorder_group
 O1 O 0.18101(19) 0.7092(3) 0.45001(17) 0.152(2) Uani 1 1 d . . . . .
 O2 O 0.20776(19) 0.6036(5) 0.3993(2) 0.176(3) Uani 1 1 d . . . . .
 O3 O 0.45014(13) 0.4137(2) 0.65903(10) 0.0873(11) Uani 1 1 d . . . . .
 O4 O 0.47268(13) 0.3029(2) 0.60940(8) 0.0842(11) Uani 1 1 d . . . . .
 O5 O 0.49986(14) 1.0411(2) 0.45303(9) 0.0963(12) Uani 1 1 d . . . . .
 O6 O 0.53381(14) 0.9242(2) 0.40960(10) 0.0935(12) Uani 1 1 d . . . . .
 N1 N 0.46462(16) 0.9364(3) 0.47809(11) 0.0824(13) Uani 1 1 d . . . . .
 H1 H 0.454505 0.973367 0.493327 0.099 Uiso 1 1 calc R U . . .
 N2 N 0.49626(15) 0.8226(3) 0.43281(10) 0.0772(12) Uani 1 1 d . . . . .
 H2 H 0.506784 0.784483 0.418270 0.093 Uiso 1 1 calc R U . . .
 N3 N 0.2398(2) 0.6976(3) 0.47535(18) 0.1112(18) Uani 1 1 d . . . . .
 H3 H 0.229983 0.729679 0.492405 0.133 Uiso 1 1 calc R U . . .
 N4 N 0.2675(2) 0.5940(4) 0.42601(15) 0.1189(18) Uani 1 1 d . . . . .
 H4 H 0.276298 0.558565 0.409667 0.143 Uiso 1 1 calc R U . . .
 N5 N 0.42671(14) 0.5043(2) 0.61792(10) 0.0719(12) Uani 1 1 d . . . . .
 H5 H 0.419166 0.541395 0.634115 0.086 Uiso 1 1 calc R U . . .
 N6 N 0.44953(13) 0.3917(2) 0.56933(11) 0.0706(11) Uani 1 1 d . . . . .
 H6 H 0.456382 0.354520 0.552941 0.085 Uiso 1 1 calc R U . . .
 C1 C 0.40460(16) 0.5980(3) 0.48045(12) 0.0680(13) Uani 1 1 d . . . . .
 H1A H 0.415039 0.557610 0.462069 0.082 Uiso 1 1 calc R U . . .
 C2 C 0.37802(17) 0.7027(3) 0.52763(13) 0.0730(14) Uani 1 1 d . . . . .
 H2A H 0.367560 0.743378 0.545889 0.088 Uiso 1 1 calc R U . . .
 C3 C 0.36026(18) 0.6194(3) 0.47728(14) 0.0769(13) Uani 1 1 d . . . . .
 C4 C 0.33397(18) 0.5901(3) 0.45243(14) 0.0796(14) Uani 1 1 d . . . . .
 H4A H 0.343242 0.550480 0.435190 0.096 Uiso 1 1 calc R U . . .
 C5 C 0.2955(2) 0.6174(4) 0.45258(17) 0.0923(16) Uani 1 1 d . . . . .
 C6 C 0.2800(2) 0.6714(4) 0.47752(17) 0.0923(16) Uani 1 1 d . . . . .
 C7 C 0.30601(19) 0.6990(3) 0.50337(17) 0.0922(15) Uani 1 1 d . . . . .
 H7 H 0.295953 0.735626 0.521359 0.111 Uiso 1 1 calc R U . . .
 C8 C 0.34577(19) 0.6741(3) 0.50317(14) 0.0800(14) Uani 1 1 d . . . . .
 C9 C 0.41140(16) 0.5665(3) 0.51680(13) 0.0719(14) Uani 1 1 d . . . . .
 C10 C 0.42851(16) 0.4895(3) 0.52479(13) 0.0718(14) Uani 1 1 d . . . . .
 H10 H 0.437768 0.450710 0.507243 0.086 Uiso 1 1 calc R U . . .
 C11 C 0.43200(16) 0.4695(3) 0.55962(13) 0.0681(13) Uani 1 1 d . . . . .
 C12 C 0.41954(16) 0.5265(3) 0.58521(13) 0.0678(13) Uani 1 1 d . . . . .
 C13 C 0.40159(16) 0.6021(3) 0.57553(13) 0.0674(13) Uani 1 1 d . . . . .
 H13 H 0.391795 0.640765 0.592912 0.081 Uiso 1 1 calc R U . . .
 C14 C 0.39741(16) 0.6233(3) 0.54208(14) 0.0694(14) Uani 1 1 d . . . . .
 C15 C 0.42468(11) 0.68295(15) 0.48047(9) 0.0733(14) Uani 1 1 d G . . . .
 C21 C 0.45373(11) 0.70985(17) 0.45607(7) 0.0727(14) Uani 1 1 d G . . . .
 H21 H 0.464083 0.669948 0.439372 0.087 Uiso 1 1 calc R U . . .
 C20 C 0.46765(10) 0.7951(2) 0.45611(8) 0.0748(15) Uani 1 1 d G . . . .
 C19 C 0.45250(11) 0.85352(15) 0.48055(9) 0.0810(16) Uani 1 1 d G . . . .
 C17 C 0.42345(11) 0.82662(18) 0.50494(7) 0.0725(14) Uani 1 1 d G . . . .
 H17 H 0.413097 0.866526 0.521639 0.087 Uiso 1 1 calc R U . . .
 C16 C 0.40953(10) 0.7413(2) 0.50490(8) 0.0798(16) Uani 1 1 d G . . . .
 C22 C 0.2149(3) 0.6788(6) 0.4501(3) 0.132(3) Uani 1 1 d . . . . .
 C23 C 0.2301(3) 0.6211(6) 0.4242(3) 0.133(3) Uani 1 1 d . . . . .
 C24 C 0.44405(18) 0.4320(4) 0.62831(16) 0.0795(15) Uani 1 1 d . . . . .
 C25 C 0.45631(17) 0.3709(3) 0.60117(13) 0.0685(13) Uani 1 1 d . . . . .
 C26 C 0.4896(2) 0.9657(4) 0.45543(15) 0.0827(16) Uani 1 1 d . . . . .
 C27 C 0.5088(2) 0.9015(4) 0.43085(16) 0.0852(16) Uani 1 1 d . . . . .
 O7 O 0.38822(13) 0.7316(2) 0.71853(9) 0.0936(12) Uani 1 1 d . . . . .
 O8 O 0.41144(14) 0.6225(2) 0.66871(10) 0.0920(12) Uani 1 1 d . . . . .
 O9 O 0.28734(17) 0.0811(3) 0.91303(14) 0.1303(17) Uani 1 1 d . . . . .
 O10 O 0.31325(15) -0.0296(4) 0.86405(13) 0.1256(16) Uani 1 1 d . . . . .
 O11 O 0.61938(15) 0.4034(3) 0.92356(13) 0.1064(13) Uani 1 1 d . . . . .
 O17 O 0.64717(19) 0.2896(3) 0.87604(14) 0.1216(16) Uani 1 1 d . . . . .
 N7 N 0.39324(15) 0.6275(2) 0.75749(11) 0.0824(13) Uani 1 1 d . . . . .
 H7A H 0.383257 0.661739 0.773771 0.099 Uiso 1 1 calc R U . . .
 N8 N 0.41854(15) 0.5184(3) 0.70840(11) 0.0869(13) Uani 1 1 d . . . . .
 H8 H 0.425250 0.481166 0.692008 0.104 Uiso 1 1 calc R U . . .
 N9 N 0.32677(15) 0.1838(4) 0.88915(13) 0.0960(14) Uani 1 1 d . . . . .
 H9 H 0.318844 0.221021 0.905182 0.115 Uiso 1 1 calc R U . . .
 N10 N 0.35195(17) 0.0740(3) 0.83987(13) 0.0933(14) Uani 1 1 d . . . . .
 H10A H 0.360042 0.038498 0.823280 0.112 Uiso 1 1 calc R U . . .
 N11 N 0.5580(2) 0.4057(3) 0.89754(13) 0.0815(12) Uani 1 1 d . . . . .
 H11 H 0.548521 0.442116 0.913255 0.098 Uiso 1 1 calc R U . . .
 N12 N 0.5852(2) 0.2978(3) 0.84952(14) 0.0921(15) Uani 1 1 d . . . . .
 H12 H 0.594188 0.263447 0.832895 0.111 Uiso 1 1 calc R U . . .
 C28 C 0.44668(19) 0.2983(3) 0.79689(14) 0.0808(16) Uani 1 1 d . . . . .
 H28 H 0.456902 0.258051 0.778401 0.097 Uiso 1 1 calc R U . . .
 C29 C 0.4215(2) 0.4013(4) 0.84367(14) 0.0903(18) Uani 1 1 d . . . . .
 H29 H 0.411659 0.441661 0.862259 0.108 Uiso 1 1 calc R U . . .
 C30 C 0.41726(18) 0.4383(3) 0.80810(13) 0.0796(15) Uani 1 1 d . . . . .
 C31 C 0.4306(2) 0.3838(3) 0.78266(15) 0.0876(17) Uani 1 1 d . . . . .
 C32 C 0.42919(19) 0.4094(3) 0.74887(14) 0.0840(17) Uani 1 1 d . . . . .
 H32 H 0.436164 0.370375 0.730659 0.101 Uiso 1 1 calc R U . . .
 C33 C 0.41796(18) 0.4896(4) 0.74199(13) 0.0806(15) Uani 1 1 d . . . . .
 C34 C 0.40448(19) 0.5452(3) 0.76620(14) 0.0832(16) Uani 1 1 d . . . . .
 C35 C 0.40418(19) 0.5199(3) 0.80002(14) 0.0866(16) Uani 1 1 d . . . . .
 H35 H 0.395018 0.558302 0.817735 0.104 Uiso 1 1 calc R U . . .
 C36 C 0.39873(19) 0.3179(3) 0.84337(13) 0.0777(14) Uani 1 1 d . . . . .
 C37 C 0.41238(18) 0.2608(3) 0.81839(14) 0.0795(14) Uani 1 1 d . . . . .
 C38 C 0.39606(18) 0.1816(3) 0.81606(15) 0.0846(14) Uani 1 1 d . . . . .
 H38 H 0.404287 0.143172 0.798015 0.102 Uiso 1 1 calc R U . . .
 C39 C 0.36737(19) 0.1568(4) 0.84006(15) 0.0861(15) Uani 1 1 d . . . . .
 C40 C 0.35407(19) 0.2134(4) 0.86470(16) 0.0884(15) Uani 1 1 d . . . . .
 C41 C 0.36967(18) 0.2936(4) 0.86593(15) 0.0856(15) Uani 1 1 d . . . . .
 H41 H 0.359992 0.333325 0.882964 0.103 Uiso 1 1 calc R U . . .
 C42 C 0.4788(2) 0.3246(3) 0.82129(14) 0.0777(15) Uani 1 1 d . . . . .
 C43 C 0.5192(2) 0.2961(3) 0.82199(15) 0.0824(17) Uani 1 1 d . . . . .
 H43 H 0.528915 0.256695 0.804863 0.099 Uiso 1 1 calc R U . . .
 C44 C 0.5443(2) 0.3242(3) 0.84670(16) 0.0787(16) Uani 1 1 d . . . . .
 C45 C 0.5309(2) 0.3808(3) 0.87264(15) 0.0819(16) Uani 1 1 d . . . . .
 C46 C 0.4915(2) 0.4086(3) 0.87180(15) 0.0768(15) Uani 1 1 d . . . . .
 H46 H 0.482032 0.448883 0.888735 0.092 Uiso 1 1 calc R U . . .
 C47 C 0.4652(2) 0.3797(3) 0.84705(14) 0.0794(16) Uani 1 1 d . . . . .
 C48 C 0.39673(19) 0.6572(3) 0.72608(16) 0.0832(16) Uani 1 1 d . . . . .
 C49 C 0.40954(19) 0.5999(3) 0.69878(17) 0.0850(16) Uani 1 1 d . . . . .
 C50 C 0.3107(2) 0.1027(5) 0.8911(2) 0.107(2) Uani 1 1 d . . . . .
 C51 C 0.3253(2) 0.0445(6) 0.86359(19) 0.1023(19) Uani 1 1 d . . . . .
 C52 C 0.5962(3) 0.3820(4) 0.90092(18) 0.0917(18) Uani 1 1 d . . . . .
 C53 C 0.6127(3) 0.3178(4) 0.87423(19) 0.099(2) Uani 1 1 d . . . . .
 O12 O 0.45626(15) 0.3022(2) 0.50887(10) 0.1063(14) Uani 1 1 d . . . . .
 N13 N 0.42410(17) 0.2407(3) 0.46458(13) 0.0907(14) Uani 1 1 d . . . . .
 C54 C 0.3998(2) 0.3151(4) 0.4553(2) 0.118(2) Uani 1 1 d . . . . .
 H54A H 0.373065 0.312569 0.467391 0.177 Uiso 1 1 calc R U . . .
 H54B H 0.395130 0.315431 0.430129 0.177 Uiso 1 1 calc R U . . .
 H54C H 0.414489 0.367968 0.462137 0.177 Uiso 1 1 calc R U . . .
 C55 C 0.4496(2) 0.2414(4) 0.48947(19) 0.105(2) Uani 1 1 d . . . . .
 H55 H 0.465023 0.189858 0.493404 0.126 Uiso 1 1 calc R U . . .
 C56 C 0.4174(3) 0.1626(4) 0.44537(18) 0.119(2) Uani 1 1 d . . . . .
 H56A H 0.387654 0.149767 0.444715 0.178 Uiso 1 1 calc R U . . .
 H56B H 0.432078 0.114698 0.456625 0.178 Uiso 1 1 calc R U . . .
 H56C H 0.427700 0.169958 0.421577 0.178 Uiso 1 1 calc R U . . .
 O13 O 0.53242(16) 0.5048(3) 0.57458(13) 0.1229(15) Uani 1 1 d . . . . .
 N14 N 0.50954(18) 0.6351(4) 0.58633(17) 0.1115(17) Uani 1 1 d . . . . .
 C57 C 0.5206(3) 0.6317(5) 0.6222(2) 0.145(3) Uani 1 1 d . . . . .
 H57A H 0.495429 0.628508 0.636385 0.218 Uiso 1 1 calc R U . . .
 H57B H 0.536209 0.683948 0.628370 0.218 Uiso 1 1 calc R U . . .
 H57C H 0.537693 0.580340 0.626460 0.218 Uiso 1 1 calc R U . . .
 C58 C 0.5155(2) 0.5714(5) 0.5654(2) 0.114(2) Uani 1 1 d . . . . .
 H58 H 0.506475 0.576577 0.541993 0.136 Uiso 1 1 calc R U . . .
 C59 C 0.4871(2) 0.7140(4) 0.5746(2) 0.126(2) Uani 1 1 d . . . . .
 H59A H 0.461108 0.719393 0.587599 0.190 Uiso 1 1 calc R U . . .
 H59B H 0.481060 0.709353 0.549701 0.190 Uiso 1 1 calc R U . . .
 H59C H 0.504312 0.765248 0.578834 0.190 Uiso 1 1 calc R U . . .
 O15 O 0.36761(19) 0.7269(3) 0.81195(13) 0.1072(17) Uani 0.75 1 d . . P . .
 N16 N 0.4077(3) 0.8042(5) 0.8523(2) 0.141(3) Uani 0.75 1 d D . P . .
 C60 C 0.3766(4) 0.7903(7) 0.8308(3) 0.146(4) Uani 0.75 1 d . . P A .
 H60 H 0.357469 0.837018 0.829385 0.176 Uiso 0.75 1 calc R U P . .
 C61 C 0.4146(5) 0.8739(8) 0.8702(3) 0.182(6) Uani 0.75 1 d . . P A .
 H61A H 0.388209 0.902746 0.875276 0.274 Uiso 0.75 1 calc R U P . .
 H61B H 0.432370 0.913050 0.856857 0.274 Uiso 0.75 1 calc R U P . .
 H61C H 0.428291 0.858422 0.892089 0.274 Uiso 0.75 1 calc R U P . .
 C62A C 0.4440(6) 0.7389(12) 0.8453(5) 0.153(6) Uani 0.5 1 d D . P A 1
 H62A H 0.446946 0.729697 0.820144 0.230 Uiso 0.5 1 calc R U P A 1
 H62B H 0.437973 0.683462 0.856648 0.230 Uiso 0.5 1 calc R U P A 1
 H62C H 0.469852 0.762730 0.854602 0.230 Uiso 0.5 1 calc R U P A 1
 C62B C 0.4242(13) 0.726(2) 0.8747(10) 0.161(13) Uiso 0.25 1 d D . P A 2
 H62D H 0.401010 0.698825 0.886983 0.241 Uiso 0.25 1 calc R U P A 2
 H62E H 0.444365 0.747641 0.891718 0.241 Uiso 0.25 1 calc R U P A 2
 H62F H 0.437494 0.683544 0.859488 0.241 Uiso 0.25 1 calc R U P A 2

loop_
  _atom_site_aniso_label
  _atom_site_aniso_U_11
  _atom_site_aniso_U_22
  _atom_site_aniso_U_33
  _atom_site_aniso_U_23
  _atom_site_aniso_U_13
  _atom_site_aniso_U_12
 O1 0.123(4) 0.114(4) 0.218(6) 0.024(4) -0.031(4) 0.033(3)
 O2 0.134(4) 0.204(7) 0.190(6) -0.016(5) -0.067(4) 0.070(4)
 O3 0.149(3) 0.053(2) 0.059(2) 0.0010(18) 0.004(2) 0.016(2)
 O4 0.143(3) 0.048(2) 0.062(2) 0.0064(17) 0.009(2) 0.012(2)
 O5 0.163(4) 0.051(3) 0.075(3) -0.0050(18) 0.007(2) -0.001(2)
 O6 0.154(3) 0.049(2) 0.078(2) 0.0031(19) 0.024(3) -0.010(2)
 N1 0.156(4) 0.035(3) 0.056(3) -0.004(2) 0.018(3) 0.001(2)
 N2 0.136(4) 0.046(3) 0.049(2) 0.0039(19) 0.013(2) 0.003(2)
 N3 0.103(4) 0.072(3) 0.159(6) 0.009(3) -0.001(4) 0.031(3)
 N4 0.133(5) 0.107(4) 0.117(4) -0.006(3) -0.034(4) 0.047(4)
 N5 0.127(3) 0.038(2) 0.051(3) -0.002(2) 0.010(2) 0.013(2)
 N6 0.112(3) 0.039(2) 0.061(3) 0.002(2) 0.001(2) 0.008(2)
 C1 0.106(4) 0.038(3) 0.059(3) 0.008(2) -0.006(3) 0.006(3)
 C2 0.106(4) 0.048(3) 0.065(3) 0.006(2) 0.013(3) 0.022(3)
 C3 0.115(4) 0.042(3) 0.074(3) 0.002(2) -0.010(2) 0.018(3)
 C4 0.108(3) 0.056(3) 0.074(3) 0.002(2) -0.013(3) 0.024(3)
 C5 0.109(3) 0.064(3) 0.105(4) 0.007(3) -0.011(3) 0.020(3)
 C6 0.113(4) 0.057(3) 0.108(4) 0.017(3) 0.002(3) 0.018(3)
 C7 0.110(4) 0.053(3) 0.113(4) 0.004(3) 0.010(3) 0.022(3)
 C8 0.109(3) 0.048(3) 0.083(3) 0.001(2) -0.003(3) 0.012(3)
 C9 0.096(4) 0.047(3) 0.073(4) 0.000(3) 0.000(3) 0.006(3)
 C10 0.109(4) 0.042(3) 0.064(4) -0.004(2) -0.009(3) 0.011(3)
 C11 0.102(4) 0.036(3) 0.066(4) -0.001(3) 0.001(3) 0.005(3)
 C12 0.105(4) 0.042(3) 0.056(3) -0.004(3) 0.014(3) -0.003(3)
 C13 0.108(4) 0.037(3) 0.057(3) -0.001(2) 0.012(3) 0.004(3)
 C14 0.093(3) 0.043(3) 0.071(4) -0.012(3) 0.004(3) -0.004(2)
 C15 0.108(4) 0.055(3) 0.057(3) 0.014(3) 0.002(3) 0.010(3)
 C21 0.118(4) 0.046(3) 0.054(3) -0.004(2) -0.012(3) 0.019(3)
 C20 0.119(4) 0.045(3) 0.061(3) 0.005(3) -0.014(3) 0.014(3)
 C19 0.150(5) 0.045(3) 0.048(3) -0.003(3) -0.003(3) 0.012(3)
 C17 0.117(4) 0.044(3) 0.056(3) 0.004(2) 0.008(3) 0.002(3)
 C16 0.130(4) 0.048(3) 0.061(3) 0.004(3) 0.007(3) 0.031(3)
 C22 0.091(6) 0.118(6) 0.188(9) 0.013(6) -0.031(6) 0.043(5)
 C23 0.117(7) 0.112(6) 0.169(8) 0.011(6) -0.020(6) 0.056(5)
 C24 0.116(4) 0.058(4) 0.065(4) -0.002(3) 0.000(3) -0.006(3)
 C25 0.110(4) 0.045(3) 0.051(3) 0.002(3) 0.009(3) 0.012(3)
 C26 0.141(5) 0.038(3) 0.069(4) -0.010(3) 0.010(4) -0.002(3)
 C27 0.133(5) 0.047(4) 0.076(4) 0.010(3) 0.013(4) -0.008(3)
 O7 0.158(3) 0.049(2) 0.074(2) 0.0025(18) 0.026(2) 0.012(2)
 O8 0.178(4) 0.044(2) 0.054(2) 0.0025(17) 0.020(2) 0.004(2)
 O9 0.134(4) 0.127(4) 0.131(4) 0.036(3) 0.033(3) -0.018(3)
 O10 0.139(4) 0.113(4) 0.124(4) 0.010(3) -0.007(3) -0.032(3)
 O11 0.115(3) 0.097(3) 0.107(3) -0.013(3) 0.007(3) -0.014(2)
 O17 0.126(4) 0.094(3) 0.145(4) -0.037(3) 0.013(3) 0.001(3)
 N7 0.150(4) 0.039(3) 0.058(3) 0.003(2) 0.026(3) 0.017(2)
 N8 0.155(4) 0.052(3) 0.054(3) -0.005(2) 0.013(3) 0.006(3)
 N9 0.092(3) 0.097(4) 0.099(4) 0.016(3) 0.012(3) 0.019(3)
 N10 0.122(4) 0.073(4) 0.085(3) 0.010(3) 0.010(3) 0.001(3)
 N11 0.109(4) 0.057(3) 0.079(3) 0.000(2) 0.005(3) 0.002(3)
 N12 0.140(5) 0.050(3) 0.086(4) -0.019(2) 0.022(3) -0.009(3)
 C28 0.128(5) 0.050(3) 0.064(3) 0.004(3) 0.009(4) 0.024(3)
 C29 0.143(6) 0.060(4) 0.068(4) 0.004(3) 0.024(3) 0.031(4)
 C30 0.130(4) 0.055(3) 0.054(3) 0.003(3) 0.023(3) 0.015(3)
 C31 0.139(5) 0.048(3) 0.076(4) -0.001(3) 0.018(3) 0.007(3)
 C32 0.153(5) 0.040(3) 0.058(4) -0.005(3) 0.027(3) 0.003(3)
 C33 0.129(4) 0.056(4) 0.057(4) 0.002(3) 0.022(3) 0.008(3)
 C34 0.144(5) 0.048(3) 0.058(4) -0.001(3) 0.021(3) 0.011(3)
 C35 0.143(5) 0.057(4) 0.060(4) -0.005(3) 0.015(3) 0.015(3)
 C36 0.121(4) 0.052(3) 0.060(3) 0.007(2) 0.009(3) 0.021(3)
 C37 0.114(4) 0.058(3) 0.067(3) 0.005(2) 0.004(3) 0.015(2)
 C38 0.114(4) 0.056(3) 0.083(4) 0.016(3) 0.004(3) 0.016(3)
 C39 0.108(4) 0.071(4) 0.080(4) 0.017(2) -0.001(3) 0.017(3)
 C40 0.099(4) 0.076(3) 0.090(4) 0.012(3) 0.005(3) 0.015(3)
 C41 0.111(4) 0.067(3) 0.079(4) 0.010(3) 0.008(3) 0.027(3)
 C42 0.126(5) 0.048(3) 0.059(3) 0.003(3) 0.016(3) 0.007(3)
 C43 0.144(6) 0.039(3) 0.065(4) -0.003(3) 0.012(4) -0.009(4)
 C44 0.110(5) 0.038(3) 0.088(4) -0.002(3) 0.035(4) 0.012(3)
 C45 0.119(5) 0.050(3) 0.076(4) 0.012(3) 0.018(4) -0.011(4)
 C46 0.117(5) 0.047(3) 0.067(4) 0.006(3) 0.017(4) 0.009(3)
 C47 0.129(5) 0.050(3) 0.059(4) 0.007(3) 0.021(4) 0.009(3)
 C48 0.134(5) 0.033(3) 0.083(4) 0.004(3) 0.024(3) 0.005(3)
 C49 0.135(5) 0.036(3) 0.084(4) -0.001(3) 0.010(3) 0.004(3)
 C50 0.108(5) 0.095(6) 0.118(6) 0.016(5) -0.014(5) 0.010(5)
 C51 0.112(5) 0.094(5) 0.101(5) 0.007(5) -0.008(4) -0.005(4)
 C52 0.134(7) 0.064(4) 0.076(4) 0.004(3) 0.014(4) -0.024(4)
 C53 0.143(6) 0.056(4) 0.098(5) -0.012(4) 0.026(5) -0.023(4)
 O12 0.174(4) 0.058(2) 0.088(3) -0.023(2) -0.017(3) 0.018(2)
 N13 0.134(4) 0.066(3) 0.072(3) -0.006(3) -0.015(3) 0.001(3)
 C54 0.146(6) 0.067(4) 0.143(6) -0.012(4) -0.037(5) -0.001(4)
 C55 0.158(6) 0.057(4) 0.100(5) -0.010(4) -0.020(5) 0.013(4)
 C56 0.179(7) 0.078(4) 0.098(5) -0.035(4) -0.029(4) 0.003(4)
 O13 0.141(4) 0.081(3) 0.147(4) -0.031(3) -0.007(3) -0.001(3)
 N14 0.129(4) 0.090(4) 0.116(5) -0.026(4) 0.001(3) -0.008(3)
 C57 0.186(8) 0.106(6) 0.144(8) -0.031(5) -0.019(6) 0.014(5)
 C58 0.128(5) 0.056(4) 0.157(7) -0.045(5) 0.012(5) -0.004(4)
 C59 0.135(6) 0.072(4) 0.172(7) -0.025(4) 0.010(5) 0.027(4)
 O15 0.172(5) 0.073(3) 0.076(3) -0.019(2) 0.031(3) 0.010(3)
 N16 0.192(8) 0.099(5) 0.133(7) -0.034(5) -0.019(5) 0.017(5)
 C60 0.207(9) 0.090(6) 0.142(8) -0.030(5) -0.035(7) 0.022(6)
 C61 0.246(14) 0.145(9) 0.156(10) -0.069(8) -0.078(10) 0.039(8)
 C62A 0.176(11) 0.128(11) 0.155(15) -0.036(10) -0.016(11) 0.019(9)

_geom_special_details
;
 All esds (except the esd in the dihedral angle between two l.s. planes)
 are estimated using the full covariance matrix.  The cell esds are taken
 into account individually in the estimation of esds in distances, angles
 and torsion angles; correlations between esds in cell parameters are only
 used when they are defined by crystal symmetry.  An approximate (isotropic)
 treatment of cell esds is used for estimating esds involving l.s. planes.
;
loop_
  _geom_bond_atom_site_label_1
  _geom_bond_atom_site_label_2
  _geom_bond_distance
  _geom_bond_site_symmetry_2
  _geom_bond_publ_flag
 O1 C22 1.190(8) . ?
 O2 C23 1.229(10) . ?
 O3 C24 1.230(6) . ?
 O4 C25 1.217(5) . ?
 O5 C26 1.214(6) . ?
 O6 C27 1.200(6) . ?
 N1 H1 0.8800 . ?
 N1 C19 1.340(5) . ?
 N1 C26 1.270(7) . ?
 N2 H2 0.8800 . ?
 N2 C20 1.355(5) . ?
 N2 C27 1.285(7) . ?
 N3 H3 0.8800 . ?
 N3 C6 1.362(8) . ?
 N3 C22 1.294(10) . ?
 N4 H4 0.8800 . ?
 N4 C5 1.411(8) . ?
 N4 C23 1.280(9) . ?
 N5 H5 0.8800 . ?
 N5 C12 1.323(6) . ?
 N5 C24 1.310(6) . ?
 N6 H6 0.8800 . ?
 N6 C11 1.378(6) . ?
 N6 C25 1.284(6) . ?
 C1 H1A 1.0000 . ?
 C1 C3 1.475(7) . ?
 C1 C9 1.495(7) . ?
 C1 C15 1.463(5) . ?
 C2 H2A 1.0000 . ?
 C2 C8 1.471(7) . ?
 C2 C14 1.483(7) . ?
 C2 C16 1.468(6) . ?
 C3 C4 1.355(7) . ?
 C3 C8 1.387(7) . ?
 C4 H4A 0.9500 . ?
 C4 C5 1.311(8) . ?
 C5 C6 1.366(8) . ?
 C6 C7 1.370(8) . ?
 C7 H7 0.9500 . ?
 C7 C8 1.340(8) . ?
 C9 C10 1.345(7) . ?
 C9 C14 1.385(7) . ?
 C10 H10 0.9500 . ?
 C10 C11 1.378(7) . ?
 C11 C12 1.379(7) . ?
 C12 C13 1.354(7) . ?
 C13 H13 0.9500 . ?
 C13 C14 1.333(7) . ?
 C15 C21 1.3900 . ?
 C15 C16 1.3900 . ?
 C21 H21 0.9500 . ?
 C21 C20 1.3900 . ?
 C20 C19 1.3900 . ?
 C19 C17 1.3900 . ?
 C17 H17 0.9500 . ?
 C17 C16 1.3900 . ?
 C22 C23 1.423(12) . ?
 C24 C25 1.460(7) . ?
 C26 C27 1.502(8) . ?
 O7 C48 1.215(6) . ?
 O8 C49 1.209(6) . ?
 O9 C50 1.180(8) . ?
 O10 C51 1.208(8) . ?
 O11 C52 1.194(8) . ?
 O17 C53 1.199(9) . ?
 N7 H7A 0.8800 . ?
 N7 C34 1.362(6) . ?
 N7 C48 1.296(6) . ?
 N8 H8 0.8800 . ?
 N8 C33 1.365(6) . ?
 N8 C49 1.341(7) . ?
 N9 H9 0.8800 . ?
 N9 C40 1.367(7) . ?
 N9 C50 1.356(9) . ?
 N10 H10A 0.8800 . ?
 N10 C39 1.372(7) . ?
 N10 C51 1.333(8) . ?
 N11 H11 0.8800 . ?
 N11 C45 1.351(8) . ?
 N11 C52 1.295(8) . ?
 N12 H12 0.8800 . ?
 N12 C44 1.386(8) . ?
 N12 C53 1.336(9) . ?
 C28 H28 1.0000 . ?
 C28 C31 1.519(7) . ?
 C28 C37 1.498(8) . ?
 C28 C42 1.455(8) . ?
 C29 H29 1.0000 . ?
 C29 C30 1.488(7) . ?
 C29 C36 1.481(8) . ?
 C29 C47 1.454(9) . ?
 C30 C31 1.359(7) . ?
 C30 C35 1.363(7) . ?
 C31 C32 1.358(7) . ?
 C32 H32 0.9500 . ?
 C32 C33 1.316(7) . ?
 C33 C34 1.339(7) . ?
 C34 C35 1.357(7) . ?
 C35 H35 0.9500 . ?
 C36 C37 1.376(7) . ?
 C36 C41 1.332(7) . ?
 C37 C38 1.334(8) . ?
 C38 H38 0.9500 . ?
 C38 C39 1.362(8) . ?
 C39 C40 1.357(8) . ?
 C40 C41 1.336(8) . ?
 C41 H41 0.9500 . ?
 C42 C43 1.378(8) . ?
 C42 C47 1.376(7) . ?
 C43 H43 0.9500 . ?
 C43 C44 1.322(8) . ?
 C44 C45 1.393(8) . ?
 C45 C46 1.345(8) . ?
 C46 H46 0.9500 . ?
 C46 C47 1.352(8) . ?
 C48 C49 1.433(8) . ?
 C50 C51 1.465(10) . ?
 C52 C53 1.521(9) . ?
 O12 C55 1.217(7) . ?
 N13 C54 1.435(8) . ?
 N13 C55 1.263(8) . ?
 N13 C56 1.429(7) . ?
 C54 H54A 0.9800 . ?
 C54 H54B 0.9800 . ?
 C54 H54C 0.9800 . ?
 C55 H55 0.9500 . ?
 C56 H56A 0.9800 . ?
 C56 H56B 0.9800 . ?
 C56 H56C 0.9800 . ?
 O13 C58 1.216(8) . ?
 N14 C57 1.424(9) . ?
 N14 C58 1.284(8) . ?
 N14 C59 1.486(9) . ?
 C57 H57A 0.9800 . ?
 C57 H57B 0.9800 . ?
 C57 H57C 0.9800 . ?
 C58 H58 0.9500 . ?
 C59 H59A 0.9800 . ?
 C59 H59B 0.9800 . ?
 C59 H59C 0.9800 . ?
 O15 C60 1.251(11) . ?
 N16 C60 1.316(13) . ?
 N16 C61 1.297(13) . ?
 N16 C62A 1.571(17) . ?
 N16 C62B 1.57(2) . ?
 C60 H60 0.9500 . ?
 C61 H61A 0.9800 . ?
 C61 H61B 0.9800 . ?
 C61 H61C 0.9800 . ?
 C62A H62A 0.9800 . ?
 C62A H62B 0.9800 . ?
 C62A H62C 0.9800 . ?
 C62B H62D 0.9800 . ?
 C62B H62E 0.9800 . ?
 C62B H62F 0.9800 . ?

loop_
  _geom_angle_atom_site_label_1
  _geom_angle_atom_site_label_2
  _geom_angle_atom_site_label_3
  _geom_angle
  _geom_angle_site_symmetry_1
  _geom_angle_site_symmetry_3
  _geom_angle_publ_flag
 C19 N1 H1 117.5 . . ?
 C26 N1 H1 117.5 . . ?
 C26 N1 C19 124.9(4) . . ?
 C20 N2 H2 118.3 . . ?
 C27 N2 H2 118.3 . . ?
 C27 N2 C20 123.4(4) . . ?
 C6 N3 H3 117.6 . . ?
 C22 N3 H3 117.6 . . ?
 C22 N3 C6 124.9(7) . . ?
 C5 N4 H4 117.9 . . ?
 C23 N4 H4 117.9 . . ?
 C23 N4 C5 124.2(7) . . ?
 C12 N5 H5 117.1 . . ?
 C24 N5 H5 117.1 . . ?
 C24 N5 C12 125.8(4) . . ?
 C11 N6 H6 118.5 . . ?
 C25 N6 H6 118.5 . . ?
 C25 N6 C11 123.0(4) . . ?
 C3 C1 H1A 114.1 . . ?
 C3 C1 C9 107.0(4) . . ?
 C9 C1 H1A 114.1 . . ?
 C15 C1 H1A 114.1 . . ?
 C15 C1 C3 103.3(4) . . ?
 C15 C1 C9 103.0(4) . . ?
 C8 C2 H2A 113.4 . . ?
 C8 C2 C14 106.9(4) . . ?
 C14 C2 H2A 113.4 . . ?
 C16 C2 H2A 113.4 . . ?
 C16 C2 C8 103.5(4) . . ?
 C16 C2 C14 105.4(4) . . ?
 C4 C3 C1 126.3(5) . . ?
 C4 C3 C8 119.8(5) . . ?
 C8 C3 C1 113.9(5) . . ?
 C3 C4 H4A 120.5 . . ?
 C5 C4 C3 118.9(5) . . ?
 C5 C4 H4A 120.5 . . ?
 C4 C5 N4 121.5(6) . . ?
 C4 C5 C6 123.2(6) . . ?
 C6 C5 N4 115.3(6) . . ?
 N3 C6 C5 119.3(6) . . ?
 N3 C6 C7 122.5(6) . . ?
 C5 C6 C7 118.2(6) . . ?
 C6 C7 H7 120.2 . . ?
 C8 C7 C6 119.7(6) . . ?
 C8 C7 H7 120.2 . . ?
 C3 C8 C2 113.7(5) . . ?
 C7 C8 C2 126.1(5) . . ?
 C7 C8 C3 120.1(6) . . ?
 C10 C9 C1 124.1(5) . . ?
 C10 C9 C14 122.2(5) . . ?
 C14 C9 C1 113.7(4) . . ?
 C9 C10 H10 121.5 . . ?
 C9 C10 C11 116.9(5) . . ?
 C11 C10 H10 121.5 . . ?
 N6 C11 C12 118.8(5) . . ?
 C10 C11 N6 119.4(4) . . ?
 C10 C11 C12 121.8(4) . . ?
 N5 C12 C11 117.5(5) . . ?
 N5 C12 C13 123.9(4) . . ?
 C13 C12 C11 118.5(5) . . ?
 C12 C13 H13 119.3 . . ?
 C14 C13 C12 121.3(5) . . ?
 C14 C13 H13 119.3 . . ?
 C9 C14 C2 113.4(5) . . ?
 C13 C14 C2 127.3(4) . . ?
 C13 C14 C9 119.2(5) . . ?
 C21 C15 C1 124.5(3) . . ?
 C21 C15 C16 120.0 . . ?
 C16 C15 C1 115.1(3) . . ?
 C15 C21 H21 120.0 . . ?
 C20 C21 C15 120.0 . . ?
 C20 C21 H21 120.0 . . ?
 N2 C20 C21 121.1(3) . . ?
 N2 C20 C19 118.9(3) . . ?
 C19 C20 C21 120.0 . . ?
 N1 C19 C20 117.9(3) . . ?
 N1 C19 C17 122.0(3) . . ?
 C20 C19 C17 120.0 . . ?
 C19 C17 H17 120.0 . . ?
 C16 C17 C19 120.0 . . ?
 C16 C17 H17 120.0 . . ?
 C15 C16 C2 112.5(3) . . ?
 C17 C16 C2 127.4(3) . . ?
 C17 C16 C15 120.0 . . ?
 O1 C22 N3 118.9(10) . . ?
 O1 C22 C23 124.3(10) . . ?
 N3 C22 C23 116.8(8) . . ?
 O2 C23 N4 121.7(9) . . ?
 O2 C23 C22 118.6(8) . . ?
 N4 C23 C22 119.5(9) . . ?
 O3 C24 N5 123.8(5) . . ?
 O3 C24 C25 119.6(5) . . ?
 N5 C24 C25 116.6(5) . . ?
 O4 C25 N6 122.5(4) . . ?
 O4 C25 C24 119.2(5) . . ?
 N6 C25 C24 118.3(5) . . ?
 O5 C26 N1 124.5(5) . . ?
 O5 C26 C27 118.1(6) . . ?
 N1 C26 C27 117.4(5) . . ?
 O6 C27 N2 121.9(5) . . ?
 O6 C27 C26 120.9(5) . . ?
 N2 C27 C26 117.1(6) . . ?
 C34 N7 H7A 118.8 . . ?
 C48 N7 H7A 118.8 . . ?
 C48 N7 C34 122.4(4) . . ?
 C33 N8 H8 117.9 . . ?
 C49 N8 H8 117.9 . . ?
 C49 N8 C33 124.3(5) . . ?
 C40 N9 H9 116.8 . . ?
 C50 N9 H9 116.8 . . ?
 C50 N9 C40 126.3(6) . . ?
 C39 N10 H10A 118.4 . . ?
 C51 N10 H10A 118.4 . . ?
 C51 N10 C39 123.2(6) . . ?
 C45 N11 H11 116.3 . . ?
 C52 N11 H11 116.3 . . ?
 C52 N11 C45 127.4(6) . . ?
 C44 N12 H12 115.8 . . ?
 C53 N12 H12 115.8 . . ?
 C53 N12 C44 128.4(6) . . ?
 C31 C28 H28 113.3 . . ?
 C37 C28 H28 113.3 . . ?
 C37 C28 C31 106.3(5) . . ?
 C42 C28 H28 113.3 . . ?
 C42 C28 C31 103.6(5) . . ?
 C42 C28 C37 106.2(4) . . ?
 C30 C29 H29 112.8 . . ?
 C36 C29 H29 112.8 . . ?
 C36 C29 C30 106.2(5) . . ?
 C47 C29 H29 112.8 . . ?
 C47 C29 C30 105.0(5) . . ?
 C47 C29 C36 106.5(4) . . ?
 C31 C30 C29 113.2(5) . . ?
 C31 C30 C35 120.3(5) . . ?
 C35 C30 C29 126.3(5) . . ?
 C30 C31 C28 112.7(5) . . ?
 C32 C31 C28 127.4(5) . . ?
 C32 C31 C30 119.9(5) . . ?
 C31 C32 H32 120.8 . . ?
 C33 C32 C31 118.3(5) . . ?
 C33 C32 H32 120.8 . . ?
 C32 C33 N8 119.5(5) . . ?
 C32 C33 C34 123.5(5) . . ?
 C34 C33 N8 116.9(5) . . ?
 C33 C34 N7 120.9(5) . . ?
 C33 C34 C35 118.9(5) . . ?
 C35 C34 N7 120.1(5) . . ?
 C30 C35 H35 120.6 . . ?
 C34 C35 C30 118.8(5) . . ?
 C34 C35 H35 120.6 . . ?
 C37 C36 C29 113.7(5) . . ?
 C41 C36 C29 126.2(5) . . ?
 C41 C36 C37 120.0(5) . . ?
 C36 C37 C28 112.0(5) . . ?
 C38 C37 C28 127.5(5) . . ?
 C38 C37 C36 120.5(5) . . ?
 C37 C38 H38 120.7 . . ?
 C37 C38 C39 118.7(6) . . ?
 C39 C38 H38 120.7 . . ?
 C38 C39 N10 120.3(6) . . ?
 C40 C39 N10 119.2(6) . . ?
 C40 C39 C38 120.5(6) . . ?
 C39 C40 N9 118.0(6) . . ?
 C41 C40 N9 121.8(6) . . ?
 C41 C40 C39 120.0(6) . . ?
 C36 C41 C40 120.3(6) . . ?
 C36 C41 H41 119.9 . . ?
 C40 C41 H41 119.9 . . ?
 C43 C42 C28 126.8(5) . . ?
 C47 C42 C28 114.1(6) . . ?
 C47 C42 C43 119.0(6) . . ?
 C42 C43 H43 120.3 . . ?
 C44 C43 C42 119.4(6) . . ?
 C44 C43 H43 120.3 . . ?
 N12 C44 C45 115.0(7) . . ?
 C43 C44 N12 123.0(6) . . ?
 C43 C44 C45 122.0(7) . . ?
 N11 C45 C44 119.0(7) . . ?
 C46 C45 N11 122.6(6) . . ?
 C46 C45 C44 118.4(7) . . ?
 C45 C46 H46 119.8 . . ?
 C45 C46 C47 120.5(6) . . ?
 C47 C46 H46 119.8 . . ?
 C42 C47 C29 112.7(6) . . ?
 C46 C47 C29 126.6(5) . . ?
 C46 C47 C42 120.6(6) . . ?
 O7 C48 N7 122.4(5) . . ?
 O7 C48 C49 118.2(5) . . ?
 N7 C48 C49 119.3(5) . . ?
 O8 C49 N8 121.5(5) . . ?
 O8 C49 C48 122.5(5) . . ?
 N8 C49 C48 116.0(5) . . ?
 O9 C50 N9 123.0(8) . . ?
 O9 C50 C51 123.2(8) . . ?
 N9 C50 C51 113.7(8) . . ?
 O10 C51 N10 122.7(7) . . ?
 O10 C51 C50 117.7(7) . . ?
 N10 C51 C50 119.5(7) . . ?
 O11 C52 N11 126.3(6) . . ?
 O11 C52 C53 117.0(8) . . ?
 N11 C52 C53 116.7(7) . . ?
 O17 C53 N12 125.1(7) . . ?
 O17 C53 C52 121.4(8) . . ?
 N12 C53 C52 113.4(8) . . ?
 C55 N13 C54 122.6(5) . . ?
 C55 N13 C56 119.9(6) . . ?
 C56 N13 C54 117.5(5) . . ?
 N13 C54 H54A 109.5 . . ?
 N13 C54 H54B 109.5 . . ?
 N13 C54 H54C 109.5 . . ?
 H54A C54 H54B 109.5 . . ?
 H54A C54 H54C 109.5 . . ?
 H54B C54 H54C 109.5 . . ?
 O12 C55 N13 125.8(6) . . ?
 O12 C55 H55 117.1 . . ?
 N13 C55 H55 117.1 . . ?
 N13 C56 H56A 109.5 . . ?
 N13 C56 H56B 109.5 . . ?
 N13 C56 H56C 109.5 . . ?
 H56A C56 H56B 109.5 . . ?
 H56A C56 H56C 109.5 . . ?
 H56B C56 H56C 109.5 . . ?
 C57 N14 C59 116.5(6) . . ?
 C58 N14 C57 122.7(7) . . ?
 C58 N14 C59 120.7(7) . . ?
 N14 C57 H57A 109.5 . . ?
 N14 C57 H57B 109.5 . . ?
 N14 C57 H57C 109.5 . . ?
 H57A C57 H57B 109.5 . . ?
 H57A C57 H57C 109.5 . . ?
 H57B C57 H57C 109.5 . . ?
 O13 C58 N14 122.2(8) . . ?
 O13 C58 H58 118.9 . . ?
 N14 C58 H58 118.9 . . ?
 N14 C59 H59A 109.5 . . ?
 N14 C59 H59B 109.5 . . ?
 N14 C59 H59C 109.5 . . ?
 H59A C59 H59B 109.5 . . ?
 H59A C59 H59C 109.5 . . ?
 H59B C59 H59C 109.5 . . ?
 C60 N16 C62A 111.1(10) . . ?
 C60 N16 C62B 118.6(17) . . ?
 C61 N16 C60 126.8(11) . . ?
 C61 N16 C62A 119.6(12) . . ?
 C61 N16 C62B 106.4(18) . . ?
 O15 C60 N16 131.8(11) . . ?
 O15 C60 H60 114.1 . . ?
 N16 C60 H60 114.1 . . ?
 N16 C61 H61A 109.5 . . ?
 N16 C61 H61B 109.5 . . ?
 N16 C61 H61C 109.5 . . ?
 H61A C61 H61B 109.5 . . ?
 H61A C61 H61C 109.5 . . ?
 H61B C61 H61C 109.5 . . ?
 N16 C62A H62A 109.5 . . ?
 N16 C62A H62B 109.5 . . ?
 N16 C62A H62C 109.5 . . ?
 H62A C62A H62B 109.5 . . ?
 H62A C62A H62C 109.5 . . ?
 H62B C62A H62C 109.5 . . ?
 N16 C62B H62D 109.5 . . ?
 N16 C62B H62E 109.5 . . ?
 N16 C62B H62F 109.5 . . ?
 H62D C62B H62E 109.5 . . ?
 H62D C62B H62F 109.5 . . ?
 H62E C62B H62F 109.5 . . ?

loop_
  _geom_hbond_atom_site_label_D
  _geom_hbond_atom_site_label_H
  _geom_hbond_atom_site_label_A
  _geom_hbond_distance_DH
  _geom_hbond_distance_HA
  _geom_hbond_distance_DA
  _geom_hbond_angle_DHA
  _geom_hbond_site_symmetry_A
  _geom_hbond_publ_flag
 N2 H2 O4 0.88 1.84 2.718(5) 174.9 5_666 yes
 N4 H4 O9 0.88 2.19 2.820(8) 128.5 7_565 yes
 N4 H4 O10 0.88 2.17 2.973(8) 152.0 7_565 yes
 N5 H5 O8 0.88 1.84 2.716(5) 171.7 . yes
 N6 H6 O12 0.88 1.88 2.711(6) 157.8 . yes
 C10 H10 O12 0.95 2.37 3.086(6) 132.1 . yes
 N7 H7A O15 0.88 1.85 2.723(6) 172.2 . yes
 N8 H8 O3 0.88 1.83 2.693(5) 167.8 . yes
 N9 H9 O1 0.88 2.03 2.873(8) 159.8 2_565 yes
 N11 H11 O5 0.88 2.21 2.957(6) 142.9 7_576 yes
 N11 H11 O6 0.88 2.12 2.776(6) 130.8 7_576 yes
 N12 H12 O7 0.88 2.11 2.937(6) 155.2 3_646 yes
 N12 H12 O8 0.88 2.18 2.796(6) 126.4 3_646 yes
 C54 H54A O1 0.98 2.46 3.084(9) 121.5 8_655 yes

loop_
  _geom_torsion_atom_site_label_1
  _geom_torsion_atom_site_label_2
  _geom_torsion_atom_site_label_3
  _geom_torsion_atom_site_label_4
  _geom_torsion
  _geom_torsion_site_symmetry_1
  _geom_torsion_site_symmetry_2
  _geom_torsion_site_symmetry_3
  _geom_torsion_site_symmetry_4
  _geom_torsion_publ_flag
 O1 C22 C23 O2 2.8(14) . . . . ?
 O1 C22 C23 N4 177.8(8) . . . . ?
 O3 C24 C25 O4 -0.5(8) . . . . ?
 O3 C24 C25 N6 179.9(5) . . . . ?
 O5 C26 C27 O6 0.5(9) . . . . ?
 O5 C26 C27 N2 -177.1(5) . . . . ?
 N1 C19 C17 C16 175.3(4) . . . . ?
 N1 C26 C27 O6 -177.3(6) . . . . ?
 N1 C26 C27 N2 5.1(8) . . . . ?
 N2 C20 C19 N1 5.2(4) . . . . ?
 N2 C20 C19 C17 -179.4(4) . . . . ?
 N3 C6 C7 C8 -176.9(5) . . . . ?
 N3 C22 C23 O2 -178.1(8) . . . . ?
 N3 C22 C23 N4 -3.1(12) . . . . ?
 N4 C5 C6 N3 0.6(8) . . . . ?
 N4 C5 C6 C7 -177.7(5) . . . . ?
 N5 C12 C13 C14 175.9(5) . . . . ?
 N5 C24 C25 O4 179.8(5) . . . . ?
 N5 C24 C25 N6 0.2(8) . . . . ?
 N6 C11 C12 N5 2.6(7) . . . . ?
 N6 C11 C12 C13 -178.7(5) . . . . ?
 C1 C3 C4 C5 -177.9(5) . . . . ?
 C1 C3 C8 C2 2.6(6) . . . . ?
 C1 C3 C8 C7 179.8(5) . . . . ?
 C1 C9 C10 C11 -179.0(5) . . . . ?
 C1 C9 C14 C2 1.0(6) . . . . ?
 C1 C9 C14 C13 179.7(5) . . . . ?
 C1 C15 C21 C20 173.0(4) . . . . ?
 C1 C15 C16 C2 4.2(4) . . . . ?
 C1 C15 C16 C17 -173.6(3) . . . . ?
 C3 C1 C9 C10 124.8(5) . . . . ?
 C3 C1 C9 C14 -53.7(5) . . . . ?
 C3 C1 C15 C21 -120.1(4) . . . . ?
 C3 C1 C15 C16 53.1(4) . . . . ?
 C3 C4 C5 N4 175.5(5) . . . . ?
 C3 C4 C5 C6 -2.9(9) . . . . ?
 C4 C3 C8 C2 -178.2(5) . . . . ?
 C4 C3 C8 C7 -0.9(8) . . . . ?
 C4 C5 C6 N3 179.0(5) . . . . ?
 C4 C5 C6 C7 0.8(9) . . . . ?
 C5 N4 C23 O2 175.0(8) . . . . ?
 C5 N4 C23 C22 0.2(12) . . . . ?
 C5 C6 C7 C8 1.3(8) . . . . ?
 C6 N3 C22 O1 -175.9(6) . . . . ?
 C6 N3 C22 C23 4.9(11) . . . . ?
 C6 C7 C8 C2 175.7(5) . . . . ?
 C6 C7 C8 C3 -1.2(8) . . . . ?
 C8 C2 C14 C9 53.4(6) . . . . ?
 C8 C2 C14 C13 -125.1(6) . . . . ?
 C8 C2 C16 C15 -58.7(4) . . . . ?
 C8 C2 C16 C17 118.8(4) . . . . ?
 C8 C3 C4 C5 2.9(8) . . . . ?
 C9 C1 C3 C4 -127.5(5) . . . . ?
 C9 C1 C3 C8 51.7(5) . . . . ?
 C9 C1 C15 C21 128.5(3) . . . . ?
 C9 C1 C15 C16 -58.2(4) . . . . ?
 C9 C10 C11 N6 -179.6(5) . . . . ?
 C9 C10 C11 C12 -1.6(8) . . . . ?
 C10 C9 C14 C2 -177.5(5) . . . . ?
 C10 C9 C14 C13 1.2(8) . . . . ?
 C10 C11 C12 N5 -175.4(5) . . . . ?
 C10 C11 C12 C13 3.3(8) . . . . ?
 C11 N6 C25 O4 -178.3(5) . . . . ?
 C11 N6 C25 C24 1.3(8) . . . . ?
 C11 C12 C13 C14 -2.7(8) . . . . ?
 C12 N5 C24 O3 -179.9(5) . . . . ?
 C12 N5 C24 C25 -0.2(8) . . . . ?
 C12 C13 C14 C2 179.1(5) . . . . ?
 C12 C13 C14 C9 0.6(8) . . . . ?
 C14 C2 C8 C3 -55.7(6) . . . . ?
 C14 C2 C8 C7 127.2(6) . . . . ?
 C14 C2 C16 C15 53.3(4) . . . . ?
 C14 C2 C16 C17 -129.1(3) . . . . ?
 C14 C9 C10 C11 -0.6(8) . . . . ?
 C15 C1 C3 C4 124.2(5) . . . . ?
 C15 C1 C3 C8 -56.6(5) . . . . ?
 C15 C1 C9 C10 -126.7(5) . . . . ?
 C15 C1 C9 C14 54.8(5) . . . . ?
 C15 C21 C20 N2 179.3(4) . . . . ?
 C15 C21 C20 C19 0.0 . . . . ?
 C21 C15 C16 C2 177.8(3) . . . . ?
 C21 C15 C16 C17 0.0 . . . . ?
 C21 C20 C19 N1 -175.5(4) . . . . ?
 C21 C20 C19 C17 0.0 . . . . ?
 C20 N2 C27 O6 -179.0(5) . . . . ?
 C20 N2 C27 C26 -1.4(8) . . . . ?
 C20 C19 C17 C16 0.0 . . . . ?
 C19 N1 C26 O5 178.7(5) . . . . ?
 C19 N1 C26 C27 -3.7(8) . . . . ?
 C19 C17 C16 C2 -177.4(4) . . . . ?
 C19 C17 C16 C15 0.0 . . . . ?
 C16 C2 C8 C3 55.2(5) . . . . ?
 C16 C2 C8 C7 -121.8(6) . . . . ?
 C16 C2 C14 C9 -56.2(5) . . . . ?
 C16 C2 C14 C13 125.2(5) . . . . ?
 C16 C15 C21 C20 0.0 . . . . ?
 C22 N3 C6 C5 -3.8(10) . . . . ?
 C22 N3 C6 C7 174.4(7) . . . . ?
 C23 N4 C5 C4 -177.5(7) . . . . ?
 C23 N4 C5 C6 1.0(10) . . . . ?
 C24 N5 C12 C11 -1.3(8) . . . . ?
 C24 N5 C12 C13 -179.8(5) . . . . ?
 C25 N6 C11 C10 175.3(5) . . . . ?
 C25 N6 C11 C12 -2.8(7) . . . . ?
 C26 N1 C19 C20 -1.4(7) . . . . ?
 C26 N1 C19 C17 -176.7(4) . . . . ?
 C27 N2 C20 C21 177.0(4) . . . . ?
 C27 N2 C20 C19 -3.7(6) . . . . ?
 O7 C48 C49 O8 -1.3(9) . . . . ?
 O7 C48 C49 N8 -179.9(5) . . . . ?
 O9 C50 C51 O10 -1.5(10) . . . . ?
 O9 C50 C51 N10 -179.6(6) . . . . ?
 O11 C52 C53 O17 0.6(9) . . . . ?
 O11 C52 C53 N12 -179.2(5) . . . . ?
 N7 C34 C35 C30 -177.3(6) . . . . ?
 N7 C48 C49 O8 176.3(6) . . . . ?
 N7 C48 C49 N8 -2.3(9) . . . . ?
 N8 C33 C34 N7 -2.0(9) . . . . ?
 N8 C33 C34 C35 -178.7(5) . . . . ?
 N9 C40 C41 C36 174.5(5) . . . . ?
 N9 C50 C51 O10 178.1(6) . . . . ?
 N9 C50 C51 N10 0.0(9) . . . . ?
 N10 C39 C40 N9 2.3(8) . . . . ?
 N10 C39 C40 C41 178.0(5) . . . . ?
 N11 C45 C46 C47 -177.8(5) . . . . ?
 N11 C52 C53 O17 -177.0(6) . . . . ?
 N11 C52 C53 N12 3.1(7) . . . . ?
 N12 C44 C45 N11 0.7(7) . . . . ?
 N12 C44 C45 C46 -179.4(4) . . . . ?
 C28 C31 C32 C33 -173.2(6) . . . . ?
 C28 C37 C38 C39 174.3(5) . . . . ?
 C28 C42 C43 C44 -177.7(5) . . . . ?
 C28 C42 C47 C29 -1.4(6) . . . . ?
 C28 C42 C47 C46 179.2(4) . . . . ?
 C29 C30 C31 C28 -0.2(8) . . . . ?
 C29 C30 C31 C32 -178.9(6) . . . . ?
 C29 C30 C35 C34 176.0(6) . . . . ?
 C29 C36 C37 C28 -1.3(7) . . . . ?
 C29 C36 C37 C38 176.9(5) . . . . ?
 C29 C36 C41 C40 -173.9(6) . . . . ?
 C30 C29 C36 C37 57.1(6) . . . . ?
 C30 C29 C36 C41 -127.9(6) . . . . ?
 C30 C29 C47 C42 -56.2(6) . . . . ?
 C30 C29 C47 C46 123.1(6) . . . . ?
 C30 C31 C32 C33 5.3(9) . . . . ?
 C31 C28 C37 C36 -54.3(6) . . . . ?
 C31 C28 C37 C38 127.6(6) . . . . ?
 C31 C28 C42 C43 -126.9(5) . . . . ?
 C31 C28 C42 C47 57.1(6) . . . . ?
 C31 C30 C35 C34 0.4(9) . . . . ?
 C31 C32 C33 N8 176.4(6) . . . . ?
 C31 C32 C33 C34 -5.8(10) . . . . ?
 C32 C33 C34 N7 -179.9(6) . . . . ?
 C32 C33 C34 C35 3.4(10) . . . . ?
 C33 N8 C49 O8 178.3(6) . . . . ?
 C33 N8 C49 C48 -3.1(9) . . . . ?
 C33 C34 C35 C30 -0.6(9) . . . . ?
 C34 N7 C48 O7 -177.1(6) . . . . ?
 C34 N7 C48 C49 5.4(9) . . . . ?
 C35 C30 C31 C28 175.9(6) . . . . ?
 C35 C30 C31 C32 -2.8(9) . . . . ?
 C36 C29 C30 C31 -55.8(7) . . . . ?
 C36 C29 C30 C35 128.3(6) . . . . ?
 C36 C29 C47 C42 56.2(5) . . . . ?
 C36 C29 C47 C46 -124.5(5) . . . . ?
 C36 C37 C38 C39 -3.6(8) . . . . ?
 C37 C28 C31 C30 55.6(7) . . . . ?
 C37 C28 C31 C32 -125.7(7) . . . . ?
 C37 C28 C42 C43 121.3(5) . . . . ?
 C37 C28 C42 C47 -54.6(5) . . . . ?
 C37 C36 C41 C40 0.9(8) . . . . ?
 C37 C38 C39 N10 -175.7(5) . . . . ?
 C37 C38 C39 C40 3.5(8) . . . . ?
 C38 C39 C40 N9 -176.9(5) . . . . ?
 C38 C39 C40 C41 -1.2(9) . . . . ?
 C39 N10 C51 O10 -176.8(6) . . . . ?
 C39 N10 C51 C50 1.2(9) . . . . ?
 C39 C40 C41 C36 -1.0(9) . . . . ?
 C40 N9 C50 O9 179.6(6) . . . . ?
 C40 N9 C50 C51 0.0(9) . . . . ?
 C41 C36 C37 C28 -176.7(5) . . . . ?
 C41 C36 C37 C38 1.5(8) . . . . ?
 C42 C28 C31 C30 -56.0(6) . . . . ?
 C42 C28 C31 C32 122.6(7) . . . . ?
 C42 C28 C37 C36 55.5(6) . . . . ?
 C42 C28 C37 C38 -122.6(6) . . . . ?
 C42 C43 C44 N12 179.1(5) . . . . ?
 C42 C43 C44 C45 1.2(8) . . . . ?
 C43 C42 C47 C29 -177.6(5) . . . . ?
 C43 C42 C47 C46 3.0(7) . . . . ?
 C43 C44 C45 N11 178.7(5) . . . . ?
 C43 C44 C45 C46 -1.4(7) . . . . ?
 C44 N12 C53 O17 176.4(6) . . . . ?
 C44 N12 C53 C52 -3.8(8) . . . . ?
 C44 C45 C46 C47 2.3(7) . . . . ?
 C45 N11 C52 O11 -178.4(5) . . . . ?
 C45 N11 C52 C53 -1.0(8) . . . . ?
 C45 C46 C47 C29 177.5(5) . . . . ?
 C45 C46 C47 C42 -3.2(8) . . . . ?
 C47 C29 C30 C31 56.8(7) . . . . ?
 C47 C29 C30 C35 -119.1(6) . . . . ?
 C47 C29 C36 C37 -54.5(6) . . . . ?
 C47 C29 C36 C41 120.5(6) . . . . ?
 C47 C42 C43 C44 -2.0(7) . . . . ?
 C48 N7 C34 C33 -3.2(9) . . . . ?
 C48 N7 C34 C35 173.4(6) . . . . ?
 C49 N8 C33 C32 -176.8(6) . . . . ?
 C49 N8 C33 C34 5.2(9) . . . . ?
 C50 N9 C40 C39 -1.2(9) . . . . ?
 C50 N9 C40 C41 -176.8(6) . . . . ?
 C51 N10 C39 C38 176.8(6) . . . . ?
 C51 N10 C39 C40 -2.4(9) . . . . ?
 C52 N11 C45 C44 -1.0(8) . . . . ?
 C52 N11 C45 C46 179.1(5) . . . . ?
 C53 N12 C44 C43 -176.1(5) . . . . ?
 C53 N12 C44 C45 2.0(8) . . . . ?
 C54 N13 C55 O12 1.7(11) . . . . ?
 C56 N13 C55 O12 -175.6(7) . . . . ?
 C57 N14 C58 O13 -2.6(11) . . . . ?
 C59 N14 C58 O13 -177.2(7) . . . . ?
 C61 N16 C60 O15 178.4(14) . . . . ?
 C62A N16 C60 O15 17(2) . . . . ?
 C62B N16 C60 O15 -38(3) . . . . ?

_shelx_res_file
;
TITL u0242_a.res in Pbca
    u0242.res
    created by SHELXL-2018/3 at 12:10:10 on 23-Jun-2022
REM Old TITL U0242 in Pbca
REM SHELXT solution in Pbca: R1 0.369, Rweak 0.029, Alpha 0.064
REM <I/s> 0.647 for 1121 systematic absences, Orientation as input
REM Formula found by SHELXT: C72 N10 O17
CELL 0.71073 32.3002 15.4229 38.4359 90 90 90
ZERR 8 0.0018 0.0006 0.0022 0 0 0
LATT 1
SYMM 0.5-X,-Y,0.5+Z
SYMM -X,0.5+Y,0.5-Z
SYMM 0.5+X,0.5-Y,-Z
SFAC C H N O
UNIT 482 378 118 118
EQIV $1 1-X,1-Y,1-Z
EQIV $2 +X,0.5-Y,-0.5+Z
EQIV $3 0.5-X,1-Y,0.5+Z
EQIV $4 +X,1.5-Y,0.5+Z
EQIV $5 1-X,-0.5+Y,1.5-Z
EQIV $6 0.5-X,-0.5+Y,+Z
RIGU 0.002 0.002 O15 > C62A
SADI N16 C62A N16 C62B
RIGU 0.002 0.002 C8 C7 C6 C5 C4 C3
RIGU 0.002 0.002 C36 C41 C40 C39 C38 C37

L.S. 50
PLAN  61
SIZE 0.1 0.1 0.1
TEMP -173.14(11)
CONF
HTAB N2 O4_$1
HTAB N4 O9_$2
HTAB N4 O10_$2
HTAB N5 O8
HTAB N6 O12
HTAB C10 O12
HTAB N7 O15
HTAB N8 O3
HTAB N9 O1_$3
HTAB N11 O5_$4
HTAB N11 O6_$4
HTAB N12 O7_$5
HTAB N12 O8_$5
HTAB C54 O1_$6
BOND
list 4
MORE -1
BOND $H
fmap 2 53
acta
SHEL 999 1
OMIT 7 1 2
OMIT 3 5 7
OMIT 4 2 3
OMIT 2 0 6
OMIT 7 2 4
OMIT 0 2 4
OMIT 7 2 11
OMIT 5 1 7
OMIT 6 1 2
OMIT 3 7 3
OMIT 14 3 5
OMIT 0 10 8
OMIT 0 0 8
OMIT 4 1 11
OMIT 8 6 3
OMIT 5 0 8
OMIT 4 2 5
OMIT 13 2 6
OMIT 8 2 9
OMIT 2 7 5
OMIT 0 6 2
OMIT 7 5 3
OMIT 14 2 7
OMIT 6 2 0
OMIT 0 0 6
OMIT 8 5 6
OMIT 1 3 1
OMIT 4 2 16
OMIT 11 0 8
OMIT 6 4 13
OMIT 2 2 4
OMIT 4 1 7
OMIT 7 2 15
OMIT 3 2 3
OMIT 9 2 11
OMIT 5 7 1
OMIT 6 6 1
OMIT 2 1 19
OMIT 7 2 5
OMIT 15 6 5
OMIT 1 9 12
OMIT 4 0 4
OMIT 7 0 8
OMIT 6 1 15
OMIT 4 5 0
OMIT 6 3 9
OMIT 2 5 0
OMIT 3 1 8
OMIT 3 3 3
OMIT 1 3 17
OMIT 8 5 5
OMIT 11 7 1
OMIT 5 4 6
OMIT 15 2 5
OMIT 11 3 1
OMIT 6 2 8
OMIT 14 4 2
OMIT 6 4 0
OMIT 3 0 10
OMIT 3 2 18
OMIT 1 0 10
OMIT 12 4 1
OMIT 9 4 6
OMIT 10 5 5
OMIT 3 2 6
OMIT 18 3 1
OMIT 5 4 2
OMIT 2 2 16
OMIT 2 8 4
OMIT 4 10 3
OMIT 12 3 4
OMIT 1 2 18
OMIT 5 1 4
OMIT 16 0 2
OMIT 6 0 20
REM <olex2.extras>
REM <HklSrc "%.\\u0242_sqd.hkl">
REM </olex2.extras>

WGHT    0.184700    8.616500
FVAR       1.48247
O1    4    0.181006    0.709237    0.450005    11.00000    0.12278    0.11437 =
         0.21766    0.02389   -0.03132    0.03271
O2    4    0.207760    0.603594    0.399271    11.00000    0.13427    0.20409 =
         0.18995   -0.01608   -0.06748    0.07006
O3    4    0.450144    0.413721    0.659028    11.00000    0.14926    0.05341 =
         0.05912    0.00105    0.00352    0.01643
O4    4    0.472678    0.302894    0.609400    11.00000    0.14329    0.04773 =
         0.06157    0.00644    0.00929    0.01235
O5    4    0.499864    1.041106    0.453026    11.00000    0.16311    0.05070 =
         0.07502   -0.00498    0.00677   -0.00071
O6    4    0.533806    0.924238    0.409604    11.00000    0.15363    0.04891 =
         0.07793    0.00311    0.02356   -0.00969
N1    3    0.464618    0.936422    0.478089    11.00000    0.15610    0.03514 =
         0.05582   -0.00447    0.01844    0.00078
AFIX  43
H1    2    0.454505    0.973367    0.493327    11.00000   -1.20000
AFIX   0
N2    3    0.496255    0.822639    0.432813    11.00000    0.13648    0.04597 =
         0.04919    0.00385    0.01267    0.00271
AFIX  43
H2    2    0.506784    0.784483    0.418270    11.00000   -1.20000
AFIX   0
N3    3    0.239752    0.697582    0.475349    11.00000    0.10278    0.07179 =
         0.15906    0.00930   -0.00082    0.03086
AFIX  43
H3    2    0.229983    0.729679    0.492405    11.00000   -1.20000
AFIX   0
N4    3    0.267504    0.594030    0.426009    11.00000    0.13272    0.10750 =
         0.11654   -0.00558   -0.03421    0.04659
AFIX  43
H4    2    0.276298    0.558565    0.409667    11.00000   -1.20000
AFIX   0
N5    3    0.426711    0.504301    0.617915    11.00000    0.12652    0.03784 =
         0.05123   -0.00209    0.00998    0.01298
AFIX  43
H5    2    0.419166    0.541395    0.634115    11.00000   -1.20000
AFIX   0
N6    3    0.449526    0.391692    0.569328    11.00000    0.11207    0.03913 =
         0.06054    0.00196    0.00112    0.00769
AFIX  43
H6    2    0.456382    0.354520    0.552941    11.00000   -1.20000
AFIX   0
C1    1    0.404597    0.597952    0.480450    11.00000    0.10650    0.03803 =
         0.05946    0.00771   -0.00572    0.00587
AFIX  13
H1A   2    0.415039    0.557610    0.462069    11.00000   -1.20000
AFIX   0
C2    1    0.378017    0.702715    0.527629    11.00000    0.10587    0.04777 =
         0.06526    0.00647    0.01270    0.02163
AFIX  13
H2A   2    0.367560    0.743378    0.545889    11.00000   -1.20000
AFIX   0
C3    1    0.360261    0.619355    0.477276    11.00000    0.11455    0.04226 =
         0.07383    0.00247   -0.01042    0.01777
C4    1    0.333969    0.590113    0.452431    11.00000    0.10821    0.05640 =
         0.07425    0.00189   -0.01290    0.02429
AFIX  43
H4A   2    0.343242    0.550480    0.435190    11.00000   -1.20000
AFIX   0
C5    1    0.295533    0.617403    0.452575    11.00000    0.10882    0.06355 =
         0.10461    0.00664   -0.01117    0.01989
C6    1    0.279953    0.671412    0.477518    11.00000    0.11258    0.05665 =
         0.10778    0.01651    0.00197    0.01837
C7    1    0.306015    0.699008    0.503373    11.00000    0.10988    0.05347 =
         0.11333    0.00425    0.01028    0.02174
AFIX  43
H7    2    0.295953    0.735626    0.521359    11.00000   -1.20000
AFIX   0
C8    1    0.345765    0.674104    0.503172    11.00000    0.10889    0.04786 =
         0.08315    0.00068   -0.00282    0.01192
C9    1    0.411395    0.566452    0.516802    11.00000    0.09636    0.04685 =
         0.07261    0.00017   -0.00043    0.00595
C10   1    0.428510    0.489504    0.524794    11.00000    0.10928    0.04231 =
         0.06375   -0.00360   -0.00853    0.01067
AFIX  43
H10   2    0.437768    0.450710    0.507243    11.00000   -1.20000
AFIX   0
C11   1    0.432001    0.469512    0.559618    11.00000    0.10213    0.03641 =
         0.06586   -0.00069    0.00066    0.00494
C12   1    0.419541    0.526468    0.585208    11.00000    0.10469    0.04232 =
         0.05635   -0.00413    0.01403   -0.00333
C13   1    0.401594    0.602086    0.575528    11.00000    0.10843    0.03656 =
         0.05721   -0.00133    0.01165    0.00362
AFIX  43
H13   2    0.391795    0.640765    0.592912    11.00000   -1.20000
AFIX   0
C14   1    0.397408    0.623316    0.542083    11.00000    0.09324    0.04346 =
         0.07141   -0.01186    0.00403   -0.00447
AFIX  66
C15   1    0.424677    0.682950    0.480466    11.00000    0.10789    0.05487 =
         0.05717    0.01443    0.00231    0.00952
C21   1    0.453733    0.709851    0.456071    11.00000    0.11809    0.04619 =
         0.05369   -0.00402   -0.01201    0.01927
AFIX  43
H21   2    0.464083    0.669948    0.439372    11.00000   -1.20000
AFIX  65
C20   1    0.467646    0.795137    0.456111    11.00000    0.11857    0.04491 =
         0.06093    0.00538   -0.01407    0.01436
C19   1    0.452503    0.853522    0.480545    11.00000    0.14975    0.04470 =
         0.04842   -0.00345   -0.00298    0.01153
C17   1    0.423447    0.826622    0.504940    11.00000    0.11722    0.04445 =
         0.05581    0.00446    0.00818    0.00180
AFIX  43
H17   2    0.413097    0.866526    0.521639    11.00000   -1.20000
AFIX  65
C16   1    0.409534    0.741337    0.504900    11.00000    0.13042    0.04788 =
         0.06102    0.00398    0.00659    0.03085
AFIX   0
C22   1    0.214862    0.678753    0.450072    11.00000    0.09059    0.11781 =
         0.18822    0.01335   -0.03144    0.04345
C23   1    0.230115    0.621117    0.424168    11.00000    0.11735    0.11183 =
         0.16936    0.01150   -0.01998    0.05604
C24   1    0.444052    0.432009    0.628313    11.00000    0.11609    0.05763 =
         0.06472   -0.00185   -0.00010   -0.00638
C25   1    0.456311    0.370924    0.601173    11.00000    0.11008    0.04472 =
         0.05078    0.00169    0.00853    0.01161
C26   1    0.489591    0.965658    0.455428    11.00000    0.14130    0.03818 =
         0.06875   -0.00951    0.00973   -0.00224
C27   1    0.508811    0.901542    0.430851    11.00000    0.13296    0.04675 =
         0.07595    0.01016    0.01260   -0.00784

O7    4    0.388224    0.731598    0.718535    11.00000    0.15767    0.04920 =
         0.07399    0.00246    0.02615    0.01199
O8    4    0.411438    0.622497    0.668715    11.00000    0.17778    0.04411 =
         0.05414    0.00253    0.01985    0.00413
O9    4    0.287344    0.081079    0.913026    11.00000    0.13357    0.12671 =
         0.13051    0.03609    0.03313   -0.01833
O10   4    0.313249   -0.029610    0.864051    11.00000    0.13933    0.11316 =
         0.12442    0.00987   -0.00726   -0.03177
O11   4    0.619378    0.403447    0.923557    11.00000    0.11512    0.09745 =
         0.10656   -0.01287    0.00650   -0.01416
O17   4    0.647171    0.289609    0.876043    11.00000    0.12604    0.09355 =
         0.14529   -0.03670    0.01329    0.00105
N7    3    0.393243    0.627501    0.757491    11.00000    0.15044    0.03869 =
         0.05818    0.00292    0.02612    0.01739
AFIX  43
H7A   2    0.383257    0.661739    0.773771    11.00000   -1.20000
AFIX   0
N8    3    0.418537    0.518429    0.708403    11.00000    0.15484    0.05230 =
         0.05360   -0.00546    0.01305    0.00593
AFIX  43
H8    2    0.425250    0.481166    0.692008    11.00000   -1.20000
AFIX   0
N9    3    0.326768    0.183815    0.889152    11.00000    0.09204    0.09711 =
         0.09890    0.01568    0.01159    0.01901
AFIX  43
H9    2    0.318844    0.221021    0.905182    11.00000   -1.20000
AFIX   0
N10   3    0.351949    0.073975    0.839872    11.00000    0.12206    0.07262 =
         0.08532    0.01048    0.01009    0.00099
AFIX  43
H10A  2    0.360042    0.038498    0.823280    11.00000   -1.20000
AFIX   0
N11   3    0.557985    0.405659    0.897541    11.00000    0.10879    0.05686 =
         0.07893    0.00001    0.00542    0.00176
AFIX  43
H11   2    0.548521    0.442116    0.913255    11.00000   -1.20000
AFIX   0
N12   3    0.585169    0.297821    0.849524    11.00000    0.14033    0.05032 =
         0.08575   -0.01874    0.02243   -0.00934
AFIX  43
H12   2    0.594188    0.263447    0.832895    11.00000   -1.20000
AFIX   0
C28   1    0.446682    0.298327    0.796893    11.00000    0.12820    0.05039 =
         0.06385    0.00422    0.00874    0.02404
AFIX  13
H28   2    0.456902    0.258051    0.778401    11.00000   -1.20000
AFIX   0
C29   1    0.421523    0.401261    0.843674    11.00000    0.14349    0.05958 =
         0.06791    0.00400    0.02382    0.03104
AFIX  13
H29   2    0.411659    0.441661    0.862259    11.00000   -1.20000
AFIX   0
C30   1    0.417256    0.438267    0.808098    11.00000    0.12958    0.05533 =
         0.05377    0.00319    0.02328    0.01525
C31   1    0.430556    0.383773    0.782662    11.00000    0.13879    0.04816 =
         0.07593   -0.00128    0.01807    0.00696
C32   1    0.429188    0.409383    0.748867    11.00000    0.15331    0.04044 =
         0.05813   -0.00507    0.02713    0.00274
AFIX  43
H32   2    0.436164    0.370375    0.730659    11.00000   -1.20000
AFIX   0
C33   1    0.417957    0.489578    0.741986    11.00000    0.12865    0.05638 =
         0.05672    0.00202    0.02231    0.00767
C34   1    0.404485    0.545216    0.766202    11.00000    0.14410    0.04782 =
         0.05780   -0.00110    0.02067    0.01074
C35   1    0.404178    0.519876    0.800018    11.00000    0.14264    0.05732 =
         0.05978   -0.00512    0.01500    0.01549
AFIX  43
H35   2    0.395018    0.558302    0.817735    11.00000   -1.20000
AFIX   0
C36   1    0.398728    0.317947    0.843367    11.00000    0.12114    0.05216 =
         0.05983    0.00713    0.00901    0.02139
C37   1    0.412382    0.260816    0.818388    11.00000    0.11408    0.05784 =
         0.06655    0.00530    0.00380    0.01489
C38   1    0.396063    0.181589    0.816056    11.00000    0.11422    0.05644 =
         0.08329    0.01576    0.00420    0.01625
AFIX  43
H38   2    0.404287    0.143172    0.798015    11.00000   -1.20000
AFIX   0
C39   1    0.367366    0.156850    0.840060    11.00000    0.10762    0.07066 =
         0.08001    0.01660   -0.00097    0.01721
C40   1    0.354070    0.213372    0.864700    11.00000    0.09935    0.07614 =
         0.08965    0.01168    0.00533    0.01520
C41   1    0.369665    0.293552    0.865931    11.00000    0.11059    0.06669 =
         0.07948    0.01016    0.00764    0.02711
AFIX  43
H41   2    0.359992    0.333325    0.882964    11.00000   -1.20000
AFIX   0
C42   1    0.478754    0.324612    0.821295    11.00000    0.12552    0.04819 =
         0.05936    0.00341    0.01618    0.00664
C43   1    0.519175    0.296138    0.821992    11.00000    0.14371    0.03853 =
         0.06508   -0.00280    0.01194   -0.00920
AFIX  43
H43   2    0.528915    0.256695    0.804863    11.00000   -1.20000
AFIX   0
C44   1    0.544276    0.324187    0.846701    11.00000    0.10987    0.03830 =
         0.08797   -0.00224    0.03460    0.01212
C45   1    0.530942    0.380782    0.872638    11.00000    0.11909    0.05021 =
         0.07645    0.01213    0.01799   -0.01134
C46   1    0.491474    0.408602    0.871804    11.00000    0.11662    0.04687 =
         0.06687    0.00560    0.01709    0.00927
AFIX  43
H46   2    0.482032    0.448883    0.888735    11.00000   -1.20000
AFIX   0
C47   1    0.465162    0.379654    0.847050    11.00000    0.12879    0.05003 =
         0.05935    0.00666    0.02086    0.00871
C48   1    0.396726    0.657192    0.726080    11.00000    0.13369    0.03302 =
         0.08303    0.00371    0.02368    0.00474
C49   1    0.409541    0.599874    0.698781    11.00000    0.13499    0.03644 =
         0.08366   -0.00086    0.01049    0.00386
C50   1    0.310713    0.102729    0.891100    11.00000    0.10846    0.09501 =
         0.11796    0.01572   -0.01376    0.01025
C51   1    0.325309    0.044526    0.863587    11.00000    0.11232    0.09380 =
         0.10066    0.00733   -0.00812   -0.00509
C52   1    0.596231    0.381973    0.900916    11.00000    0.13438    0.06446 =
         0.07611    0.00441    0.01410   -0.02431
C53   1    0.612664    0.317845    0.874225    11.00000    0.14291    0.05579 =
         0.09808   -0.01176    0.02618   -0.02265

O12   4    0.456257    0.302226    0.508865    11.00000    0.17404    0.05751 =
         0.08750   -0.02296   -0.01706    0.01760
N13   3    0.424105    0.240697    0.464584    11.00000    0.13398    0.06577 =
         0.07237   -0.00571   -0.01508    0.00097
C54   1    0.399767    0.315064    0.455326    11.00000    0.14560    0.06653 =
         0.14260   -0.01207   -0.03739   -0.00109
AFIX 137
H54A  2    0.373065    0.312569    0.467391    11.00000   -1.50000
H54B  2    0.395130    0.315431    0.430129    11.00000   -1.50000
H54C  2    0.414489    0.367968    0.462137    11.00000   -1.50000
AFIX   0
C55   1    0.449622    0.241409    0.489468    11.00000    0.15803    0.05698 =
         0.09971   -0.01022   -0.02044    0.01328
AFIX  43
H55   2    0.465023    0.189858    0.493404    11.00000   -1.20000
AFIX   0
C56   1    0.417354    0.162649    0.445366    11.00000    0.17924    0.07822 =
         0.09849   -0.03512   -0.02931    0.00304
AFIX 137
H56A  2    0.387654    0.149767    0.444715    11.00000   -1.50000
H56B  2    0.432078    0.114698    0.456625    11.00000   -1.50000
H56C  2    0.427700    0.169958    0.421577    11.00000   -1.50000
AFIX   0

O13   4    0.532418    0.504793    0.574580    11.00000    0.14057    0.08079 =
         0.14724   -0.03099   -0.00651   -0.00081
N14   3    0.509544    0.635126    0.586330    11.00000    0.12852    0.09031 =
         0.11577   -0.02572    0.00126   -0.00822
C57   1    0.520579    0.631714    0.622182    11.00000    0.18554    0.10617 =
         0.14407   -0.03135   -0.01905    0.01377
AFIX 137
H57A  2    0.495429    0.628508    0.636385    11.00000   -1.50000
H57B  2    0.536209    0.683948    0.628370    11.00000   -1.50000
H57C  2    0.537693    0.580340    0.626460    11.00000   -1.50000
AFIX   0
C58   1    0.515537    0.571445    0.565417    11.00000    0.12803    0.05609 =
         0.15700   -0.04469    0.01204   -0.00448
AFIX  43
H58   2    0.506475    0.576577    0.541993    11.00000   -1.20000
AFIX   0
C59   1    0.487095    0.713993    0.574619    11.00000    0.13539    0.07228 =
         0.17165   -0.02539    0.00961    0.02653
AFIX 137
H59A  2    0.461108    0.719393    0.587599    11.00000   -1.50000
H59B  2    0.481060    0.709353    0.549701    11.00000   -1.50000
H59C  2    0.504312    0.765248    0.578834    11.00000   -1.50000
AFIX   0

O15   4    0.367610    0.726908    0.811948    10.75000    0.17220    0.07299 =
         0.07645   -0.01900    0.03106    0.00964
N16   3    0.407650    0.804159    0.852253    10.75000    0.19163    0.09878 =
         0.13289   -0.03429   -0.01948    0.01718
C60   1    0.376579    0.790330    0.830808    10.75000    0.20662    0.09002 =
         0.14221   -0.02989   -0.03476    0.02231
AFIX  43
H60   2    0.357469    0.837018    0.829385    10.75000   -1.20000
AFIX   0
C61   1    0.414551    0.873850    0.870216    10.75000    0.24577    0.14509 =
         0.15632   -0.06930   -0.07788    0.03855
AFIX 137
H61A  2    0.388209    0.902746    0.875276    10.75000   -1.50000
H61B  2    0.432370    0.913050    0.856857    10.75000   -1.50000
H61C  2    0.428291    0.858422    0.892089    10.75000   -1.50000
AFIX   0
PART 1
C62A  1    0.444025    0.738875    0.845254    10.50000    0.17576    0.12821 =
         0.15513   -0.03566   -0.01551    0.01860
AFIX 137
H62A  2    0.446946    0.729697    0.820144    10.50000   -1.50000
H62B  2    0.437973    0.683462    0.856648    10.50000   -1.50000
H62C  2    0.469852    0.762730    0.854602    10.50000   -1.50000
AFIX   0
PART 2
C62B  1    0.424191    0.726184    0.874732    10.25000    0.16093
AFIX 137
H62D  2    0.401010    0.698825    0.886983    10.25000   -1.50000
H62E  2    0.444365    0.747641    0.891718    10.25000   -1.50000
H62F  2    0.437494    0.683544    0.859488    10.25000   -1.50000
AFIX   0
HKLF 4


REM  u0242_a.res in Pbca
REM wR2 = 0.2999, GooF = S = 1.067, Restrained GooF = 1.066 for all data
REM R1 = 0.0936 for 6877 Fo > 4sig(Fo) and 0.1190 for all 9965 data
REM 819 parameters refined using 97 restraints

END

WGHT      0.1843      8.6468

REM Highest difference peak  0.387,  deepest hole -0.287,  1-sigma level  0.057
Q1    1   0.3397  0.7449  0.8214  11.00000  0.05    0.39
Q2    1   0.5368  0.9910  0.4630  11.00000  0.05    0.35
Q3    1   0.4600  0.6652  0.8464  11.00000  0.05    0.29
Q4    1   0.4353  0.7015  0.4733  11.00000  0.05    0.28
Q5    1   0.4600  0.7719  0.4618  11.00000  0.05    0.27
Q6    1   0.3634  0.0000  0.7984  11.00000  0.05    0.27
Q7    1   0.4398  1.0439  0.5032  11.00000  0.05    0.26
Q8    1   0.4566  0.7542  0.8043  11.00000  0.05    0.25
Q9    1   0.4389  0.8379  0.4784  11.00000  0.05    0.25
Q10   1   0.4226  0.2619  0.5220  11.00000  0.05    0.23
Q11   1   0.4137  0.7940  0.8825  11.00000  0.05    0.22
Q12   1   0.4405  0.7179  0.8443  11.00000  0.05    0.22
Q13   1   0.4102  0.4373  0.4232  11.00000  0.05    0.21
Q14   1   0.4219  0.9446  0.8772  11.00000  0.05    0.20
Q15   1   0.4231  0.8838  0.5552  11.00000  0.05    0.20
Q16   1   0.4999  0.9003  0.4785  11.00000  0.05    0.19
Q17   1   0.4386  0.8592  0.8418  11.00000  0.05    0.19
Q18   1   0.4361  0.6840  0.8778  11.00000  0.05    0.17
Q19   1   0.3561  0.3644  0.4633  11.00000  0.05    0.17
Q20   1   0.5614  0.6106  0.5783  11.00000  0.05    0.16
Q21   1   0.4517  0.1785  0.4127  11.00000  0.05    0.16
Q22   1   0.4510  0.7808  0.5077  11.00000  0.05    0.15
Q23   1   0.4216  0.6456  0.5392  11.00000  0.05    0.15
Q24   1   0.5195  0.6289  0.7970  11.00000  0.05    0.15
Q25   1   0.3392  0.6010  0.4604  11.00000  0.05    0.15
Q26   1   0.4272  0.4640  0.4563  11.00000  0.05    0.15
Q27   1   0.4627  0.9643  0.4173  11.00000  0.05    0.14
Q28   1   0.5228  0.5955  0.5182  11.00000  0.05    0.14
Q29   1   0.4632  0.4236  0.5008  11.00000  0.05    0.14
Q30   1   0.4665  0.9910  0.7958  11.00000  0.05    0.14
Q31   1   0.4927  0.4439  0.5608  11.00000  0.05    0.14
Q32   1   0.4818  0.3626  0.6518  11.00000  0.05    0.14
Q33   1   0.4971  0.3024  0.8210  11.00000  0.05    0.14
Q34   1   0.4392  0.5534  0.4598  11.00000  0.05    0.14
Q35   1   0.4230  0.2344  0.7015  11.00000  0.05    0.14
Q36   1   0.4220  0.4219  0.8493  11.00000  0.05    0.13
Q37   1   0.5568  0.5223  0.6140  11.00000  0.05    0.13
Q38   1   0.4342  0.4230  0.8549  11.00000  0.05    0.13
Q39   1   0.5129  0.3209  0.6012  11.00000  0.05    0.13
Q40   1   0.3438  0.2770  0.6380  11.00000  0.05    0.13
Q41   1   0.1542  0.6592  0.5252  11.00000  0.05    0.13
Q42   1   0.4653  0.2406  0.4510  11.00000  0.05    0.13
Q43   1   0.5036  0.5213  0.7024  11.00000  0.05    0.13
Q44   1   0.3439  0.7993  0.8595  11.00000  0.05    0.13
Q45   1   0.4557  0.8826  0.4156  11.00000  0.05    0.13
Q46   1   0.3941  0.3030  0.8598  11.00000  0.05    0.13
Q47   1   0.4033  0.8541  0.8955  11.00000  0.05    0.13
Q48   1   0.6543  0.3984  0.9311  11.00000  0.05    0.13
Q49   1   0.4982  0.7266  0.4749  11.00000  0.05    0.12
Q50   1   0.4765  0.3056  0.6204  11.00000  0.05    0.12
Q51   1   0.4033  0.5852  0.5193  11.00000  0.05    0.12
Q52   1   0.4628  0.8559  0.9062  11.00000  0.05    0.12
Q53   1   0.3773  0.5829  0.4788  11.00000  0.05    0.12
Q54   1   0.5955  0.4352  0.9237  11.00000  0.05    0.12
Q55   1   0.3056  0.8354  0.4402  11.00000  0.05    0.11
Q56   1   0.3602  0.0016  0.8769  11.00000  0.05    0.11
Q57   1   0.5581  0.8800  0.4054  11.00000  0.05    0.11
Q58   1   0.3795  0.2373  0.5223  11.00000  0.05    0.11
Q59   1   0.4588  0.1943  0.7126  11.00000  0.05    0.11
Q60   1   0.4763  0.0225  0.7673  11.00000  0.05    0.11
Q61   1   0.4041  0.2039  0.7165  11.00000  0.05    0.11
;
_shelx_res_checksum                83036
_shelx_hkl_file
;
   0   0   4  138597     465                                                        5983  337.60    0.00  1.0000
   0   0  -4  136148     465                                                        6505  337.60    0.00  1.0000
   0   0 -10   38274    1851                                                       25670   26.59    0.00  1.0000
   0   0  10   37006    1853                                                       24633   26.59    0.00  1.0000
   0   0 -12     909     485                                                        6120   36.10    0.00  1.0000
   0   0  12     833     495                                                        5921   36.10    0.00  1.0000
   0   0 -14    1599     173                                                         196  -40.53    0.00  1.0000
   0   0  14    2914     191                                                        -142  -40.53    0.00  1.0000
   0   0 -16     783     207                                                        1051  -45.34    0.00  1.0000
   0   0  16     587     233                                                        1308  -45.34    0.00  1.0000
   0   0  18    3194     242                                                         179   32.39    0.00  1.0000
   0   0 -18    3788     197                                                         339   32.39    0.00  1.0000
   0   0 -20     475     212                                                        -344   16.36    0.00  1.0000
   0   0  20       1     255                                                         513   16.36    0.00  1.0000
   0   0 -22   10066     686                                                        8485    6.17    0.00  1.0000
   0   0  24    7819     534                                                        4568  -15.65    0.00  1.0000
   0   0 -24   11193     530                                                        7218  -15.65    0.00  1.0000
   0   0 -26     934     253                                                         521   -5.80    0.00  1.0000
   0   0  26     974     304                                                         551   -5.80    0.00  1.0000
   0   0 -28    2842     413                                                        3560   -4.77    0.00  1.0000
   0   0  28    2613     445                                                        3304   -4.77    0.00  1.0000
   0   0  30    1427     448                                                        2487   -9.08    0.00  1.0000
   0   0 -30    1989     393                                                        3215   -9.08    0.00  1.0000
   0   0 -32      91     323                                                          20  -10.52    0.00  1.0000
   0   0  34   13921    1192                                                       15372   -4.50    0.00  1.0000
   0   0  36    5309     592                                                        6923   -7.76    0.00  1.0000
   0   0 -36    3868     637                                                        5261   -7.76    0.00  1.0000
   0   0  38    2864     407                                                        2636   -1.63    0.00  1.0000
   0   0 -38    1407     464                                                        1249   -1.63    0.00  1.0000
  -1   0   4   39438      67                                                         118  140.95    0.00  1.0000
   1   0  -4   40651      59                                                         193  140.95    0.00  1.0000
   1   0   4   40681      69                                                         183 -141.28    0.00  1.0000
  -1   0  -4   39046      63                                                          89 -141.28    0.00  1.0000
  -1   0  -6   52050    1457                                                       19531  -66.37    0.00  1.0000
   1   0  -6   52020    1457                                                       19552   66.26    0.00  1.0000
  -1   0   6   53276    1457                                                       20325   66.26    0.00  1.0000
   1   0   6   53004    1457                                                       20117  -66.37    0.00  1.0000
  -1   0  -8  189925     228                                                        2471 -289.89    0.00  1.0000
  -1   0   8  189215     239                                                        2395  289.86    0.00  1.0000
   1   0  -8  185966     223                                                        2042  289.86    0.00  1.0000
   1   0   8  190716     235                                                        2562 -289.89    0.00  1.0000
  -1   0  10   17007    2286                                                       32338  -37.10    0.00  1.0000
   1   0  10   15958    2285                                                       30666   36.63    0.00  1.0000
  -1   0 -10   16626    2285                                                       31589   36.63    0.00  1.0000
   1   0 -10   15437    2284                                                       30158  -37.10    0.00  1.0000
  -1   0  12    2023     177                                                         -11   33.77    0.00  1.0000
  -1   0 -12     788     162                                                         277  -33.57    0.00  1.0000
   1   0 -12    2023     161                                                         -91   33.77    0.00  1.0000
   1   0  12     854     191                                                         240  -33.57    0.00  1.0000
   1   0 -14    5304     171                                                         146  -63.76    0.00  1.0000
  -1   0 -14    5559     175                                                         112   63.93    0.00  1.0000
   1   0  14    5740     198                                                          88   63.93    0.00  1.0000
  -1   0  14    7210     202                                                        -196  -63.76    0.00  1.0000
   1   0  16    1833     210                                                          40   36.89    0.00  1.0000
  -1   0  16    1309     204                                                         172  -37.01    0.00  1.0000
   1   0 -16    1366     175                                                         152  -37.01    0.00  1.0000
  -1   0 -16    2049     175                                                          15   36.89    0.00  1.0000
  -1   0  18     825     343                                                        2046   12.40    0.00  1.0000
   1   0 -18    2314     325                                                        4175   12.40    0.00  1.0000
  -1   0 -18    2218     326                                                        4022  -12.26    0.00  1.0000
   1   0  18     603     356                                                        1671  -12.26    0.00  1.0000
  -1   0 -20   22030    1205                                                       20073    5.07    0.00  1.0000
   1   0 -20   22122    1207                                                       20108   -5.20    0.00  1.0000
  -1   0  22    8496     388                                                        3509   24.73    0.00  1.0000
   1   0  22    8329     380                                                        3376  -24.90    0.00  1.0000
   1   0 -22    7899     340                                                        3129   24.73    0.00  1.0000
  -1   0 -22    6528     332                                                        2269  -24.90    0.00  1.0000
   1   0  24     250     275                                                          39    7.19    0.00  1.0000
  -1   0 -24      92     255                                                        -131    7.19    0.00  1.0000
   1   0 -24     296     238                                                          53   -7.45    0.00  1.0000
  -1   0  24     460     287                                                         133   -7.45    0.00  1.0000
   1   0  26     208     316                                                        1295  -16.18    0.00  1.0000
  -1   0 -26     120     265                                                        1056  -16.18    0.00  1.0000
  -1   0  26      19     319                                                         676   16.24    0.00  1.0000
   1   0 -26      46     266                                                         806   16.24    0.00  1.0000
   1   0  28      28     337                                                          36   -8.47    0.00  1.0000
  -1   0 -28     127     288                                                          -9   -8.47    0.00  1.0000
  -1   0  28      44     337                                                         311    8.26    0.00  1.0000
   1   0 -28     173     294                                                         583    8.26    0.00  1.0000
  -1   0  30     258     247                                                         115   -4.00    0.00  1.0000
  -1   0  30     386     354                                                         205   -4.00    0.00  1.0000
   1   0 -30     556     290                                                         333   -4.00    0.00  1.0000
  -1   0 -30     437     296                                                         249    3.85    0.00  1.0000
   1   0  30     282     354                                                         136    3.85    0.00  1.0000
  -1   0  32     650     267                                                         815    2.29    0.00  1.0000
   1   0 -32     150     325                                                         234    2.29    0.00  1.0000
  -1   0 -32       0     332                                                          10   -2.03    0.00  1.0000
  -1   0  34    2263     332                                                        1743   -4.37    0.00  1.0000
   1   0 -34    1539     384                                                        1116   -4.37    0.00  1.0000
  -1   0 -34    1552     396                                                        1160    4.01    0.00  1.0000
  -1   0  36    5794     492                                                        5509   -1.42    0.00  1.0000
  -1   0 -36    3897     550                                                        3641    1.56    0.00  1.0000
   1   0 -36    4167     547                                                        3926   -1.42    0.00  1.0000
   1   0  38      16     367                                                        -494    3.05    0.00  1.0000
  -1   0  38     214     347                                                         112   -3.04    0.00  1.0000
  -1   0 -38     586     418                                                         406    3.05    0.00  1.0000
   1   0 -38      16     424                                                        -354   -3.04    0.00  1.0000
  -2   0  -2   38921      33                                                         147 -157.23    0.00  1.0000
   2   0   4    9915     109                                                         989   98.38    0.00  1.0000
  -2   0  -4    9538     105                                                        1113   98.38    0.00  1.0000
  -2   0   4   10077     108                                                         983   98.91    0.00  1.0000
   2   0  -4   10230      98                                                         936   98.91    0.00  1.0000
   2   0  -8   39103     778                                                       10201   72.64    0.00  1.0000
   2   0   8   39471     779                                                       10481   72.30    0.00  1.0000
  -2   0   8   39173     780                                                       10237   72.64    0.00  1.0000
  -2   0  -8   39626     777                                                       10561   72.30    0.00  1.0000
  -2   0  10    6744     186                                                         477   45.26    0.00  1.0000
   2   0  10    7822     167                                                         786   45.35    0.00  1.0000
   2   0 -10    7825     162                                                         794   45.26    0.00  1.0000
  -2   0 -10    7007     153                                                         543   45.35    0.00  1.0000
   2   0  12   11804    1235                                                       17327   17.26    0.00  1.0000
  -2   0 -12   11752    1234                                                       17264   17.26    0.00  1.0000
  -2   0  12   10177    1239                                                       15367   17.33    0.00  1.0000
   2   0 -12   10901    1233                                                       16253   17.33    0.00  1.0000
   2   0  14    2833     207                                                         158  -49.40    0.00  1.0000
  -2   0 -14    1981     173                                                         453  -49.40    0.00  1.0000
   2   0 -14    2996     169                                                         124  -49.46    0.00  1.0000
  -2   0  14    2972     198                                                         129  -49.46    0.00  1.0000
   2   0  16    1606     232                                                        1133   -4.82    0.00  1.0000
  -2   0 -16    1836     206                                                        1327   -4.82    0.00  1.0000
  -2   0  16    1951     253                                                        1404   -5.03    0.00  1.0000
   2   0 -16    1416     196                                                         957   -5.03    0.00  1.0000
   2   0  18    1618     226                                                         -80  -30.20    0.00  1.0000
  -2   0 -18    1618     196                                                         -12  -30.20    0.00  1.0000
   2   0 -18    1632     199                                                        -205  -30.33    0.00  1.0000
  -2   0  18    1836     229                                                           6  -30.33    0.00  1.0000
   2   0 -20     446     227                                                         576    2.16    0.00  1.0000
  -2   0  20     376     268                                                         496    2.16    0.00  1.0000
   2   0  20       7     250                                                          -6    1.99    0.00  1.0000
  -2   0 -20     747     247                                                         899    1.99    0.00  1.0000
   2   0  22   14209    1842                                                       28364  -36.95    0.00  1.0000
   2   0 -22   10285    1826                                                       22693  -36.96    0.00  1.0000
  -2   0  22   11042    1840                                                       23810  -36.96    0.00  1.0000
  -2   0 -22   11074    1829                                                       23855  -36.95    0.00  1.0000
   2   0  24     343     281                                                          93   -6.67    0.00  1.0000
   2   0 -24     946     252                                                         471   -6.80    0.00  1.0000
  -2   0  24     792     291                                                         364   -6.80    0.00  1.0000
  -2   0 -24     264     259                                                          54   -6.67    0.00  1.0000
  -2   0  26     431     199                                                         153   -6.30    0.00  1.0000
  -2   0 -26     350     237                                                         109   -6.21    0.00  1.0000
  -2   0  26     344     316                                                         103   -6.30    0.00  1.0000
   2   0  26      68     305                                                        -161   -6.21    0.00  1.0000
   2   0 -26      70     258                                                        -517   -6.30    0.00  1.0000
  -2   0  28     538     240                                                        1342  -10.09    0.00  1.0000
  -2   0  28     278     360                                                         907  -10.09    0.00  1.0000
   2   0 -28     411     298                                                        1137  -10.09    0.00  1.0000
  -2   0 -28     578     314                                                        1412  -10.16    0.00  1.0000
   2   0  28     137     353                                                         636  -10.16    0.00  1.0000
  -2   0  30    1378     246                                                        1150    2.41    0.00  1.0000
  -2   0  30     951     354                                                         763    2.41    0.00  1.0000
  -2   0 -30     732     315                                                         560    2.54    0.00  1.0000
   2   0 -30     402     282                                                         284    2.41    0.00  1.0000
   2   0  30     533     357                                                         388    2.54    0.00  1.0000
  -2   0  32     415     271                                                         764    5.45    0.00  1.0000
  -2   0 -32      80     327                                                         259    5.35    0.00  1.0000
   2   0 -32      54     317                                                         213    5.45    0.00  1.0000
  -2   0  34    1687     328                                                        2048   -3.14    0.00  1.0000
  -2   0 -34     941     388                                                        1197   -2.95    0.00  1.0000
   2   0 -34    1288     400                                                        1605   -3.14    0.00  1.0000
  -2   0  36    5308     595                                                        4410    4.84    0.00  1.0000
  -2   0 -36   10363     700                                                        9130    4.69    0.00  1.0000
   2   0 -36    9245     673                                                        8046    4.84    0.00  1.0000
   2   0  38      79     361                                                         168   -3.05    0.00  1.0000
  -2   0  38     211     345                                                         359   -3.33    0.00  1.0000
   2   0 -38      44     425                                                         122   -3.33    0.00  1.0000
  -2   0 -38     193     432                                                         322   -3.05    0.00  1.0000
  -3   0  -2  246524   12426                                                      173000   60.50    0.00  1.0000
   3   0   2  241836   12426                                                      169076   60.50    0.00  1.0000
   3   0  -4  573738   11524                                                      158170 -270.11    0.00  1.0000
   3   0   4  574899   11524                                                      159057  269.85    0.00  1.0000
  -3   0   4  563444   11524                                                      152787 -270.11    0.00  1.0000
  -3   0  -4  585383   11524                                                      164594  269.85    0.00  1.0000
  -3   0  -6   86790    2333                                                       33448  -83.88    0.00  1.0000
   3   0   6   84124    2333                                                       31801  -83.88    0.00  1.0000
  -3   0   6   82669    2333                                                       30896   83.90    0.00  1.0000
   3   0  -6   84011    2333                                                       31719   83.90    0.00  1.0000
  -3   0   8  407818   12296                                                      168599  171.19    0.00  1.0000
   3   0   8  416255   12295                                                      173676 -171.51    0.00  1.0000
  -3   0  -8  413008   12295                                                      171581 -171.51    0.00  1.0000
   3   0  -8  398902   12295                                                      162884  171.19    0.00  1.0000
   3   0 -10   10875     283                                                        3258   35.44    0.00  1.0000
  -3   0 -10   12194     287                                                        4011  -35.36    0.00  1.0000
  -3   0  10   11146     301                                                        3407   35.44    0.00  1.0000
   3   0  10   11882     302                                                        3833  -35.36    0.00  1.0000
  -3   0  10    9470     255                                                        2511   35.44    0.00  1.0000
   3   0  12    3330    1096                                                       15826  -51.13    0.00  1.0000
  -3   0 -12    3161    1089                                                       15455  -51.13    0.00  1.0000
   3   0 -12    3232    1089                                                       15592   51.07    0.00  1.0000
  -3   0  12    2256    1073                                                       13343   51.07    0.00  1.0000
   3   0  14   54928    4726                                                       59383   -7.00    0.00  1.0000
   3   0 -14   65767    4728                                                       70699    7.09    0.00  1.0000
  -3   0 -14   65646    4729                                                       70508   -7.00    0.00  1.0000
  -3   0  14   57579    4714                                                       62200    7.09    0.00  1.0000
   3   0 -16    5746     423                                                        5193   -2.81    0.00  1.0000
   3   0  16    6021     445                                                        5418    3.00    0.00  1.0000
  -3   0  16    4243     448                                                        3770   -2.81    0.00  1.0000
  -3   0 -16    5973     428                                                        5372    3.00    0.00  1.0000
  -3   0  16    5420     393                                                        4883   -2.81    0.00  1.0000
  -3   0 -18     383     748                                                       10174  -61.04    0.00  1.0000
   3   0 -18     245     745                                                        9450   61.24    0.00  1.0000
   3   0  18     184     752                                                        9002  -61.04    0.00  1.0000
  -3   0  18     237     718                                                        9400   61.24    0.00  1.0000
  -3   0  20   32416    2989                                                       41557   17.88    0.00  1.0000
   3   0 -20   32297    2987                                                       41422   17.88    0.00  1.0000
  -3   0 -20   31876    2988                                                       41037  -18.05    0.00  1.0000
   3   0  20   36157    2994                                                       45877  -18.05    0.00  1.0000
  -3   0  20   28733    2966                                                       37372   17.88    0.00  1.0000
  -3   0  22   10119     797                                                       11075   -3.49    0.00  1.0000
  -3   0 -22    9350     787                                                       10374    3.87    0.00  1.0000
   3   0 -22    7120     782                                                        7925   -3.49    0.00  1.0000
   3   0  22    9526     806                                                       10560    3.87    0.00  1.0000
  -3   0  22    8959     753                                                        9859   -3.49    0.00  1.0000
  -3   0  24    1761     187                                                         308  -18.33    0.00  1.0000
   3   0 -24     596     239                                                          -8  -18.33    0.00  1.0000
  -3   0 -24    1167     232                                                          94   18.37    0.00  1.0000
   3   0  24    2076     304                                                         445   18.37    0.00  1.0000
  -3   0  26     365     209                                                        1172   11.37    0.00  1.0000
  -3   0 -26     207     282                                                         862  -11.23    0.00  1.0000
   3   0  26      21     321                                                         381  -11.23    0.00  1.0000
   3   0 -26      18     268                                                         377   11.37    0.00  1.0000
  -3   0  28    1379     235                                                        1440   -0.61    0.00  1.0000
   3   0  28     178     343                                                         199    0.57    0.00  1.0000
   3   0 -28    1142     284                                                        1197   -0.61    0.00  1.0000
  -3   0 -28     693     300                                                         733    0.57    0.00  1.0000
  -3   0  30    2372     263                                                        1879   -4.02    0.00  1.0000
   3   0  30     796     348                                                         532    3.86    0.00  1.0000
   3   0 -30    1058     322                                                         738   -4.02    0.00  1.0000
  -3   0 -30    1276     310                                                         935    3.86    0.00  1.0000
   3   0 -32     281     318                                                        -213  -12.58    0.00  1.0000
  -3   0 -32    1810     347                                                         649   12.82    0.00  1.0000
  -3   0  32     607     268                                                          62  -12.58    0.00  1.0000
   3   0 -34       1     356                                                        -283   -0.68    0.00  1.0000
  -3   0 -34     592     372                                                         570    0.35    0.00  1.0000
  -3   0  34     367     293                                                         333   -0.68    0.00  1.0000
  -3   0 -36    1812     448                                                        1751    0.54    0.00  1.0000
   3   0 -36    1817     433                                                        1787   -0.26    0.00  1.0000
  -3   0  36    1558     350                                                        1530   -0.26    0.00  1.0000
  -3   0 -38      42     405                                                        -125    4.88    0.00  1.0000
   3   0 -38     280     415                                                          98   -5.14    0.00  1.0000
  -3   0  38    1023     331                                                         632   -5.14    0.00  1.0000
  -4   0   0   93510    2463                                                       34612   89.91    0.00  1.0000
   4   0   0   90979    2463                                                       33079   89.91    0.00  1.0000
   4   0   2  608677    8266                                                      119592 -326.13    0.00  1.0000
  -4   0  -2  601594    8266                                                      116464 -326.13    0.00  1.0000
   4   0   2  599784    8265                                                      115668 -326.13    0.00  1.0000
  -4   0   2  584892    8263                                                      109183 -326.13    0.00  1.0000
   4   0  -2  592118    8263                                                      112318 -326.13    0.00  1.0000
   4   0   4   63098     109                                                         905  166.02    0.00  1.0000
   4   0  -4   62366     103                                                         823  165.97    0.00  1.0000
  -4   0  -4   63897     112                                                        1003  166.02    0.00  1.0000
   4   0  -6  385493   18042                                                      238684   99.36    0.00  1.0000
   4   0   6  410096   18043                                                      258468   99.10    0.00  1.0000
   4   0  -8  110712    6089                                                       86171   29.42    0.00  1.0000
   4   0   8  118196    6089                                                       92270   30.06    0.00  1.0000
   4   0  -8  102915    6080                                                       79309   29.42    0.00  1.0000
   4   0  10   22296     717                                                       10976  -33.45    0.00  1.0000
   4   0 -10   20925     708                                                       10116  -33.09    0.00  1.0000
  -4   0  10   18471     691                                                        8433  -33.09    0.00  1.0000
   4   0  12   12715    1571                                                       21832   26.28    0.00  1.0000
   4   0 -12   13648    1568                                                       22989   26.13    0.00  1.0000
  -4   0  12   11518    1553                                                       20198   26.13    0.00  1.0000
   4   0  14    1528     220                                                         734   -9.01    0.00  1.0000
   4   0 -14    1259     179                                                         538   -9.23    0.00  1.0000
  -4   0  14    1622     132                                                         783   -9.23    0.00  1.0000
   4   0 -16    1921    1514                                                       20352   74.21    0.00  1.0000
   4   0  18    4579     238                                                          80  -57.52    0.00  1.0000
   4   0 -18    3114     203                                                         426  -57.40    0.00  1.0000
  -4   0  18    2554     154                                                         671  -57.40    0.00  1.0000
   4   0  20      48     366                                                        3401   48.99    0.00  1.0000
   4   0 -20      44     352                                                        3427   48.96    0.00  1.0000
  -4   0  20      39     311                                                        3479   48.96    0.00  1.0000
   4   0  22       6     270                                                        -312    1.84    0.00  1.0000
   4   0 -22       8     227                                                        -440    2.15    0.00  1.0000
  -4   0  22      11     171                                                          39    2.15    0.00  1.0000
   4   0  24    1561     299                                                         552   12.03    0.00  1.0000
   4   0 -24    1201     251                                                         348   12.01    0.00  1.0000
  -4   0  24     611     186                                                          76   12.01    0.00  1.0000
   4   0 -26       5     257                                                         -98   -1.69    0.00  1.0000
   4   0  26     496     300                                                         591   -1.53    0.00  1.0000
  -4   0  26     226     198                                                         299   -1.69    0.00  1.0000
   4   0 -28    1722     321                                                        1275   -4.35    0.00  1.0000
   4   0  28    1677     359                                                        1245   -4.25    0.00  1.0000
  -4   0  28    1772     256                                                        1318   -4.35    0.00  1.0000
   4   0  30     147     363                                                        -136    9.10    0.00  1.0000
   4   0 -30     142     282                                                        -142    8.93    0.00  1.0000
  -4   0  30     441     242                                                          83    8.93    0.00  1.0000
   4   0 -32    1083     380                                                        1558   -4.93    0.00  1.0000
  -4   0  32    1547     309                                                        2106   -4.93    0.00  1.0000
   4   0 -34      35     363                                                        -316    4.43    0.00  1.0000
  -4   0  34     317     285                                                         562    4.43    0.00  1.0000
   4   0 -36    2445     514                                                        2864   -3.05    0.00  1.0000
  -4   0  36    4167     446                                                        4708   -3.05    0.00  1.0000
   4   0 -38    1345     413                                                        1004    3.75    0.00  1.0000
  -4   0  38     799     324                                                         542    3.75    0.00  1.0000
   5   0   2  107018    4143                                                       57378   65.77    0.00  1.0000
  -5   0  -2  105538    4144                                                       56296   65.77    0.00  1.0000
   5   0  -2  106536    4141                                                       57207  -65.49    0.00  1.0000
   5   0   2  106176    4143                                                       56762   65.77    0.00  1.0000
   5   0   4   88066     246                                                        3083 -181.13    0.00  1.0000
   5   0  -4   86956     242                                                        2870  181.18    0.00  1.0000
  -5   0  -4   90044     254                                                        3462 -181.13    0.00  1.0000
   5   0  -6  368910   28367                                                      395503  -16.15    0.00  1.0000
   5   0   6  393422   28368                                                      421620   16.59    0.00  1.0000
   5   0  -6  351631   28362                                                      377605  -16.15    0.00  1.0000
  -5   0  -6  357583   28367                                                      384489   16.59    0.00  1.0000
   5   0 -10   18285    2197                                                       31581  -31.90    0.00  1.0000
   5   0  10   20794    2201                                                       35028   32.25    0.00  1.0000
   5   0 -10   16679    2185                                                       29458  -31.90    0.00  1.0000
  -5   0  10   15581    2185                                                       27993  -31.90    0.00  1.0000
   5   0  12     737     217                                                        1361    7.32    0.00  1.0000
   5   0 -12     558     199                                                        1127   -7.47    0.00  1.0000
  -5   0  12     850     156                                                        1529   -7.47    0.00  1.0000
   5   0 -14      93     432                                                        5046   46.10    0.00  1.0000
   5   0  14     203     444                                                        5637  -45.66    0.00  1.0000
  -5   0  14     118     411                                                        5218   46.10    0.00  1.0000
   5   0 -16   33309    1456                                                       18616   34.59    0.00  1.0000
  -5   0  16   35263    1440                                                       20084   34.59    0.00  1.0000
   5   0 -18    1607     207                                                         -51   30.10    0.00  1.0000
   5   0  18     620     246                                                         229  -30.06    0.00  1.0000
  -5   0  18     794     149                                                         142   30.10    0.00  1.0000
   5   0  20    6739     483                                                        5310    6.92    0.00  1.0000
   5   0 -20    6285     460                                                        4821   -7.39    0.00  1.0000
  -5   0  20    6918     425                                                        5377   -7.39    0.00  1.0000
   5   0 -22   15170    1157                                                       14252   -2.84    0.00  1.0000
  -5   0  22   16534    1131                                                       15575   -2.84    0.00  1.0000
   5   0  24     509     307                                                         904   -5.63    0.00  1.0000
   5   0 -24     410     247                                                         772    5.66    0.00  1.0000
  -5   0  24    1026     215                                                        1566    5.66    0.00  1.0000
   5   0  26    1253     339                                                        1401   -1.53    0.00  1.0000
   5   0 -26     796     269                                                         928    1.69    0.00  1.0000
  -5   0  26    1395     232                                                        1568    1.69    0.00  1.0000
   5   0  28    6769     570                                                        6252   -2.41    0.00  1.0000
   5   0 -28    5160     534                                                        4734    2.28    0.00  1.0000
  -5   0  28    6904     502                                                        6409    2.28    0.00  1.0000
   5   0  30      54     349                                                         -10   -5.54    0.00  1.0000
   5   0 -30      46     303                                                         190    5.25    0.00  1.0000
  -5   0  30      37     235                                                         170    5.25    0.00  1.0000
   5   0 -32    1248     366                                                        1455    2.12    0.00  1.0000
  -5   0  32    1958     310                                                        2216    2.12    0.00  1.0000
   5   0 -34     443     341                                                         306   -2.68    0.00  1.0000
  -5   0  34    1225     285                                                         988   -2.68    0.00  1.0000
   5   0 -36       5     400                                                         151   -7.50    0.00  1.0000
  -5   0  36     241     292                                                         650   -7.50    0.00  1.0000
   6   0   0  848279   33539                                                      465463  179.28    0.00  1.0000
   6   0   0  838458   33538                                                      458195  179.28    0.00  1.0000
   6   0   2   84466     580                                                        7922 -151.39    0.00  1.0000
  -6   0  -2   85540     582                                                        8253 -151.39    0.00  1.0000
   6   0  -2   82999     576                                                        7447 -151.52    0.00  1.0000
   6   0   2   83741     579                                                        7701 -151.39    0.00  1.0000
  -6   0  -4  410736   13262                                                      192614  151.67    0.00  1.0000
   6   0   4  413009   13262                                                      194171  151.67    0.00  1.0000
   6   0   4  399052   13261                                                      184639  151.67    0.00  1.0000
   6   0  -4  383473   13257                                                      174831  151.01    0.00  1.0000
   6   0  -4  387056   13257                                                      177253  151.01    0.00  1.0000
   6   0  -6   74558   16687                                                      230987 -155.84    0.00  1.0000
   6   0   6   77035   16688                                                      235686 -156.12    0.00  1.0000
  -6   0  -6   74585   16688                                                      231386 -156.12    0.00  1.0000
   6   0  -6   71104   16683                                                      224875 -155.84    0.00  1.0000
   6   0  -8    3858     155                                                        1207   20.55    0.00  1.0000
   6   0   8    3574     177                                                        1054   20.51    0.00  1.0000
   6   0  -8    3691     123                                                        1114   20.55    0.00  1.0000
  -6   0  -8    3881     161                                                        1224   20.51    0.00  1.0000
  -6   0   8    4032     126                                                        1305   20.55    0.00  1.0000
   6   0 -10   23625    7975                                                      109642 -133.21    0.00  1.0000
  -6   0  10   24244    7965                                                      110970 -133.21    0.00  1.0000
   6   0 -10   22927    7966                                                      108133 -133.21    0.00  1.0000
   6   0 -12   51993    3350                                                       46328    9.60    0.00  1.0000
   6   0  12   46004    3349                                                       40577    9.80    0.00  1.0000
  -6   0  12   53948    3338                                                       48175    9.60    0.00  1.0000
   6   0  14      45     196                                                         231   16.44    0.00  1.0000
   6   0 -14       6     174                                                         386   16.63    0.00  1.0000
  -6   0  14     184     124                                                          74   16.63    0.00  1.0000
   6   0 -16   53444    7434                                                       98195   61.70    0.00  1.0000
  -6   0  16   57665    7421                                                      103889   61.70    0.00  1.0000
   6   0 -18   19350    1082                                                       13094  -18.53    0.00  1.0000
   6   0  18   21088    1093                                                       14484  -18.67    0.00  1.0000
  -6   0  18   21411    1061                                                       14799  -18.53    0.00  1.0000
   6   0 -20    3055     287                                                        2287    5.59    0.00  1.0000
   6   0  20    3184     323                                                        2384    5.70    0.00  1.0000
  -6   0  20    2562     236                                                        1863    5.59    0.00  1.0000
   6   0 -22   27493    1521                                                       19862  -18.68    0.00  1.0000
   6   0  22   22008    1521                                                       15286  -18.56    0.00  1.0000
  -6   0  22   31797    1502                                                       23544  -18.68    0.00  1.0000
   6   0  24     246     417                                                        2822   28.11    0.00  1.0000
   6   0 -24     294     405                                                        3006   28.28    0.00  1.0000
  -6   0  24    1184     366                                                        5194   28.28    0.00  1.0000
   6   0  26      81     294                                                         202   17.42    0.00  1.0000
   6   0 -26      67     239                                                         221   17.33    0.00  1.0000
  -6   0  26     444     204                                                           4   17.33    0.00  1.0000
   6   0 -28    3431     442                                                        4276    5.11    0.00  1.0000
   6   0  28    1551     461                                                        2145    5.21    0.00  1.0000
  -6   0  28    4257     399                                                        5192    5.11    0.00  1.0000
   6   0 -30    1029     357                                                        1483    4.83    0.00  1.0000
   6   0  30     487     403                                                         809    4.78    0.00  1.0000
   6   0 -32     890     357                                                        1104   -2.54    0.00  1.0000
  -6   0  32     860     272                                                        1070   -2.54    0.00  1.0000
   6   0 -34     826     381                                                         538    4.16    0.00  1.0000
  -6   0  34     696     281                                                         434    4.16    0.00  1.0000
   6   0 -36      17     377                                                        -175    3.05    0.00  1.0000
  -6   0  36      17     287                                                        -214    3.05    0.00  1.0000
  -7   0  -2   30415     486                                                        7011  -68.08    0.00  1.0000
   7   0   2   28909     482                                                        6298  -68.08    0.00  1.0000
   7   0   2   28946     482                                                        6315  -68.08    0.00  1.0000
   7   0  -2   28155     477                                                        6055   67.56    0.00  1.0000
  -7   0  -4   92573   15944                                                      220752  124.33    0.00  1.0000
   7   0   4  100325   15944                                                      232638  124.33    0.00  1.0000
   7   0   4   92090   15943                                                      220005  124.33    0.00  1.0000
   7   0  -4   85962   15939                                                      210672 -124.49    0.00  1.0000
   7   0  -4   91755   15939                                                      219688 -124.49    0.00  1.0000
   7   0   6   37983     975                                                       13665  -58.56    0.00  1.0000
   7   0  -6   37284     972                                                       13149   58.88    0.00  1.0000
  -7   0  -6   39336     978                                                       14481  -58.56    0.00  1.0000
  -7   0   6   35221     966                                                       11936   58.88    0.00  1.0000
   7   0  -6   38335     967                                                       13776   58.88    0.00  1.0000
   7   0  -8     449     677                                                        9131  -55.84    0.00  1.0000
   7   0   8     249     681                                                        8158   55.98    0.00  1.0000
   7   0  -8     473     666                                                        9238  -55.84    0.00  1.0000
  -7   0  -8     581     683                                                        9734   55.98    0.00  1.0000
  -7   0   8     371     665                                                        8765  -55.84    0.00  1.0000
   7   0  10   66669    7468                                                      112663   58.15    0.00  1.0000
   7   0 -10   61272    7466                                                      105661  -58.21    0.00  1.0000
   7   0 -10   56322    7457                                                       99128  -58.21    0.00  1.0000
  -7   0 -10   56024    7464                                                       98687   58.15    0.00  1.0000
   7   0 -12   29584    1744                                                       24138  -12.49    0.00  1.0000
   7   0 -12   28885    1730                                                       23507  -12.49    0.00  1.0000
  -7   0  12   28957    1729                                                       23572  -12.49    0.00  1.0000
   7   0 -14   16243    1192                                                       17887    4.73    0.00  1.0000
   7   0  14   13107    1191                                                       14721   -5.14    0.00  1.0000
  -7   0  14   14067    1172                                                       15600    4.73    0.00  1.0000
   7   0 -16    1577     229                                                        1207    3.73    0.00  1.0000
   7   0  16    1329     255                                                         947   -4.27    0.00  1.0000
  -7   0  16    1885     173                                                        1478    3.73    0.00  1.0000
   7   0 -18    9763     631                                                        6832  -12.13    0.00  1.0000
   7   0  18   11666     646                                                        8386   12.34    0.00  1.0000
  -7   0  18   11328     603                                                        8151  -12.13    0.00  1.0000
  -7   0  20     193     285                                                         362    3.85    0.00  1.0000
   7   0 -20      31     245                                                         115    3.85    0.00  1.0000
   7   0  20      72     285                                                         168   -3.36    0.00  1.0000
  -7   0  20     222     182                                                         401    3.85    0.00  1.0000
  -7   0  22   17503    1599                                                       21610   11.04    0.00  1.0000
   7   0 -24    2912     365                                                        2481    3.12    0.00  1.0000
  -7   0  24    3751     400                                                        3260    3.12    0.00  1.0000
   7   0  24    1796     396                                                        1453   -3.20    0.00  1.0000
  -7   0  24    4745     315                                                        4191    3.12    0.00  1.0000
   7   0 -26      74     257                                                         494  -10.23    0.00  1.0000
   7   0  26       3     298                                                         151   10.55    0.00  1.0000
  -7   0  26     107     315                                                         575  -10.23    0.00  1.0000
  -7   0  26     180     214                                                         732  -10.23    0.00  1.0000
  -7   0  28     827     380                                                        1137   -3.72    0.00  1.0000
   7   0 -28    1350     306                                                        1739   -3.72    0.00  1.0000
   7   0  28     411     357                                                         659    4.05    0.00  1.0000
  -7   0  28    1899     271                                                        2356   -3.72    0.00  1.0000
   7   0 -30    1661     405                                                        1463    1.88    0.00  1.0000
   7   0  30    1887     414                                                        1681   -1.83    0.00  1.0000
  -7   0  30    3372     456                                                        3088    1.88    0.00  1.0000
  -7   0  30    4556     339                                                        4225    1.88    0.00  1.0000
   7   0 -32      77     321                                                         197    3.94    0.00  1.0000
  -7   0  32      28     248                                                         -65    3.94    0.00  1.0000
  -7   0 -34    3570     566                                                        4045   -2.89    0.00  1.0000
   7   0 -34    4068     556                                                        4927    4.81    0.00  1.0000
  -7   0  34    4609     473                                                        5521    4.81    0.00  1.0000
  -7   0 -36     263     404                                                         272    0.21    0.00  1.0000
   7   0 -36     187     362                                                         176    0.31    0.00  1.0000
  -7   0  36     168     269                                                         157    0.31    0.00  1.0000
   8   0   0  167237   11184                                                      152415   13.92    0.00  1.0000
   8   0   0  170239   11184                                                      155281   13.92    0.00  1.0000
   8   0   2   20465    2960                                                       40398  -43.50    0.00  1.0000
   8   0  -2   19753    2958                                                       39390  -43.49    0.00  1.0000
   8   0   2   21939    2961                                                       42459  -43.50    0.00  1.0000
   8   0   4    5195    1757                                                       23610  -61.25    0.00  1.0000
  -8   0  -4    6127    1758                                                       25553  -61.25    0.00  1.0000
   8   0   4    6120    1756                                                       25540  -61.25    0.00  1.0000
   8   0  -4    5369    1750                                                       24066  -61.46    0.00  1.0000
   8   0  -4    5506    1748                                                       24354  -61.46    0.00  1.0000
  -8   0  -4    5056    1748                                                       23313  -61.25    0.00  1.0000
  -8   0   4    4679    1750                                                       22577  -61.46    0.00  1.0000
  -8   0  -6   39821    8992                                                      130375 -121.28    0.00  1.0000
   8   0   6   38628    8992                                                      128209 -121.28    0.00  1.0000
   8   0  -6   37614    8985                                                      126180 -121.09    0.00  1.0000
   8   0  -6   36150    8988                                                      123488 -121.09    0.00  1.0000
  -8   0   6   29703    8989                                                      111304 -121.09    0.00  1.0000
  -8   0  -6   35982    8988                                                      123350 -121.28    0.00  1.0000
  -8   0  -8  156847    7014                                                      100293   59.58    0.00  1.0000
   8   0  -8  150713    7013                                                       95439   59.53    0.00  1.0000
   8   0  -8  149489    7007                                                       94466   59.53    0.00  1.0000
  -8   0  -8  159529    7016                                                      102440   59.58    0.00  1.0000
  -8   0   8  149306    7006                                                       94320   59.53    0.00  1.0000
  -8   0  10   24350     946                                                       12621   32.81    0.00  1.0000
  -8   0 -10   24264     941                                                       12463   33.13    0.00  1.0000
   8   0 -10   23762     925                                                       12199   32.81    0.00  1.0000
  -8   0 -10   24887     939                                                       12911   33.13    0.00  1.0000
  -8   0  10   24631     925                                                       12824   32.81    0.00  1.0000
  -8   0  12    1340     192                                                         552   -9.85    0.00  1.0000
  -8   0 -12    1852     169                                                         875  -10.10    0.00  1.0000
   8   0  12    1144     190                                                         415  -10.10    0.00  1.0000
   8   0 -12    1590     167                                                         716   -9.85    0.00  1.0000
  -8   0  12    1696     120                                                         788   -9.85    0.00  1.0000
   8   0 -12    1365     118                                                         568   -9.85    0.00  1.0000
  -8   0 -12    1234     153                                                         470  -10.10    0.00  1.0000
  -8   0  14     353     208                                                         444    1.72    0.00  1.0000
   8   0  14     242     209                                                         320    1.75    0.00  1.0000
  -8   0 -14     569     166                                                         686    1.75    0.00  1.0000
   8   0 -14     337     182                                                         426    1.72    0.00  1.0000
  -8   0  14     454     123                                                         557    1.72    0.00  1.0000
   8   0 -14     342     126                                                         432    1.72    0.00  1.0000
  -8   0  16    4945     340                                                        3141  -10.72    0.00  1.0000
   8   0 -16    4009     297                                                        2405  -10.72    0.00  1.0000
  -8   0 -16    4947     309                                                        3143  -10.71    0.00  1.0000
   8   0  16    4629     317                                                        2891  -10.71    0.00  1.0000
  -8   0  16    5007     269                                                        3190  -10.72    0.00  1.0000
   8   0  18   10690     497                                                        5802   20.44    0.00  1.0000
  -8   0 -18   10195     483                                                        5439   20.44    0.00  1.0000
  -8   0  18    9890     500                                                        5227   20.38    0.00  1.0000
   8   0 -18    9328     476                                                        4821   20.38    0.00  1.0000
  -8   0  18   10967     446                                                        6018   20.38    0.00  1.0000
   8   0 -20   74966    5551                                                       73870    1.51    0.00  1.0000
  -8   0 -20   80033    5555                                                       78862    1.56    0.00  1.0000
  -8   0  20   86338    5535                                                       85162    1.51    0.00  1.0000
   8   0  22    1216     296                                                         602   -7.76    0.00  1.0000
  -8   0 -22    2113     266                                                        1270   -7.76    0.00  1.0000
  -8   0  22    1691     325                                                         947   -7.77    0.00  1.0000
   8   0 -22    2132     268                                                        1283   -7.77    0.00  1.0000
  -8   0  22    2205     208                                                        1340   -7.77    0.00  1.0000
  -8   0  24     126     369                                                        2295   27.54    0.00  1.0000
   8   0  24     105     351                                                         688   27.37    0.00  1.0000
  -8   0 -24     430     344                                                        3270   27.37    0.00  1.0000
   8   0 -24       4     332                                                        1501   27.54    0.00  1.0000
  -8   0  24     441     274                                                        3327   27.54    0.00  1.0000
   8   0  26    1027     334                                                        1893    8.60    0.00  1.0000
  -8   0 -26    1575     336                                                        2616    8.60    0.00  1.0000
   8   0 -26     538     313                                                        1161    8.16    0.00  1.0000
  -8   0  26     801     366                                                        1534    8.16    0.00  1.0000
  -8   0  26    1511     266                                                        2474    8.16    0.00  1.0000
   8   0 -28     173     303                                                         386    4.89    0.00  1.0000
  -8   0  28     198     344                                                         423    4.89    0.00  1.0000
  -8   0 -28     319     301                                                         599    4.97    0.00  1.0000
   8   0  28      44     342                                                        -118    4.97    0.00  1.0000
  -8   0  28     617     222                                                         983    4.89    0.00  1.0000
  -8   0 -30      22     342                                                         -52   -3.49    0.00  1.0000
   8   0 -30      24     327                                                        -321   -3.64    0.00  1.0000
  -8   0  30     231     359                                                         107   -3.64    0.00  1.0000
   8   0  30     443     367                                                         269   -3.49    0.00  1.0000
  -8   0  30     341     237                                                         185   -3.64    0.00  1.0000
   8   0 -32       1     340                                                          63    6.54    0.00  1.0000
  -8   0 -32      97     356                                                        -353    7.39    0.00  1.0000
  -8   0  32      49     238                                                         246    6.54    0.00  1.0000
   8   0 -34     355     386                                                         290    1.36    0.00  1.0000
  -8   0 -34     840     411                                                         731    1.46    0.00  1.0000
  -8   0  34    1028     258                                                         915    1.36    0.00  1.0000
   8   0  36      57     285                                                        -207    5.67    0.00  1.0000
   8   0 -36      67     402                                                         -71    6.14    0.00  1.0000
  -8   0 -36      57     412                                                        -225    5.67    0.00  1.0000
  -8   0  36     665     253                                                         310    6.14    0.00  1.0000
   9   0   2    1592     123                                                         294   17.08    0.00  1.0000
   9   0   2    1899     132                                                         434   17.08    0.00  1.0000
   9   0  -2    2068     113                                                         561  -16.36    0.00  1.0000
   9   0   4    5527     632                                                        8582  -13.74    0.00  1.0000
  -9   0  -4    4696     632                                                        7538  -13.74    0.00  1.0000
  -9   0   4    5451     620                                                        8470   13.67    0.00  1.0000
   9   0   4    5401     628                                                        8425  -13.74    0.00  1.0000
   9   0  -4    5298     621                                                        8279   13.67    0.00  1.0000
  -9   0   4    5112     620                                                        8046   13.67    0.00  1.0000
   9   0  -4    5209     615                                                        8168   13.67    0.00  1.0000
  -9   0  -4    5726     616                                                        8830  -13.74    0.00  1.0000
  -9   0  -6   46171   15541                                                      211662  184.10    0.00  1.0000
   9   0   6   47736   15541                                                      214997  184.10    0.00  1.0000
  -9   0   6   48326   15535                                                      216042 -183.93    0.00  1.0000
   9   0  -6   46303   15535                                                      211740 -183.93    0.00  1.0000
   9   0  -6   43934   15536                                                      206638 -183.93    0.00  1.0000
  -9   0   6   45584   15539                                                      210199 -183.93    0.00  1.0000
  -9   0  -6   52408   15537                                                      224790  184.10    0.00  1.0000
  -9   0  -8   42849    7905                                                      110037   93.64    0.00  1.0000
  -9   0   8   41627    7904                                                      107730  -93.25    0.00  1.0000
  -9   0  -8   47213    7902                                                      116966   93.64    0.00  1.0000
   9   0   8   48129    7904                                                      118405   93.64    0.00  1.0000
   9   0  -8   43573    7901                                                      110848  -93.25    0.00  1.0000
   9   0   8   41886    7905                                                      108490   93.64    0.00  1.0000
  -9   0   8   43487    7895                                                      110710  -93.25    0.00  1.0000
   9   0  -8   34077    7896                                                       95354  -93.25    0.00  1.0000
  -9   0  10    1231     573                                                        7376   38.14    0.00  1.0000
  -9   0 -10    1598     565                                                        8117  -37.63    0.00  1.0000
   9   0  10    1405     571                                                        7674  -37.63    0.00  1.0000
   9   0 -10    1273     564                                                        7478   38.14    0.00  1.0000
   9   0 -10    1124     548                                                        7111   38.14    0.00  1.0000
  -9   0 -10     842     564                                                        6262  -37.63    0.00  1.0000
  -9   0  10    1207     546                                                        7317   38.14    0.00  1.0000
   9   0 -12     725     218                                                        1673   10.49    0.00  1.0000
  -9   0  12     823     243                                                        1819   10.49    0.00  1.0000
   9   0  12     913     234                                                        1986  -10.78    0.00  1.0000
  -9   0 -12     993     222                                                        2104  -10.78    0.00  1.0000
   9   0 -12     744     175                                                        1701   10.49    0.00  1.0000
  -9   0 -12     792     212                                                        1806  -10.78    0.00  1.0000
  -9   0  12     846     174                                                        1853   10.49    0.00  1.0000
   9   0 -14   30331    2304                                                       30307    0.05    0.00  1.0000
  -9   0  14   31400    2309                                                       31375    0.05    0.00  1.0000
  -9   0 -14   33734    2307                                                       33777    0.09    0.00  1.0000
   9   0  14   33911    2310                                                       33954    0.09    0.00  1.0000
   9   0 -14   31016    2289                                                       30991    0.05    0.00  1.0000
  -9   0 -14   28392    2300                                                       28431    0.09    0.00  1.0000
  -9   0  14   31729    2289                                                       31704    0.05    0.00  1.0000
  -9   0 -16   28941    4801                                                       71062   72.42    0.00  1.0000
  -9   0  16   23107    4799                                                       61920  -72.70    0.00  1.0000
   9   0 -16   23305    4796                                                       62244  -72.70    0.00  1.0000
   9   0  16   28016    4801                                                       69608   72.42    0.00  1.0000
  -9   0  16   25051    4781                                                       65077  -72.70    0.00  1.0000
  -9   0  18    7989    1532                                                       17681  -32.73    0.00  1.0000
  -9   0 -18   10430    1530                                                       21382   33.11    0.00  1.0000
   9   0 -18    8940    1522                                                       19082  -32.73    0.00  1.0000
  -9   0  18   10832    1503                                                       21804  -32.73    0.00  1.0000
  -9   0  20    3500    1001                                                       11096  -34.67    0.00  1.0000
   9   0 -20    2712     982                                                        9655  -34.67    0.00  1.0000
  -9   0 -20    5467     999                                                       14284   34.22    0.00  1.0000
  -9   0  20    5926     967                                                       15168  -34.67    0.00  1.0000
  -9   0 -22    1975     337                                                        3125   -8.60    0.00  1.0000
   9   0 -22     936     336                                                        1770    8.62    0.00  1.0000
   9   0  22     919     348                                                        1745   -8.60    0.00  1.0000
  -9   0  22     874     376                                                        1684    8.62    0.00  1.0000
  -9   0  24    1175     283                                                         724   -5.53    0.00  1.0000
  -9   0 -24     899     252                                                         534    5.16    0.00  1.0000
   9   0  24     288     297                                                         102    5.16    0.00  1.0000
   9   0 -24     850     248                                                         475   -5.53    0.00  1.0000
  -9   0  24    1040     199                                                         619   -5.53    0.00  1.0000
  -9   0 -26    4544     420                                                        4640    0.53    0.00  1.0000
   9   0  26    1134     442                                                        1182    0.53    0.00  1.0000
   9   0 -26    3679     411                                                        3736   -0.35    0.00  1.0000
  -9   0  26    3078     455                                                        3130   -0.35    0.00  1.0000
  -9   0  26    4858     361                                                        4924   -0.35    0.00  1.0000
  -9   0 -28     313     316                                                         356   -0.89    0.00  1.0000
  -9   0  28     312     339                                                         348    0.75    0.00  1.0000
   9   0  28       1     353                                                        -190   -0.89    0.00  1.0000
   9   0 -28      89     300                                                         109    0.75    0.00  1.0000
  -9   0  28     868     216                                                         928    0.75    0.00  1.0000
  -9   0 -30     831     369                                                        1555    7.96    0.00  1.0000
   9   0 -30     514     364                                                        1151   -8.46    0.00  1.0000
  -9   0  30      99     396                                                         450   -8.46    0.00  1.0000
   9   0  30     702     386                                                        1377    7.96    0.00  1.0000
  -9   0  30    1307     262                                                        2248   -8.46    0.00  1.0000
   9   0 -32      16     350                                                         168    6.73    0.00  1.0000
  -9   0 -32     237     362                                                         511   -5.41    0.00  1.0000
  -9   0  32     196     233                                                         527    6.73    0.00  1.0000
  -9   0 -34      16     384                                                         -83    3.04    0.00  1.0000
   9   0 -34       3     371                                                         135   -9.94    0.00  1.0000
  -9   0  34       0     228                                                         193   -9.94    0.00  1.0000
  -9   0 -36      35     412                                                         -13   -4.46    0.00  1.0000
   9   0 -36      60     407                                                         -84    5.81    0.00  1.0000
   9   0  36      56     300                                                         180   -4.46    0.00  1.0000
  -9   0  36      60     233                                                        -201    5.81    0.00  1.0000
  10   0   0  173846   37006                                                      509312  222.78    0.00  1.0000
  10   0   0  173915   37007                                                      509429  222.78    0.00  1.0000
  10   0   2    8480    1470                                                       18989  -34.32    0.00  1.0000
  10   0   2    9290    1471                                                       20192  -34.32    0.00  1.0000
  10   0  -2    9576    1467                                                       20682  -34.50    0.00  1.0000
  10   0   4   13235    6282                                                       93188  142.83    0.00  1.0000
  10   0   4   10861    6280                                                       86695  142.83    0.00  1.0000
 -10   0   4   11136    6275                                                       87788  143.23    0.00  1.0000
  10   0  -4   11019    6276                                                       87459  143.23    0.00  1.0000
 -10   0   4    8654    6273                                                       80538  143.23    0.00  1.0000
  10   0  -4   10499    6271                                                       85984  143.23    0.00  1.0000
 -10   0  -4   12475    6271                                                       91153  142.83    0.00  1.0000
  10   0   4    9001    6272                                                       81281  142.83    0.00  1.0000
 -10   0  -6  105930   10583                                                      146041  -42.56    0.00  1.0000
 -10   0   6  113323   10576                                                      154958  -42.81    0.00  1.0000
  10   0   6  106384   10583                                                      146574  -42.56    0.00  1.0000
  10   0  -6  105307   10577                                                      145560  -42.81    0.00  1.0000
  10   0  -6  101975   10576                                                      141638  -42.81    0.00  1.0000
 -10   0   6   98396   10578                                                      137414  -42.81    0.00  1.0000
 -10   0  -8   78037    4929                                                       68611   13.08    0.00  1.0000
  10   0  -8   77301    4924                                                       67936   13.05    0.00  1.0000
 -10   0   8   77756    4928                                                       68362   13.05    0.00  1.0000
 -10   0  -8   82490    4925                                                       72790   13.08    0.00  1.0000
  10   0   8   81248    4930                                                       71624   13.08    0.00  1.0000
  10   0  -8   75459    4920                                                       66210   13.05    0.00  1.0000
 -10   0   8   72208    4919                                                       63167   13.05    0.00  1.0000
 -10   0 -10    1682    1019                                                       13185  -55.42    0.00  1.0000
 -10   0 -10    2152    1015                                                       14450  -55.42    0.00  1.0000
  10   0 -10    1586    1014                                                       12811  -55.09    0.00  1.0000
 -10   0  10    1861    1022                                                       13573  -55.09    0.00  1.0000
  10   0  10    2410    1021                                                       15106  -55.42    0.00  1.0000
  10   0 -10    1792    1004                                                       13385  -55.09    0.00  1.0000
  10   0  10    2100    1019                                                       14314  -55.42    0.00  1.0000
 -10   0  10    1708    1002                                                       13156  -55.09    0.00  1.0000
 -10   0  12    1589     203                                                         791    8.81    0.00  1.0000
  10   0 -12    1672     173                                                         850    8.81    0.00  1.0000
  10   0  12    2090     200                                                        1138    8.99    0.00  1.0000
 -10   0 -12    1817     172                                                         939    8.99    0.00  1.0000
  10   0 -12    1522     128                                                         744    8.81    0.00  1.0000
 -10   0 -12    1515     178                                                         726    8.99    0.00  1.0000
 -10   0  12    1973     129                                                        1068    8.81    0.00  1.0000
  10   0 -14    2982     746                                                        9236  -31.16    0.00  1.0000
 -10   0 -14    3714     748                                                       10454  -31.01    0.00  1.0000
 -10   0  14    3657     760                                                       10398  -31.16    0.00  1.0000
  10   0 -14    2957     724                                                        9192  -31.16    0.00  1.0000
 -10   0  14    3483     722                                                       10102  -31.16    0.00  1.0000
 -10   0 -14    2887     741                                                        9031  -31.01    0.00  1.0000
  10   0 -16    3476     238                                                        1518  -15.02    0.00  1.0000
 -10   0  16    3203     272                                                        1339  -15.02    0.00  1.0000
  10   0  16    3229     271                                                        1371  -14.86    0.00  1.0000
 -10   0 -16    3645     236                                                        1647  -14.86    0.00  1.0000
  10   0 -16    3508     189                                                        1539  -15.02    0.00  1.0000
 -10   0 -16    4156     222                                                        1996  -14.86    0.00  1.0000
 -10   0  16    4301     189                                                        2078  -15.02    0.00  1.0000
  10   0 -18     593     205                                                         513    1.27    0.00  1.0000
 -10   0  18     269     258                                                         216    1.27    0.00  1.0000
 -10   0 -18     464     211                                                         369    1.76    0.00  1.0000
  10   0  18     379     251                                                         293    1.76    0.00  1.0000
 -10   0  18     552     148                                                         475    1.27    0.00  1.0000
 -10   0 -18     524     184                                                         422    1.76    0.00  1.0000
  10   0 -20     296     224                                                           6   14.75    0.00  1.0000
 -10   0  20     386     269                                                         -14   14.75    0.00  1.0000
 -10   0 -20       0     226                                                         401   14.60    0.00  1.0000
  10   0  20     378     266                                                        -146   14.60    0.00  1.0000
 -10   0  20     386     154                                                        -142   14.75    0.00  1.0000
 -10   0 -20      14     206                                                         245   14.60    0.00  1.0000
  10   0 -22   16056    1270                                                       14972   -3.27    0.00  1.0000
 -10   0 -22   19714    1279                                                       18491   -3.32    0.00  1.0000
 -10   0  22   15491    1283                                                       14426   -3.27    0.00  1.0000
 -10   0  22   18950    1243                                                       17770   -3.27    0.00  1.0000
 -10   0  24     255     288                                                         -80  -11.98    0.00  1.0000
  10   0 -24     823     241                                                         162  -11.98    0.00  1.0000
  10   0  24     337     296                                                           8  -11.66    0.00  1.0000
 -10   0 -24     241     271                                                        -276  -11.66    0.00  1.0000
 -10   0  24     647     184                                                          90  -11.98    0.00  1.0000
  10   0 -26     487     285                                                        -186  -16.58    0.00  1.0000
 -10   0  26     629     324                                                           9  -16.58    0.00  1.0000
  10   0  26     481     314                                                          -8  -16.47    0.00  1.0000
 -10   0 -26     481     303                                                         -18  -16.47    0.00  1.0000
 -10   0  26    1175     197                                                         149  -16.58    0.00  1.0000
 -10   0 -28     553     328                                                         720    2.49    0.00  1.0000
  10   0 -28     311     310                                                         441    2.53    0.00  1.0000
  10   0  28      11     332                                                        -181    2.49    0.00  1.0000
 -10   0  28     338     349                                                         473    2.53    0.00  1.0000
 -10   0  28     107     203                                                         188    2.53    0.00  1.0000
 -10   0  30       0     378                                                         -29    0.19    0.00  1.0000
  10   0  30     125     369                                                         126   -0.04    0.00  1.0000
 -10   0  30      92     208                                                          87    0.19    0.00  1.0000
  10   0 -30     387     328                                                         377    0.19    0.00  1.0000
 -10   0 -30       0     330                                                         -63   -0.04    0.00  1.0000
 -10   0 -30     290     265                                                         292   -0.04    0.00  1.0000
 -10   0 -32     603     410                                                         664   -0.91    0.00  1.0000
  10   0 -32    2337     396                                                        2335    0.02    0.00  1.0000
 -10   0 -32    1676     345                                                        1776   -0.91    0.00  1.0000
 -10   0  32    1664     260                                                        1662    0.02    0.00  1.0000
  10   0  34     264     293                                                          70   -5.91    0.00  1.0000
  10   0 -34      57     388                                                        -796   -5.67    0.00  1.0000
 -10   0 -34      62     396                                                        -719   -5.91    0.00  1.0000
 -10   0 -34     564     331                                                         252   -5.91    0.00  1.0000
 -10   0  34     973     224                                                         559   -5.67    0.00  1.0000
 -10   0 -36     125     419                                                         153   -0.91    0.00  1.0000
  10   0  36       1     305                                                        -249   -0.91    0.00  1.0000
  10   0 -36     116     416                                                         170   -1.70    0.00  1.0000
 -10   0  36       0     213                                                           8   -1.70    0.00  1.0000
  11   0   2   16635     712                                                        9420  -23.97    0.00  1.0000
  11   0   2   17370     712                                                        9975  -23.97    0.00  1.0000
 -11   0   2   16171     704                                                        9104   23.84    0.00  1.0000
  11   0  -2   16536     706                                                        9378   23.84    0.00  1.0000
  11   0   4    6539     500                                                        6001 -118.88    0.00  1.0000
  11   0   4    5822     497                                                        6729 -118.88    0.00  1.0000
 -11   0   4    5156     488                                                        7465  118.79    0.00  1.0000
  11   0  -4    6095     487                                                        6422  118.79    0.00  1.0000
 -11   0  -4    5744     474                                                        6813 -118.88    0.00  1.0000
 -11   0   4    7605     479                                                        5041  118.79    0.00  1.0000
  11   0  -4    6136     473                                                        6380  118.79    0.00  1.0000
  11   0   6    8154    1755                                                       26422  -54.25    0.00  1.0000
 -11   0   6    6815    1743                                                       23896   54.08    0.00  1.0000
  11   0   6    6370    1752                                                       23123  -54.25    0.00  1.0000
  11   0  -6    6720    1744                                                       23718   54.08    0.00  1.0000
  11   0   6    6416    1745                                                       23210  -54.25    0.00  1.0000
 -11   0   6    5974    1746                                                       22296   54.08    0.00  1.0000
 -11   0  -6    7199    1742                                                       24678  -54.25    0.00  1.0000
 -11   0 -10    3973     254                                                        2484    9.90    0.00  1.0000
 -11   0  10    4183     270                                                        2641   -9.98    0.00  1.0000
  11   0  10    3673     259                                                        2248    9.90    0.00  1.0000
  11   0 -10    3463     240                                                        2076   -9.98    0.00  1.0000
 -11   0 -10    4696     240                                                        3062    9.90    0.00  1.0000
  11   0  10    4227     253                                                        2686    9.90    0.00  1.0000
 -11   0  10    4109     218                                                        2582   -9.98    0.00  1.0000
  11   0 -10    3994     222                                                        2491   -9.98    0.00  1.0000
 -11   0 -12     751     170                                                         577   -2.55    0.00  1.0000
  11   0  12     586     189                                                         433   -2.55    0.00  1.0000
 -11   0 -12     974     161                                                         774   -2.55    0.00  1.0000
  11   0 -12     518     157                                                         433    1.46    0.00  1.0000
 -11   0  12     531     201                                                         445    1.46    0.00  1.0000
  11   0 -12     842     123                                                         733    1.46    0.00  1.0000
  11   0  12     701     156                                                         533   -2.55    0.00  1.0000
 -11   0  12     713     115                                                         613    1.46    0.00  1.0000
 -11   0 -14     639     183                                                          98   11.55    0.00  1.0000
  11   0  14     447     205                                                          33   11.55    0.00  1.0000
  11   0 -14     687     166                                                         149  -10.51    0.00  1.0000
 -11   0  14     196     219                                                         -78  -10.51    0.00  1.0000
  11   0 -14     788     124                                                         198  -10.51    0.00  1.0000
 -11   0 -14     237     167                                                         -30   11.55    0.00  1.0000
 -11   0  14     196     114                                                         -42  -10.51    0.00  1.0000
 -11   0  16    1295     231                                                          61  -32.88    0.00  1.0000
  11   0 -16    1918     182                                                         -45  -32.88    0.00  1.0000
 -11   0 -16     814     174                                                         197   31.96    0.00  1.0000
  11   0  16    1812     226                                                         -65   31.96    0.00  1.0000
 -11   0  16    1918     127                                                        -125  -32.88    0.00  1.0000
  11   0 -16    1918     135                                                        -153  -32.88    0.00  1.0000
 -11   0 -16    1812     174                                                        -113   31.96    0.00  1.0000
 -11   0  18    5052     398                                                        3974    6.03    0.00  1.0000
  11   0 -18    4398     372                                                        3397    6.03    0.00  1.0000
  11   0  18    3243     388                                                        2412   -5.89    0.00  1.0000
 -11   0 -18    5802     391                                                        4669   -5.89    0.00  1.0000
 -11   0 -18    5270     364                                                        4193   -5.89    0.00  1.0000
 -11   0  18    5646     332                                                        4503    6.03    0.00  1.0000
 -11   0 -20     423     207                                                         480   -1.01    0.00  1.0000
 -11   0  20     105     252                                                         142    1.25    0.00  1.0000
  11   0  20     273     267                                                         319   -1.01    0.00  1.0000
  11   0 -20       3     221                                                        -153    1.25    0.00  1.0000
 -11   0 -20     557     231                                                         622   -1.01    0.00  1.0000
 -11   0  20     504     157                                                         581    1.25    0.00  1.0000
  11   0  22    8728     799                                                        9765    4.05    0.00  1.0000
 -11   0 -22    8720     775                                                        9757    4.05    0.00  1.0000
 -11   0  22    8975     750                                                        9976   -3.86    0.00  1.0000
  11   0  24      33     298                                                         -32    4.29    0.00  1.0000
  11   0 -24      32     247                                                        -328   -4.25    0.00  1.0000
 -11   0 -24       3     262                                                          57    4.29    0.00  1.0000
 -11   0  24      32     304                                                        -359   -4.25    0.00  1.0000
 -11   0  24      22     170                                                         108   -4.25    0.00  1.0000
 -11   0 -24      33     224                                                         -35    4.29    0.00  1.0000
 -11   0  26    5205     548                                                        5037    0.88    0.00  1.0000
  11   0 -26    3292     528                                                        3159    0.88    0.00  1.0000
 -11   0 -26    6454     540                                                        6254   -0.94    0.00  1.0000
 -11   0  26    8354     473                                                        8141    0.88    0.00  1.0000
 -11   0 -26    6728     516                                                        6524   -0.94    0.00  1.0000
  11   0  28     585     348                                                         361    3.89    0.00  1.0000
 -11   0  28     634     336                                                         402   -3.85    0.00  1.0000
 -11   0  28     220     195                                                          94   -3.85    0.00  1.0000
  11   0 -28     861     320                                                         586   -3.85    0.00  1.0000
 -11   0 -28     496     323                                                         292    3.89    0.00  1.0000
 -11   0 -28     510     276                                                         303    3.89    0.00  1.0000
  11   0  30      18     381                                                        -193    3.17    0.00  1.0000
 -11   0  30       6     369                                                          49   -3.43    0.00  1.0000
 -11   0  30      23     203                                                          88   -3.43    0.00  1.0000
  11   0 -30      24     338                                                          90   -3.43    0.00  1.0000
 -11   0 -30     383     340                                                         566    3.17    0.00  1.0000
  11   0  30      75     262                                                         166    3.17    0.00  1.0000
 -11   0 -30     262     279                                                         417    3.17    0.00  1.0000
  11   0  32    3340     373                                                        3507   -1.07    0.00  1.0000
  11   0 -32    1310     440                                                        1434    1.25    0.00  1.0000
 -11   0 -32    2362     456                                                        2502   -1.07    0.00  1.0000
 -11   0 -32    2861     405                                                        3015   -1.07    0.00  1.0000
 -11   0  32    2674     301                                                        2850    1.25    0.00  1.0000
 -11   0 -34     943     420                                                         784   -2.04    0.00  1.0000
  11   0  34    1199     311                                                        1018   -2.04    0.00  1.0000
  11   0 -34     766     404                                                         484    4.26    0.00  1.0000
 -11   0 -34     924     355                                                         766   -2.04    0.00  1.0000
 -11   0  34     897     216                                                         590    4.26    0.00  1.0000
 -11   0 -36     360     431                                                         358   -0.04    0.00  1.0000
  11   0 -36      24     410                                                          24   -0.02    0.00  1.0000
  11   0  36     240     316                                                         238   -0.04    0.00  1.0000
 -11   0  36     327     201                                                         328   -0.02    0.00  1.0000
  12   0   0   33705     476                                                        5787  -80.73    0.00  1.0000
  12   0   0   35389     478                                                        6497  -80.73    0.00  1.0000
  12   0   2    4789     388                                                        4147    3.61    0.00  1.0000
  12   0  -2    5864     388                                                        5149    3.62    0.00  1.0000
 -12   0   2    5686     384                                                        4982    3.62    0.00  1.0000
  12   0   2    5874     392                                                        5161    3.61    0.00  1.0000
  12   0   4   24795    1389                                                       19336  -13.82    0.00  1.0000
  12   0   4   25072    1390                                                       19581  -13.82    0.00  1.0000
 -12   0   4   25507    1383                                                       19987  -13.77    0.00  1.0000
  12   0  -4   23759    1383                                                       18443  -13.77    0.00  1.0000
  12   0  -4   23476    1373                                                       18194  -13.77    0.00  1.0000
  12   0   6    1526     623                                                        8290   39.03    0.00  1.0000
 -12   0   6    1462     608                                                        8328   39.81    0.00  1.0000
  12   0   6    1581     622                                                        8418   39.03    0.00  1.0000
  12   0  -6    1253     608                                                        7818   39.81    0.00  1.0000
 -12   0  -6    1513     602                                                        8259   39.03    0.00  1.0000
  12   0   6    1627     610                                                        8523   39.03    0.00  1.0000
  12   0  -6    1323     602                                                        7993   39.81    0.00  1.0000
 -12   0   6    1017     610                                                        7212   39.81    0.00  1.0000
  12   0   8    2445     154                                                         289   49.89    0.00  1.0000
 -12   0  -8    4415     111                                                         -14   49.89    0.00  1.0000
 -12   0   8    3064     108                                                         136   50.32    0.00  1.0000
  12   0  -8    4021     107                                                          13   50.32    0.00  1.0000
  12   0   8    4415     142                                                          -8   49.89    0.00  1.0000
 -12   0   8    4491     145                                                         -75   50.32    0.00  1.0000
  12   0  -8    3871     112                                                          23   50.32    0.00  1.0000
 -12   0 -10   10400     619                                                        7673   10.80    0.00  1.0000
 -12   0  10    9589     621                                                        7173    9.93    0.00  1.0000
  12   0  10   11818     621                                                        8898   10.80    0.00  1.0000
 -12   0 -10   10010     609                                                        7339   10.80    0.00  1.0000
  12   0  10   11554     621                                                        8669   10.80    0.00  1.0000
 -12   0  10   10695     599                                                        8133    9.93    0.00  1.0000
  12   0 -10   10611     602                                                        8060    9.93    0.00  1.0000
 -12   0 -12   12677     265                                                        2360   48.06    0.00  1.0000
  12   0  12   11188     274                                                        1744   48.06    0.00  1.0000
 -12   0  12   13041     282                                                        2526   48.01    0.00  1.0000
 -12   0 -12   13637     258                                                        2784   48.06    0.00  1.0000
  12   0 -12   13908     259                                                        2915   48.01    0.00  1.0000
  12   0 -12   13202     235                                                        2597   48.01    0.00  1.0000
  12   0  12   12776     263                                                        2403   48.06    0.00  1.0000
 -12   0  12   13971     226                                                        2944   48.01    0.00  1.0000
 -12   0 -14       8     176                                                          84   -8.98    0.00  1.0000
  12   0 -14     136     165                                                         -83   -8.76    0.00  1.0000
  12   0  14      95     212                                                           5   -8.98    0.00  1.0000
 -12   0 -14     143     170                                                         -26   -8.98    0.00  1.0000
 -12   0  14     136     218                                                        -206   -8.76    0.00  1.0000
  12   0 -14     136     130                                                         -32   -8.76    0.00  1.0000
  12   0  14       2     166                                                         113   -8.98    0.00  1.0000
 -12   0  14      16     118                                                         246   -8.76    0.00  1.0000
 -12   0 -16   22997    1875                                                       24252    3.07    0.00  1.0000
  12   0 -16   22687    1877                                                       23996    3.22    0.00  1.0000
 -12   0 -16   25145    1877                                                       26457    3.07    0.00  1.0000
 -12   0  16   22854    1885                                                       24168    3.22    0.00  1.0000
  12   0 -16   23911    1860                                                       25254    3.22    0.00  1.0000
  12   0  16   24206    1876                                                       25494    3.07    0.00  1.0000
 -12   0  16   25081    1857                                                       26456    3.22    0.00  1.0000
  12   0  18      49     238                                                         116  -13.33    0.00  1.0000
  12   0 -18       1     200                                                         223  -12.00    0.00  1.0000
 -12   0 -18       1     210                                                         275  -13.33    0.00  1.0000
 -12   0  18      11     250                                                         370  -12.00    0.00  1.0000
 -12   0  18     256     133                                                        -133  -12.00    0.00  1.0000
  12   0 -18     256     147                                                         -32  -12.00    0.00  1.0000
 -12   0 -18      56     199                                                         106  -13.33    0.00  1.0000
  12   0  20     211     277                                                         842   10.89    0.00  1.0000
 -12   0 -20     136     231                                                         685   10.89    0.00  1.0000
  12   0 -20     331     242                                                        1037   10.51    0.00  1.0000
 -12   0  20      63     277                                                         482   10.51    0.00  1.0000
 -12   0  20     339     162                                                        1050   10.51    0.00  1.0000
 -12   0 -20     171     224                                                         761   10.89    0.00  1.0000
  12   0  22      24     289                                                         221    7.45    0.00  1.0000
  12   0 -22       6     230                                                         143    7.10    0.00  1.0000
 -12   0 -22      20     251                                                         206    7.45    0.00  1.0000
 -12   0  22      90     284                                                         -22    7.10    0.00  1.0000
 -12   0 -22      29     227                                                         234    7.45    0.00  1.0000
 -12   0  22     112     162                                                         401    7.10    0.00  1.0000
  12   0 -24     453     262                                                          79   -9.31    0.00  1.0000
 -12   0 -24     169     256                                                         -16   -9.76    0.00  1.0000
  12   0  24     320     285                                                          24   -9.76    0.00  1.0000
 -12   0  24     593     290                                                         143   -9.31    0.00  1.0000
 -12   0  24     660     168                                                         177   -9.31    0.00  1.0000
 -12   0 -24     320     229                                                          24   -9.76    0.00  1.0000
 -12   0  26     264     327                                                          68   -6.00    0.00  1.0000
  12   0  26      75     327                                                         -51   -6.49    0.00  1.0000
  12   0 -26     300     277                                                          87   -6.00    0.00  1.0000
 -12   0  26      64     177                                                        -123   -6.00    0.00  1.0000
  12   0  26      75     240                                                         -33   -6.49    0.00  1.0000
 -12   0 -26      75     304                                                        -322   -6.49    0.00  1.0000
 -12   0 -26      75     261                                                        -336   -6.49    0.00  1.0000
 -12   0  28       1     345                                                        -128   -0.61    0.00  1.0000
  12   0  28       1     350                                                        -145   -0.83    0.00  1.0000
 -12   0  28       1     175                                                         -31   -0.61    0.00  1.0000
  12   0  28      14     258                                                           7   -0.83    0.00  1.0000
 -12   0 -28     152     328                                                         126   -0.83    0.00  1.0000
  12   0 -28     211     304                                                         188   -0.61    0.00  1.0000
 -12   0 -28       1     274                                                        -234   -0.83    0.00  1.0000
 -12   0  30      41     370                                                        -310    4.81    0.00  1.0000
  12   0  30      16     369                                                         117    5.15    0.00  1.0000
 -12   0  30      35     178                                                         151    4.81    0.00  1.0000
 -12   0 -30      28     357                                                         148    5.15    0.00  1.0000
  12   0 -30      73     357                                                         223    4.81    0.00  1.0000
  12   0  30      47     268                                                        -249    5.15    0.00  1.0000
 -12   0 -30      47     299                                                         -59    5.15    0.00  1.0000
 -12   0 -32      33     379                                                        -589    4.34    0.00  1.0000
  12   0  32     986     288                                                         656    4.34    0.00  1.0000
  12   0 -32     318     374                                                         152    4.13    0.00  1.0000
 -12   0 -32     488     305                                                         266    4.34    0.00  1.0000
 -12   0  32     476     184                                                         266    4.13    0.00  1.0000
 -12   0 -34    1874     411                                                        1150   -7.04    0.00  1.0000
  12   0 -34    2063     425                                                        1329   -6.73    0.00  1.0000
  12   0  34    2032     323                                                        1274   -7.04    0.00  1.0000
 -12   0  34    1086     190                                                         576   -6.73    0.00  1.0000
  13   0  -2    5348     960                                                       12696  -29.69    0.00  1.0000
  13   0   2    4999     960                                                       12303   30.19    0.00  1.0000
 -13   0   2    5946     959                                                       13609  -29.69    0.00  1.0000
  13   0   2    5281     961                                                       12743   30.19    0.00  1.0000
  13   0  -2    5570     958                                                       13036  -29.69    0.00  1.0000
  13   0   4    7520    3176                                                       46470   96.75    0.00  1.0000
  13   0  -4    6488    3170                                                       43615  -96.32    0.00  1.0000
  13   0   4    6670    3176                                                       44319   96.75    0.00  1.0000
 -13   0  -4    6392    3159                                                       43597   96.75    0.00  1.0000
  13   0  -4    5888    3159                                                       42035  -96.32    0.00  1.0000
 -13   0   4    6730    3169                                                       44237  -96.32    0.00  1.0000
  13   0   6    4542     968                                                       13625  -37.04    0.00  1.0000
  13   0   6    4049     964                                                       12760  -37.04    0.00  1.0000
 -13   0   6    4172     955                                                       13040   37.24    0.00  1.0000
  13   0  -6    3841     956                                                       12450   37.24    0.00  1.0000
 -13   0  -6    4315     949                                                       13229  -37.04    0.00  1.0000
  13   0   6    4476     955                                                       13511  -37.04    0.00  1.0000
 -13   0   6    3689     956                                                       12175   37.24    0.00  1.0000
  13   0  -6    3947     948                                                       12639   37.24    0.00  1.0000
 -13   0   8    6969    1099                                                       15071  -29.49    0.00  1.0000
  13   0   8    7100    1111                                                       15314   29.65    0.00  1.0000
  13   0  -8    6498    1099                                                       14375  -29.49    0.00  1.0000
  13   0  -8    6765    1099                                                       14770  -29.49    0.00  1.0000
 -13   0  -8    7355    1099                                                       15688   29.65    0.00  1.0000
 -13   0   8    6325    1105                                                       14116  -29.49    0.00  1.0000
 -13   0 -10    1048     183                                                         758   -3.63    0.00  1.0000
  13   0 -10     825     149                                                         564    3.73    0.00  1.0000
  13   0  10     797     175                                                         547   -3.63    0.00  1.0000
 -13   0  10     745     178                                                         498    3.73    0.00  1.0000
  13   0  10    1054     173                                                         763   -3.63    0.00  1.0000
 -13   0 -10    1170     143                                                         862   -3.63    0.00  1.0000
 -13   0  10     793     124                                                         538    3.73    0.00  1.0000
  13   0 -10    1122     133                                                         814    3.73    0.00  1.0000
 -13   0 -12    4982     195                                                         945   76.08    0.00  1.0000
  13   0  12    6399     197                                                         455   76.08    0.00  1.0000
 -13   0  12    5088     209                                                         881  -75.84    0.00  1.0000
  13   0 -12    6294     170                                                         470  -75.84    0.00  1.0000
 -13   0 -12    5145     162                                                         876   76.08    0.00  1.0000
  13   0 -12    4982     140                                                         926  -75.84    0.00  1.0000
  13   0  12    5276     186                                                         823   76.08    0.00  1.0000
 -13   0  12    5003     131                                                         917  -75.84    0.00  1.0000
 -13   0 -14   15325    1601                                                       20535  -14.64    0.00  1.0000
 -13   0  14   15099    1603                                                       18886   10.92    0.00  1.0000
  13   0 -14   18001    1597                                                       22116   10.92    0.00  1.0000
  13   0 -14   17851    1584                                                       21950   10.92    0.00  1.0000
  13   0  14   16325    1600                                                       21690  -14.64    0.00  1.0000
 -13   0  14   18296    1581                                                       22443   10.92    0.00  1.0000
 -13   0 -16    2547     655                                                        8167  -29.96    0.00  1.0000
  13   0 -16    2189     643                                                        7534   30.04    0.00  1.0000
  13   0 -16    2819     629                                                        8670   30.04    0.00  1.0000
  13   0  16    2573     645                                                        8213  -29.96    0.00  1.0000
 -13   0  16    2583     620                                                        8252   30.04    0.00  1.0000
 -13   0 -18    7153     300                                                        3131  -21.49    0.00  1.0000
  13   0 -18    5372     303                                                        1917   22.16    0.00  1.0000
  13   0  18    5789     336                                                        2253  -21.49    0.00  1.0000
 -13   0  18    5764     333                                                        2154   22.16    0.00  1.0000
 -13   0 -18    6561     308                                                        2744  -21.49    0.00  1.0000
  13   0 -18    6991     266                                                        2927   22.16    0.00  1.0000
  13   0  18    6775     291                                                        2883  -21.49    0.00  1.0000
 -13   0  18    8036     257                                                        3616   22.16    0.00  1.0000
 -13   0 -20       2     208                                                        -133    0.98    0.00  1.0000
 -13   0  20     187     139                                                         153   -0.97    0.00  1.0000
  13   0 -20       2     207                                                         -32   -0.97    0.00  1.0000
 -13   0  20      58     260                                                          40   -0.97    0.00  1.0000
 -13   0 -20     111     227                                                          85    0.98    0.00  1.0000
  13   0  20     250     260                                                         210    0.98    0.00  1.0000
 -13   0 -22    2131     316                                                        2717    4.48    0.00  1.0000
 -13   0 -22    2212     344                                                        2808    4.48    0.00  1.0000
 -13   0  22    2843     256                                                        3519   -4.50    0.00  1.0000
  13   0  22     878     351                                                        1267    4.48    0.00  1.0000
 -13   0  22    1555     360                                                        2064   -4.50    0.00  1.0000
  13   0 -22    1303     318                                                        1772   -4.50    0.00  1.0000
 -13   0 -24    1039     254                                                        1138   -1.12    0.00  1.0000
 -13   0 -24    1586     313                                                        1707   -1.12    0.00  1.0000
 -13   0  24    1698     195                                                        1839    1.26    0.00  1.0000
 -13   0  24     551     315                                                         633    1.26    0.00  1.0000
  13   0  24     671     327                                                         751   -1.12    0.00  1.0000
  13   0 -24     543     275                                                         624    1.26    0.00  1.0000
 -13   0 -26     650     275                                                         845   -2.68    0.00  1.0000
 -13   0  26     186     324                                                         298    2.72    0.00  1.0000
  13   0  26      13     317                                                        -163   -2.68    0.00  1.0000
  13   0  26     485     238                                                         655   -2.68    0.00  1.0000
  13   0 -26     666     312                                                         866    2.72    0.00  1.0000
 -13   0 -26     745     315                                                         953   -2.68    0.00  1.0000
 -13   0  26     347     174                                                         495    2.72    0.00  1.0000
 -13   0  28       4     356                                                        -173    1.41    0.00  1.0000
  13   0  28       4     353                                                        -285   -1.42    0.00  1.0000
 -13   0  28       4     164                                                         -71    1.41    0.00  1.0000
 -13   0 -28       4     341                                                         -58   -1.42    0.00  1.0000
  13   0  28       4     248                                                          -7   -1.42    0.00  1.0000
  13   0 -28       4     320                                                        -749    1.41    0.00  1.0000
 -13   0 -28       4     282                                                        -387   -1.42    0.00  1.0000
 -13   0  30     147     377                                                         453    6.89    0.00  1.0000
  13   0  30      38     397                                                         236   -6.89    0.00  1.0000
 -13   0 -30     718     378                                                        1295   -6.89    0.00  1.0000
  13   0  30    1216     312                                                        1941   -6.89    0.00  1.0000
  13   0 -30     276     369                                                         666    6.89    0.00  1.0000
 -13   0 -30     861     322                                                        1484   -6.89    0.00  1.0000
 -13   0  30     588     204                                                        1117    6.89    0.00  1.0000
 -13   0 -32      81     384                                                          68    0.58    0.00  1.0000
  13   0  32     564     296                                                         528    0.58    0.00  1.0000
  13   0 -32     252     371                                                         254    0.05    0.00  1.0000
 -13   0 -32       1     333                                                         -16    0.58    0.00  1.0000
 -13   0  32     375     174                                                         378    0.05    0.00  1.0000
 -13   0 -34     519     412                                                         399   -2.11    0.00  1.0000
  13   0  34    1355     326                                                        1156   -2.11    0.00  1.0000
  13   0 -34    1465     427                                                        1281    1.86    0.00  1.0000
 -13   0  34     486     175                                                         383    1.86    0.00  1.0000
  14   0   0     550     291                                                        3284   25.42    0.00  1.0000
  14   0   0     612     299                                                        3432   25.42    0.00  1.0000
  14   0   2    7777    1033                                                       14030   22.72    0.00  1.0000
  14   0  -2    7833    1031                                                       14152   22.87    0.00  1.0000
  14   0  -2    7509    1030                                                       13715   22.87    0.00  1.0000
  14   0   2    7089    1032                                                       13101   22.72    0.00  1.0000
 -14   0   2    7860    1029                                                       14188   22.87    0.00  1.0000
  14   0   4     469     193                                                        1407   11.90    0.00  1.0000
  14   0  -4     499     178                                                        1401   11.33    0.00  1.0000
  14   0   4     519     205                                                        1493   11.90    0.00  1.0000
 -14   0  -4     584     128                                                        1601   11.90    0.00  1.0000
 -14   0   4     656     180                                                        1657   11.33    0.00  1.0000
  14   0  -4     533     127                                                        1457   11.33    0.00  1.0000
  14   0   6     233     166                                                         505  -28.32    0.00  1.0000
  14   0   6     141     164                                                         669  -28.32    0.00  1.0000
 -14   0   6     236     130                                                         474  -27.88    0.00  1.0000
  14   0  -6     147      90                                                         626  -27.88    0.00  1.0000
 -14   0  -6     431      93                                                         288  -28.32    0.00  1.0000
  14   0  -6     111     125                                                         707  -27.88    0.00  1.0000
  14   0   6     385     128                                                         328  -28.32    0.00  1.0000
 -14   0   8     431     150                                                         284   28.25    0.00  1.0000
  14   0   8     558     142                                                         203   28.44    0.00  1.0000
  14   0  -8     618     119                                                         163   28.25    0.00  1.0000
 -14   0  -8     582     106                                                         189   28.44    0.00  1.0000
  14   0  -8     494     105                                                         237   28.25    0.00  1.0000
  14   0   8     383     158                                                         335   28.44    0.00  1.0000
 -14   0   8     591     121                                                         177   28.25    0.00  1.0000
 -14   0  10     790     173                                                         580    3.02    0.00  1.0000
  14   0  10     379     170                                                         272    2.23    0.00  1.0000
  14   0  10     378     167                                                         271    2.23    0.00  1.0000
  14   0 -10     427     135                                                         277    3.02    0.00  1.0000
 -14   0 -10     137     129                                                          76    2.23    0.00  1.0000
 -14   0  10     339     119                                                         207    3.02    0.00  1.0000
  14   0 -10     288     125                                                         168    3.02    0.00  1.0000
 -14   0 -12     197     187                                                         279   23.08    0.00  1.0000
  14   0 -12     209     161                                                         361   25.13    0.00  1.0000
  14   0  12      91     186                                                         449   23.08    0.00  1.0000
 -14   0  12     255     199                                                         306   25.13    0.00  1.0000
  14   0 -12     169     133                                                         419   25.13    0.00  1.0000
  14   0  12      56     174                                                         540   23.08    0.00  1.0000
 -14   0 -12      52     155                                                         552   23.08    0.00  1.0000
 -14   0  12     130     124                                                         488   25.13    0.00  1.0000
 -14   0 -14     666     191                                                         295   -6.48    0.00  1.0000
  14   0  14     533     220                                                         209   -6.48    0.00  1.0000
 -14   0  14     682     221                                                         303   -6.53    0.00  1.0000
  14   0 -14     635     173                                                         272   -6.53    0.00  1.0000
  14   0 -14     977     145                                                         509   -6.53    0.00  1.0000
 -14   0 -14     792     170                                                         381   -6.48    0.00  1.0000
  14   0  14     799     183                                                         386   -6.48    0.00  1.0000
 -14   0  14     473     124                                                         170   -6.53    0.00  1.0000
 -14   0 -16    4213     356                                                        3981   -1.36    0.00  1.0000
  14   0  16    4508     378                                                        4268   -1.36    0.00  1.0000
  14   0 -16    3580     346                                                        3133   -2.90    0.00  1.0000
 -14   0 -16    4429     351                                                        4191   -1.36    0.00  1.0000
 -14   0  16    2563     366                                                        2187   -2.90    0.00  1.0000
  14   0 -16    4499     319                                                        3996   -2.90    0.00  1.0000
  14   0  16    3915     352                                                        3691   -1.36    0.00  1.0000
 -14   0  16    4403     307                                                        3906   -2.90    0.00  1.0000
 -14   0 -18     853     239                                                        1322   -5.37    0.00  1.0000
  14   0 -18     456     232                                                         833   -5.64    0.00  1.0000
 -14   0  18      66     260                                                         245   -5.64    0.00  1.0000
  14   0  18    1210     280                                                        1758   -5.37    0.00  1.0000
  14   0 -18    1072     182                                                        1620   -5.64    0.00  1.0000
  14   0  18     907     237                                                        1389   -5.37    0.00  1.0000
 -14   0 -18    1154     235                                                        1690   -5.37    0.00  1.0000
 -14   0  18     726     165                                                        1187   -5.64    0.00  1.0000
  14   0 -20     227     169                                                         907  -11.29    0.00  1.0000
 -14   0 -20     187     235                                                         823  -11.28    0.00  1.0000
 -14   0 -20     296     237                                                        1038  -11.28    0.00  1.0000
  14   0  20     213     213                                                         876  -11.28    0.00  1.0000
 -14   0  20     171     155                                                         791  -11.29    0.00  1.0000
  14   0 -20      37     235                                                         446  -11.29    0.00  1.0000
 -14   0  20      12     266                                                         343  -11.29    0.00  1.0000
  14   0  20     213     272                                                         876  -11.28    0.00  1.0000
 -14   0 -22    1130     313                                                        2600  -13.05    0.00  1.0000
 -14   0 -22    1570     338                                                        3249  -13.05    0.00  1.0000
  14   0 -22     830     336                                                        2197  -13.56    0.00  1.0000
 -14   0  22    1108     250                                                        2636  -13.56    0.00  1.0000
 -14   0  22    1030     359                                                        2515  -13.56    0.00  1.0000
  14   0  22    1257     372                                                        2791  -13.05    0.00  1.0000
 -14   0 -24     810     248                                                         570   -3.45    0.00  1.0000
  14   0 -24     760     276                                                         541   -3.24    0.00  1.0000
 -14   0 -24    1269     277                                                         963   -3.45    0.00  1.0000
 -14   0  24    1344     167                                                        1046   -3.24    0.00  1.0000
  14   0  24    1386     316                                                        1065   -3.45    0.00  1.0000
 -14   0  24     150     305                                                          63   -3.24    0.00  1.0000
 -14   0 -26    2103     369                                                        3345   -9.00    0.00  1.0000
  14   0 -26    1851     401                                                        3012   -8.90    0.00  1.0000
 -14   0 -26    1891     407                                                        3077   -9.00    0.00  1.0000
 -14   0  26    1960     285                                                        3150   -8.90    0.00  1.0000
 -14   0  26    1037     412                                                        1941   -8.90    0.00  1.0000
  14   0  26    2405     434                                                        3723   -9.00    0.00  1.0000
 -14   0 -28      11     276                                                        -143    2.50    0.00  1.0000
  14   0 -28     329     330                                                         221    2.46    0.00  1.0000
 -14   0 -28     260     330                                                         164    2.50    0.00  1.0000
  14   0  28     180     274                                                         102    2.50    0.00  1.0000
 -14   0  28     557     163                                                         413    2.46    0.00  1.0000
 -14   0  28     571     344                                                         425    2.46    0.00  1.0000
  14   0  28     313     363                                                         206    2.50    0.00  1.0000
 -14   0 -30     354     308                                                           8  -16.26    0.00  1.0000
  14   0  30     112     294                                                         123  -16.26    0.00  1.0000
 -14   0 -30       3     356                                                         397  -16.26    0.00  1.0000
  14   0 -30      24     387                                                         675  -15.81    0.00  1.0000
 -14   0  30      19     171                                                         646  -15.81    0.00  1.0000
 -14   0  30       0     388                                                         459  -15.81    0.00  1.0000
  14   0  30      35     399                                                         247  -16.26    0.00  1.0000
 -14   0 -32    1439     341                                                        1679    2.28    0.00  1.0000
  14   0 -32     971     412                                                        1158    2.15    0.00  1.0000
 -14   0 -32    1168     422                                                        1385    2.28    0.00  1.0000
  14   0  32    1876     340                                                        2148    2.28    0.00  1.0000
 -14   0  32    1050     203                                                        1244    2.15    0.00  1.0000
  14   0  34       4     325                                                         -84   -1.44    0.00  1.0000
 -14   0 -34     649     411                                                         555   -1.44    0.00  1.0000
  14   0 -34     626     418                                                         510   -1.83    0.00  1.0000
 -14   0  34     703     166                                                         580   -1.83    0.00  1.0000
  15   0  -2   22613    1778                                                       23909   -3.19    0.00  1.0000
  15   0   2   22846    1780                                                       24142    3.17    0.00  1.0000
  15   0  -2   22206    1777                                                       23490   -3.19    0.00  1.0000
  15   0   2   22444    1781                                                       23728    3.17    0.00  1.0000
 -15   0   2   24060    1776                                                       25396   -3.19    0.00  1.0000
  15   0   4   11823    1097                                                       13894    6.86    0.00  1.0000
  15   0  -4   12240    1093                                                       14484   -7.30    0.00  1.0000
  15   0   4   13757    1101                                                       15985    6.86    0.00  1.0000
 -15   0   4   12425    1090                                                       14685   -7.30    0.00  1.0000
  15   0   6    1520     163                                                         117  -21.15    0.00  1.0000
  15   0   6    1410     167                                                          88  -21.15    0.00  1.0000
  15   0  -6    1661      77                                                         166   20.92    0.00  1.0000
 -15   0   6    1774     134                                                         203   20.92    0.00  1.0000
 -15   0  -6    1660      80                                                         158  -21.15    0.00  1.0000
  15   0  -6    1106     125                                                          29   20.92    0.00  1.0000
 -15   0   8      74     145                                                          15    9.35    0.00  1.0000
  15   0   8       6     147                                                         110   -9.72    0.00  1.0000
  15   0  -8      27     127                                                         313    9.35    0.00  1.0000
 -15   0  -8       9     101                                                         100   -9.72    0.00  1.0000
 -15   0   8       4     130                                                         207    9.35    0.00  1.0000
  15   0   8       3     167                                                         217   -9.72    0.00  1.0000
  15   0  -8     155      99                                                         -38    9.35    0.00  1.0000
 -15   0  10    7413    1100                                                       14558   25.95    0.00  1.0000
  15   0  10    7753    1100                                                       14973  -25.76    0.00  1.0000
 -15   0 -10    7779    1089                                                       15008  -25.76    0.00  1.0000
 -15   0  10    7924    1087                                                       15270   25.95    0.00  1.0000
  15   0  10    7638    1104                                                       14812  -25.76    0.00  1.0000
  15   0 -10    6750    1088                                                       13622   25.95    0.00  1.0000
  15   0  12    1416     345                                                        2183   -6.83    0.00  1.0000
 -15   0 -12    2673     318                                                        3696   -6.83    0.00  1.0000
 -15   0  12    2718     348                                                        3443    4.92    0.00  1.0000
  15   0 -12    2982     324                                                        3740    4.92    0.00  1.0000
  15   0  12    3086     342                                                        4179   -6.83    0.00  1.0000
 -15   0  12    3643     309                                                        4476    4.92    0.00  1.0000
  15   0 -12    2734     315                                                        3461    4.92    0.00  1.0000
 -15   0 -14    3268     206                                                         305  -29.94    0.00  1.0000
  15   0  14    3919     215                                                         526  -29.94    0.00  1.0000
 -15   0  14    1867     219                                                         171   42.26    0.00  1.0000
  15   0 -14    2157     146                                                          97   42.26    0.00  1.0000
  15   0  14    3782     180                                                         476  -29.94    0.00  1.0000
 -15   0 -14    2603     168                                                         127  -29.94    0.00  1.0000
  15   0 -14    1851     168                                                         176   42.26    0.00  1.0000
 -15   0  14    1733     127                                                         215   42.26    0.00  1.0000
 -15   0 -16      48     205                                                        -223    5.22    0.00  1.0000
 -15   0  16       5     224                                                         143   -7.26    0.00  1.0000
  15   0  16      48     228                                                        -161    5.22    0.00  1.0000
  15   0 -16      35     151                                                          14   -7.26    0.00  1.0000
  15   0  16     105     184                                                         295    5.22    0.00  1.0000
 -15   0 -16       4     179                                                          24    5.22    0.00  1.0000
  15   0 -16      13     189                                                          36   -7.26    0.00  1.0000
 -15   0  16       1     126                                                          78   -7.26    0.00  1.0000
 -15   0 -18    1072     346                                                        3183  -17.78    0.00  1.0000
 -15   0  18     848     368                                                        2914   18.67    0.00  1.0000
  15   0  18    1887     377                                                        4505  -17.78    0.00  1.0000
 -15   0 -18    1309     345                                                        3583  -17.78    0.00  1.0000
  15   0 -18    1049     302                                                        3278   18.67    0.00  1.0000
  15   0  18    1362     330                                                        3670  -17.78    0.00  1.0000
  15   0 -18     862     344                                                        2939   18.67    0.00  1.0000
 -15   0  18    1138     290                                                        3434   18.67    0.00  1.0000
 -15   0 -20     406     224                                                         356    0.97    0.00  1.0000
  15   0 -20     481     162                                                         390   -1.64    0.00  1.0000
  15   0  20     386     218                                                         337    0.97    0.00  1.0000
 -15   0 -20     325     224                                                         280    0.97    0.00  1.0000
  15   0 -20     872     241                                                         748   -1.64    0.00  1.0000
 -15   0  20     512     141                                                         418   -1.64    0.00  1.0000
  15   0  20     436     267                                                         384    0.97    0.00  1.0000
 -15   0  20     640     269                                                         534   -1.64    0.00  1.0000
 -15   0 -22     775     242                                                         832   -0.76    0.00  1.0000
  15   0 -22     545     267                                                         575    0.47    0.00  1.0000
 -15   0 -22     815     260                                                         874   -0.76    0.00  1.0000
 -15   0  22    1276     167                                                        1321    0.47    0.00  1.0000
  15   0  22     862     304                                                         923   -0.76    0.00  1.0000
 -15   0  22     483     294                                                         511    0.47    0.00  1.0000
 -15   0 -24       0     235                                                        -293    0.44    0.00  1.0000
  15   0 -24       0     281                                                         -57   -0.50    0.00  1.0000
 -15   0 -24     197     267                                                         214    0.44    0.00  1.0000
 -15   0  24      82     151                                                          94   -0.50    0.00  1.0000
 -15   0  24       5     304                                                           8   -0.50    0.00  1.0000
  15   0  24       0     313                                                        -627    0.44    0.00  1.0000
 -15   0 -26    1938     329                                                        2358   -3.41    0.00  1.0000
 -15   0 -26    2135     365                                                        2575   -3.41    0.00  1.0000
  15   0 -26    1126     357                                                        1461    3.51    0.00  1.0000
 -15   0  26    2090     229                                                        2539    3.51    0.00  1.0000
 -15   0  26    1317     392                                                        1678    3.51    0.00  1.0000
  15   0  26     732     400                                                         998   -3.41    0.00  1.0000
 -15   0 -28     524     292                                                         289   -4.42    0.00  1.0000
  15   0 -28     440     344                                                         233    4.29    0.00  1.0000
 -15   0 -28     468     323                                                         248   -4.42    0.00  1.0000
  15   0  28     248     271                                                          97   -4.42    0.00  1.0000
 -15   0  28     604     158                                                         356    4.29    0.00  1.0000
 -15   0  28     642     350                                                         385    4.29    0.00  1.0000
  15   0  28     179     363                                                          56   -4.42    0.00  1.0000
 -15   0 -30    6331     584                                                        6739   -1.90    0.00  1.0000
  15   0 -30    2440     605                                                        2657    1.62    0.00  1.0000
  15   0  30    7847     581                                                        8301   -1.90    0.00  1.0000
 -15   0  30    5859     487                                                        6193    1.62    0.00  1.0000
 -15   0 -30    8172     640                                                        8635   -1.90    0.00  1.0000
  15   0  30    5745     642                                                        6134   -1.90    0.00  1.0000
 -15   0  30    3894     612                                                        4167    1.62    0.00  1.0000
 -15   0  32    1070     192                                                        1270   -2.20    0.00  1.0000
  15   0  32    1584     342                                                        1868    2.57    0.00  1.0000
  15   0 -32     519     416                                                         661   -2.20    0.00  1.0000
 -15   0 -32    1000     406                                                        1228    2.57    0.00  1.0000
 -15   0  34      36     159                                                         404  -10.58    0.00  1.0000
  15   0 -34     199     405                                                         -84  -10.58    0.00  1.0000
  15   0  34      90     331                                                         521   10.01    0.00  1.0000
  16   0   0   41925    3067                                                       39744    4.05    0.00  1.0000
  16   0   0   46970    3072                                                       44660    4.05    0.00  1.0000
  16   0  -2    2563     224                                                        2173   -3.01    0.00  1.0000
  16   0   2    3047     245                                                        2624   -2.98    0.00  1.0000
  16   0  -2    2445     236                                                        2065   -3.01    0.00  1.0000
  16   0   2    2368     232                                                        1997   -2.98    0.00  1.0000
 -16   0   2    2743     232                                                        2339   -3.01    0.00  1.0000
  16   0   4      23     159                                                         -86    3.63    0.00  1.0000
  16   0  -4      31     136                                                         -10    4.15    0.00  1.0000
 -16   0   4      32     145                                                         125    4.15    0.00  1.0000
  16   0   4      23     171                                                        -136    3.63    0.00  1.0000
  16   0   6    9533    1031                                                       14994  -18.63    0.00  1.0000
  16   0  -6    8736    1019                                                       14186  -19.25    0.00  1.0000
 -16   0   6    8788    1017                                                       14252  -19.25    0.00  1.0000
 -16   0  -6    8737    1002                                                       13991  -18.63    0.00  1.0000
  16   0   6    9087    1032                                                       14433  -18.63    0.00  1.0000
  16   0  -6    7439    1001                                                       12519  -19.25    0.00  1.0000
  16   0  -8      33     130                                                          94    2.95    0.00  1.0000
 -16   0   8     159     139                                                         273    2.95    0.00  1.0000
  16   0  -8      73     101                                                         155    2.95    0.00  1.0000
  16   0   8     101     176                                                         209    3.31    0.00  1.0000
 -16   0  -8      33     102                                                         103    3.31    0.00  1.0000
 -16   0  10    6896    1119                                                       13748  -25.68    0.00  1.0000
  16   0  10    9043    1123                                                       16780  -25.86    0.00  1.0000
  16   0 -10    7195    1110                                                       14168  -25.68    0.00  1.0000
 -16   0 -10    7456    1109                                                       14590  -25.86    0.00  1.0000
  16   0 -10    7983    1113                                                       15266  -25.68    0.00  1.0000
  16   0  10    7917    1128                                                       15232  -25.86    0.00  1.0000
 -16   0  10    8249    1110                                                       15633  -25.68    0.00  1.0000
 -16   0 -12   10357    1248                                                       17613  -23.23    0.00  1.0000
  16   0  12   11800    1263                                                       19481  -23.23    0.00  1.0000
  16   0 -12    8445    1250                                                       15878  -25.61    0.00  1.0000
 -16   0  12    9038    1261                                                       16688  -25.61    0.00  1.0000
  16   0  12    9663    1265                                                       16704  -23.23    0.00  1.0000
 -16   0  12    9360    1243                                                       17125  -25.61    0.00  1.0000
  16   0 -12    8025    1246                                                       15301  -25.61    0.00  1.0000
 -16   0  14    2020     259                                                        1987   -0.27    0.00  1.0000
  16   0  14    2435     268                                                        2409   -0.20    0.00  1.0000
  16   0 -14    1509     204                                                        1481   -0.27    0.00  1.0000
 -16   0 -14    1794     218                                                        1771   -0.20    0.00  1.0000
  16   0  14    2011     247                                                        1987   -0.20    0.00  1.0000
  16   0 -14    1461     230                                                        1433   -0.27    0.00  1.0000
 -16   0  14    2056     194                                                        2023   -0.27    0.00  1.0000
 -16   0 -16    3569     344                                                        4282    4.27    0.00  1.0000
 -16   0  16    2694     376                                                        3664    6.47    0.00  1.0000
  16   0  16    1050     366                                                        1451    4.27    0.00  1.0000
  16   0 -16    2623     352                                                        3581    6.47    0.00  1.0000
  16   0 -16    2982     323                                                        3998    6.47    0.00  1.0000
 -16   0  16    2897     311                                                        3900    6.47    0.00  1.0000
  16   0  16    3560     364                                                        4272    4.27    0.00  1.0000
 -16   0 -16    3143     373                                                        3814    4.27    0.00  1.0000
 -16   0 -18     100     212                                                         346    6.47    0.00  1.0000
  16   0  18      49     253                                                         243    6.47    0.00  1.0000
 -16   0  18      81     243                                                        -360    6.77    0.00  1.0000
  16   0 -18      81     161                                                        -127    6.77    0.00  1.0000
  16   0  18      47     207                                                         240    6.47    0.00  1.0000
 -16   0 -18       1     199                                                          55    6.47    0.00  1.0000
  16   0 -18      81     206                                                         -76    6.77    0.00  1.0000
 -16   0  18      30     135                                                         210    6.77    0.00  1.0000
 -16   0 -20    2557     323                                                        2861   -2.19    0.00  1.0000
  16   0  20     858     338                                                        1037   -2.19    0.00  1.0000
 -16   0  20    1765     339                                                        1988   -1.93    0.00  1.0000
  16   0 -20    2989     263                                                        3277   -1.93    0.00  1.0000
 -16   0 -20    2273     314                                                        2560   -2.19    0.00  1.0000
  16   0  20    2343     313                                                        2634   -2.19    0.00  1.0000
  16   0 -20    2150     315                                                        2395   -1.93    0.00  1.0000
 -16   0  20    2489     244                                                        2752   -1.93    0.00  1.0000
 -16   0 -22     585     257                                                         829   -3.46    0.00  1.0000
  16   0 -22     834     279                                                        1068   -2.85    0.00  1.0000
 -16   0 -22     751     272                                                        1025   -3.46    0.00  1.0000
  16   0  22     898     240                                                        1195   -3.46    0.00  1.0000
 -16   0  22    1095     170                                                        1361   -2.85    0.00  1.0000
  16   0  22     213     304                                                         369   -3.46    0.00  1.0000
 -16   0  22     827     296                                                        1060   -2.85    0.00  1.0000
 -16   0 -24      62     255                                                         471   10.37    0.00  1.0000
 -16   0 -24      81     272                                                         521   10.37    0.00  1.0000
  16   0 -24     301     298                                                         943   10.04    0.00  1.0000
 -16   0  24      73     152                                                         480   10.04    0.00  1.0000
  16   0  24       4     327                                                         141   10.37    0.00  1.0000
 -16   0  24     179     307                                                          -8   10.04    0.00  1.0000
 -16   0 -26    2911     349                                                        2850    0.42    0.00  1.0000
 -16   0 -26    3250     381                                                        3186    0.42    0.00  1.0000
  16   0 -26     946     381                                                         918    0.35    0.00  1.0000
 -16   0  26    2803     253                                                        2754    0.35    0.00  1.0000
  16   0  26    3052     423                                                        2990    0.42    0.00  1.0000
 -16   0  26    2151     401                                                        2108    0.35    0.00  1.0000
 -16   0 -28    1732     358                                                        2273    4.55    0.00  1.0000
  16   0 -28    1963     391                                                        2531    4.51    0.00  1.0000
 -16   0 -28    1977     391                                                        2552    4.55    0.00  1.0000
 -16   0  28    1606     226                                                        2123    4.51    0.00  1.0000
  16   0  28    1349     415                                                        1831    4.55    0.00  1.0000
 -16   0  28     814     403                                                        1193    4.51    0.00  1.0000
 -16   0 -30     422     318                                                         256   -3.41    0.00  1.0000
 -16   0 -30     354     355                                                         204   -3.41    0.00  1.0000
  16   0  30     511     300                                                         326   -3.41    0.00  1.0000
  16   0 -30      19     389                                                        -473   -3.23    0.00  1.0000
 -16   0  30     327     151                                                         190   -3.23    0.00  1.0000
 -16   0  30      19     387                                                        -551   -3.23    0.00  1.0000
  16   0  30     271     403                                                         142   -3.41    0.00  1.0000
 -16   0  32    1376     200                                                        1438    0.62    0.00  1.0000
  16   0 -32    1268     437                                                        1328    0.62    0.00  1.0000
 -16   0 -32    1763     422                                                        1812    0.44    0.00  1.0000
  16   0  32    2404     354                                                        2462    0.44    0.00  1.0000
  17   0   2    8785     595                                                        7981   -3.30    0.00  1.0000
  17   0  -2    7970     582                                                        7227    3.20    0.00  1.0000
  17   0  -2    8747     592                                                        7968    3.20    0.00  1.0000
  17   0   2    7873     595                                                        7113   -3.30    0.00  1.0000
  17   0   4    1541     404                                                        4587  -21.38    0.00  1.0000
  17   0  -4    1607     397                                                        4662   21.17    0.00  1.0000
  17   0   4    1788     413                                                        5007  -21.38    0.00  1.0000
 -17   0   4    1889     401                                                        5134   21.17    0.00  1.0000
  17   0   6   13123     638                                                        9141   14.22    0.00  1.0000
  17   0  -6   12401     620                                                        8485  -14.45    0.00  1.0000
 -17   0   6   12549     618                                                        8608  -14.45    0.00  1.0000
 -17   0  -6   12322     594                                                        8475   14.22    0.00  1.0000
  17   0  -6   10610     592                                                        7016  -14.45    0.00  1.0000
  17   0   6   12508     631                                                        8629   14.22    0.00  1.0000
  17   0  -8       0     151                                                         -40    0.05    0.00  1.0000
  17   0   8      65     193                                                          69   -0.18    0.00  1.0000
  17   0  -8       0     100                                                        -198    0.05    0.00  1.0000
 -17   0   8       0     146                                                        -192    0.05    0.00  1.0000
 -17   0  -8       0      99                                                         -44   -0.18    0.00  1.0000
  17   0  10     150     184                                                         314  -22.50    0.00  1.0000
  17   0 -10      44     151                                                         560   22.74    0.00  1.0000
  17   0 -10     105     125                                                         402   22.74    0.00  1.0000
 -17   0  10     180     145                                                         285   22.74    0.00  1.0000
  17   0  10      87     195                                                         426  -22.50    0.00  1.0000
 -17   0 -10     140     123                                                         329  -22.50    0.00  1.0000
  17   0 -12    2840     526                                                        6166   18.94    0.00  1.0000
 -17   0  12    2863     543                                                        6200   18.94    0.00  1.0000
  17   0  12    4367     553                                                        8238  -18.53    0.00  1.0000
 -17   0 -12    3422     521                                                        6919  -18.53    0.00  1.0000
 -17   0  12    3172     517                                                        6650   18.94    0.00  1.0000
  17   0  12    3355     545                                                        6823  -18.53    0.00  1.0000
  17   0 -12    2963     524                                                        6346   18.94    0.00  1.0000
  17   0  14     230     220                                                         146    2.32    0.00  1.0000
 -17   0  14     185     209                                                        -201  -10.23    0.00  1.0000
  17   0 -14     185     154                                                        -217  -10.23    0.00  1.0000
  17   0 -14       6     168                                                         125  -10.23    0.00  1.0000
  17   0  14     184     205                                                         110    2.32    0.00  1.0000
 -17   0 -14      10     156                                                         -54    2.32    0.00  1.0000
 -17   0  14       0     137                                                         182  -10.23    0.00  1.0000
 -17   0 -16     214     223                                                         220   -0.16    0.00  1.0000
  17   0  16      82     236                                                          86   -0.16    0.00  1.0000
 -17   0  16      31     223                                                          44    0.79    0.00  1.0000
  17   0 -16      29     164                                                          41    0.79    0.00  1.0000
 -17   0 -16      73     172                                                          77   -0.16    0.00  1.0000
  17   0 -16     142     195                                                         168    0.79    0.00  1.0000
  17   0  16      10     195                                                          11   -0.16    0.00  1.0000
 -17   0  16     223     135                                                         256    0.79    0.00  1.0000
 -17   0 -18     674     227                                                         739   -0.92    0.00  1.0000
  17   0  18     862     271                                                         935   -0.92    0.00  1.0000
 -17   0  18     551     247                                                         616    1.00    0.00  1.0000
  17   0 -18     720     180                                                         793    1.00    0.00  1.0000
  17   0 -18     593     228                                                         660    1.00    0.00  1.0000
  17   0  18     470     221                                                         524   -0.92    0.00  1.0000
 -17   0 -18    1031     213                                                        1111   -0.92    0.00  1.0000
 -17   0  18     816     155                                                         894    1.00    0.00  1.0000
 -17   0 -20      15     245                                                        -273    2.90    0.00  1.0000
 -17   0  20     515     268                                                         359   -2.80    0.00  1.0000
  17   0  20     806     285                                                         601    2.90    0.00  1.0000
  17   0 -20      14     165                                                         -57   -2.80    0.00  1.0000
  17   0 -20      54     238                                                          13   -2.80    0.00  1.0000
 -17   0 -20     400     217                                                         260    2.90    0.00  1.0000
  17   0  20     220     217                                                         120    2.90    0.00  1.0000
 -17   0  20     402     140                                                         266   -2.80    0.00  1.0000
 -17   0 -22    1037     331                                                        2159  -10.71    0.00  1.0000
  17   0  22    1744     386                                                        3139  -10.71    0.00  1.0000
 -17   0  22     582     358                                                        1474   10.71    0.00  1.0000
  17   0 -22    1328     275                                                        2572   10.71    0.00  1.0000
 -17   0 -22    1884     339                                                        3326  -10.71    0.00  1.0000
  17   0 -22    1609     359                                                        2957   10.71    0.00  1.0000
  17   0  22    1708     324                                                        3091  -10.71    0.00  1.0000
 -17   0  22    1566     255                                                        2899   10.71    0.00  1.0000
 -17   0 -24    2294     324                                                        1989   -2.47    0.00  1.0000
 -17   0 -24    2009     317                                                        1725   -2.47    0.00  1.0000
  17   0 -24    2090     337                                                        1830    2.20    0.00  1.0000
 -17   0  24    2083     205                                                        1824    2.20    0.00  1.0000
  17   0  24    2795     367                                                        2458   -2.47    0.00  1.0000
 -17   0  24    1296     339                                                        1093    2.20    0.00  1.0000
 -17   0 -26     923     304                                                        1242   -3.65    0.00  1.0000
  17   0 -26    1234     347                                                        1589    3.55    0.00  1.0000
 -17   0 -26    1245     330                                                        1612   -3.65    0.00  1.0000
 -17   0  26     954     179                                                        1269    3.55    0.00  1.0000
  17   0  26     937     373                                                        1258   -3.65    0.00  1.0000
 -17   0  26     159     348                                                         301    3.55    0.00  1.0000
 -17   0 -28      33     303                                                         158    5.15    0.00  1.0000
  17   0 -28     119     343                                                         315   -5.15    0.00  1.0000
 -17   0 -28      24     332                                                         138    5.15    0.00  1.0000
 -17   0  28       1     150                                                          34   -5.15    0.00  1.0000
  17   0  28      40     385                                                         174    5.15    0.00  1.0000
 -17   0  28     122     353                                                         321   -5.15    0.00  1.0000
  17   0  30    1025     301                                                         689    4.34    0.00  1.0000
 -17   0 -30    1539     388                                                        1119    4.34    0.00  1.0000
  17   0 -30    1482     387                                                        1070   -4.34    0.00  1.0000
 -17   0  30     972     163                                                         645   -4.34    0.00  1.0000
  17   0  30    1262     413                                                         885    4.34    0.00  1.0000
 -17   0  30     488     390                                                         266   -4.34    0.00  1.0000
 -17   0 -32    3072     484                                                        2107   -7.15    0.00  1.0000
  17   0 -32    4769     494                                                        3506    7.39    0.00  1.0000
  18   0   0    9252    1250                                                       15285  -20.60    0.00  1.0000
  18   0   0   11841    1257                                                       18567  -20.60    0.00  1.0000
  18   0  -2    2115     194                                                        1136   -9.22    0.00  1.0000
  18   0   2    2078     201                                                        1101   -9.31    0.00  1.0000
  18   0   2    2138     196                                                        1145   -9.31    0.00  1.0000
  18   0  -2    1886     177                                                         970   -9.22    0.00  1.0000
  18   0   4    1657     317                                                        3587   14.41    0.00  1.0000
  18   0  -4    1399     299                                                        3221   14.53    0.00  1.0000
  18   0  -4    1511     306                                                        3390   14.53    0.00  1.0000
 -18   0   4    1660     301                                                        3611   14.53    0.00  1.0000
  18   0   4    1005     318                                                        2589   14.41    0.00  1.0000
  18   0   6   35781    2749                                                       38938   -6.13    0.00  1.0000
  18   0  -6   33055    2738                                                       36432   -6.80    0.00  1.0000
  18   0   6   34168    2749                                                       37255   -6.13    0.00  1.0000
 -18   0   6   34004    2737                                                       37428   -6.80    0.00  1.0000
  18   0  -8    5641     355                                                        4168    7.92    0.00  1.0000
  18   0   8    6453     382                                                        4850    8.03    0.00  1.0000
 -18   0   8    6140     351                                                        4598    7.92    0.00  1.0000
  18   0  -8    5044     322                                                        3657    7.92    0.00  1.0000
  18   0 -10    3229     416                                                        5241  -11.69    0.00  1.0000
 -18   0 -10    3013     400                                                        5018  -11.97    0.00  1.0000
  18   0 -10    3170     404                                                        5165  -11.69    0.00  1.0000
  18   0  10    2963     449                                                        4953  -11.97    0.00  1.0000
  18   0  12     531     210                                                         874   -4.90    0.00  1.0000
  18   0  12     227     207                                                         466   -4.90    0.00  1.0000
  18   0 -12     472     159                                                         739   -4.09    0.00  1.0000
 -18   0  12     530     156                                                         811   -4.09    0.00  1.0000
 -18   0 -12     244     146                                                         490   -4.90    0.00  1.0000
  18   0 -12     484     168                                                         754   -4.09    0.00  1.0000
  18   0 -14     716     224                                                        1241    6.36    0.00  1.0000
 -18   0  14    1182     194                                                        1836    6.36    0.00  1.0000
  18   0  14    1477     244                                                        2148    5.94    0.00  1.0000
 -18   0 -14    1385     208                                                        2037    5.94    0.00  1.0000
 -18   0  14     815     250                                                        1370    6.36    0.00  1.0000
  18   0  14     897     261                                                        1434    5.94    0.00  1.0000
  18   0 -14     844     203                                                        1407    6.36    0.00  1.0000
  18   0  16     123     237                                                          64    2.33    0.00  1.0000
 -18   0  16       2     230                                                        -171    0.93    0.00  1.0000
  18   0 -16       2     162                                                        -106    0.93    0.00  1.0000
  18   0  16      10     199                                                         -78    2.33    0.00  1.0000
 -18   0 -16     299     173                                                         201    2.33    0.00  1.0000
  18   0 -16     162     193                                                         132    0.93    0.00  1.0000
 -18   0  16       2     140                                                         -44    0.93    0.00  1.0000
 -18   0 -18    1036     245                                                         738   -3.77    0.00  1.0000
  18   0  18    1581     277                                                        1207   -3.77    0.00  1.0000
 -18   0  18    1239     263                                                         860   -4.41    0.00  1.0000
  18   0 -18    1444     184                                                        1032   -4.41    0.00  1.0000
  18   0  18    1272     226                                                         939   -3.77    0.00  1.0000
  18   0 -18     662     223                                                         394   -4.41    0.00  1.0000
 -18   0 -18     459     199                                                         269   -3.77    0.00  1.0000
 -18   0  18    1292     157                                                         904   -4.41    0.00  1.0000
 -18   0 -20       7     255                                                        -111    1.94    0.00  1.0000
 -18   0  20     126     270                                                          73    2.01    0.00  1.0000
  18   0  20     123     287                                                          72    1.94    0.00  1.0000
  18   0 -20       7     176                                                        -166    2.01    0.00  1.0000
  18   0 -20     423     245                                                         320    2.01    0.00  1.0000
 -18   0 -20     301     219                                                         218    1.94    0.00  1.0000
  18   0  20       7     216                                                         -26    1.94    0.00  1.0000
 -18   0  20       7     142                                                        -168    2.01    0.00  1.0000
 -18   0 -22      25     260                                                         141   -5.16    0.00  1.0000
  18   0 -22      69     180                                                         227   -5.08    0.00  1.0000
  18   0  22      47     244                                                        -192   -5.16    0.00  1.0000
  18   0 -22     157     274                                                         373   -5.08    0.00  1.0000
 -18   0 -22      43     233                                                         180   -5.16    0.00  1.0000
 -18   0  22      46     144                                                         -17   -5.08    0.00  1.0000
  18   0  22      28     316                                                         149   -5.16    0.00  1.0000
 -18   0  22       0     288                                                          50   -5.08    0.00  1.0000
 -18   0 -24     190     286                                                         432    5.26    0.00  1.0000
  18   0  24     170     246                                                         402    5.26    0.00  1.0000
 -18   0 -24     142     274                                                         358    5.26    0.00  1.0000
  18   0 -24      70     300                                                         250    5.60    0.00  1.0000
 -18   0  24     230     153                                                         511    5.60    0.00  1.0000
  18   0  24     147     341                                                         366    5.26    0.00  1.0000
 -18   0  24      53     316                                                         218    5.60    0.00  1.0000
 -18   0 -26       0     300                                                          44   -4.47    0.00  1.0000
  18   0 -26      33     336                                                        -473   -4.32    0.00  1.0000
 -18   0  26      98     147                                                         245   -4.32    0.00  1.0000
  18   0  26      13     357                                                          91   -4.47    0.00  1.0000
 -18   0  26      33     339                                                        -550   -4.32    0.00  1.0000
 -18   0 -28      13     305                                                         -38    2.72    0.00  1.0000
  18   0 -28     564     376                                                         727    2.42    0.00  1.0000
 -18   0 -28     417     336                                                         578    2.72    0.00  1.0000
 -18   0  28     454     157                                                         601    2.42    0.00  1.0000
 -18   0  28     266     358                                                         381    2.42    0.00  1.0000
  18   0  28    1128     407                                                        1384    2.72    0.00  1.0000
  18   0 -30     479     397                                                         460   -0.34    0.00  1.0000
 -18   0 -30      14     351                                                          10   -0.39    0.00  1.0000
 -18   0  30       0     148                                                         -74   -0.34    0.00  1.0000
 -18   0  30     230     380                                                         217   -0.34    0.00  1.0000
  18   0  30      81     421                                                          72   -0.39    0.00  1.0000
  19   0  -2    1352     186                                                         805    6.30    0.00  1.0000
  19   0   2     916     199                                                         458   -6.66    0.00  1.0000
  19   0   2    1324     188                                                         757   -6.66    0.00  1.0000
  19   0  -2    1049     171                                                         576    6.30    0.00  1.0000
  19   0   4     402     194                                                         136  -23.82    0.00  1.0000
  19   0  -4     994     172                                                        -133   23.67    0.00  1.0000
  19   0  -4     313     154                                                         191   23.67    0.00  1.0000
  19   0   4    1006     177                                                         -86  -23.82    0.00  1.0000
  19   0   6    5201     367                                                        3976    6.81    0.00  1.0000
  19   0  -6    5235     352                                                        4042   -6.59    0.00  1.0000
  19   0   6    5021     378                                                        3819    6.81    0.00  1.0000
 -19   0   6    5471     352                                                        4250   -6.59    0.00  1.0000
  19   0  -8    2482     287                                                        3036    3.97    0.00  1.0000
 -19   0   8    2860     287                                                        3453    3.97    0.00  1.0000
  19   0  -8    2291     247                                                        2825    3.97    0.00  1.0000
 -19   0  -8    2363     248                                                        2931   -4.15    0.00  1.0000
  19   0   8    3079     316                                                        3724   -4.15    0.00  1.0000
  19   0 -10       8     153                                                          14    0.64    0.00  1.0000
 -19   0 -10      79     109                                                          94   -0.61    0.00  1.0000
 -19   0  10     186     145                                                         210    0.64    0.00  1.0000
  19   0  10     413     200                                                         447   -0.61    0.00  1.0000
  19   0 -10       1     119                                                        -140    0.64    0.00  1.0000
  19   0 -12      43     162                                                         178   -5.07    0.00  1.0000
 -19   0 -12      10     131                                                          75    4.17    0.00  1.0000
  19   0  12      31     215                                                         -70    4.17    0.00  1.0000
  19   0 -12      80     143                                                         247   -5.07    0.00  1.0000
 -19   0  12      25     146                                                           3   -5.07    0.00  1.0000
  19   0  14      90     211                                                        -145   -7.12    0.00  1.0000
  19   0 -14     153     171                                                         -38    9.28    0.00  1.0000
 -19   0 -14      90     144                                                         -14   -7.12    0.00  1.0000
 -19   0  14       1     147                                                         126    9.28    0.00  1.0000
  19   0  14      40     230                                                          10   -7.12    0.00  1.0000
  19   0 -14     153     158                                                         -48    9.28    0.00  1.0000
  19   0 -16     416     195                                                         107   -7.54    0.00  1.0000
  19   0  16     266     219                                                          62    6.34    0.00  1.0000
 -19   0  16     101     144                                                         -48   -7.54    0.00  1.0000
 -19   0 -16     204     164                                                          34    6.34    0.00  1.0000
  19   0  16      71     245                                                         -53    6.34    0.00  1.0000
 -19   0  16     412     232                                                         105   -7.54    0.00  1.0000
  19   0 -16     694     171                                                         266   -7.54    0.00  1.0000
 -19   0  18     203     148                                                         307    2.47    0.00  1.0000
  19   0  18     277     219                                                         390   -2.33    0.00  1.0000
  19   0 -18      58     223                                                         119    2.47    0.00  1.0000
 -19   0 -18     143     199                                                         227   -2.33    0.00  1.0000
 -19   0  18     195     245                                                         298    2.47    0.00  1.0000
  19   0  18     310     273                                                         429   -2.33    0.00  1.0000
  19   0 -18     259     179                                                         376    2.47    0.00  1.0000
 -19   0 -20      36     265                                                         -40   -4.52    0.00  1.0000
  19   0  20      36     290                                                        -451   -4.52    0.00  1.0000
 -19   0  20     265     270                                                         518    4.88    0.00  1.0000
  19   0 -20     104     188                                                         278    4.88    0.00  1.0000
 -19   0 -20      36     221                                                        -144   -4.52    0.00  1.0000
  19   0 -20      42     258                                                         -74    4.88    0.00  1.0000
  19   0  20      36     228                                                         -20   -4.52    0.00  1.0000
 -19   0  20      49     146                                                         183    4.88    0.00  1.0000
 -19   0 -22     242     284                                                         706   -8.28    0.00  1.0000
  19   0 -22      32     189                                                         277    8.25    0.00  1.0000
  19   0 -22      19     279                                                         234    8.25    0.00  1.0000
  19   0  22      22     261                                                         248   -8.28    0.00  1.0000
 -19   0 -22     181     244                                                         599   -8.28    0.00  1.0000
 -19   0  22     143     152                                                         527    8.25    0.00  1.0000
 -19   0  22     121     296                                                        -281    8.25    0.00  1.0000
  19   0  22       0     324                                                         121   -8.28    0.00  1.0000
 -19   0 -24    1187     310                                                        1548    3.67    0.00  1.0000
  19   0 -24    1410     334                                                        1802   -3.68    0.00  1.0000
 -19   0 -24     805     294                                                        1107    3.67    0.00  1.0000
  19   0  24     605     280                                                         870    3.67    0.00  1.0000
 -19   0  24    1066     183                                                        1410   -3.68    0.00  1.0000
  19   0  24     455     385                                                         688    3.67    0.00  1.0000
 -19   0  24     532     333                                                         782   -3.68    0.00  1.0000
 -19   0 -26     755     292                                                         549   -3.04    0.00  1.0000
 -19   0 -26     784     313                                                         574   -3.04    0.00  1.0000
  19   0 -26    1052     359                                                         812    2.96    0.00  1.0000
 -19   0  26     906     163                                                         684    2.96    0.00  1.0000
 -19   0  26     523     345                                                         358    2.96    0.00  1.0000
  19   0  26    2019     395                                                        1672   -3.04    0.00  1.0000
  19   0 -28       0     381                                                        -754   -0.44    0.00  1.0000
 -19   0 -28       4     324                                                           9    0.67    0.00  1.0000
 -19   0  28      25     141                                                          31   -0.44    0.00  1.0000
 -19   0  28      77     352                                                          88   -0.44    0.00  1.0000
  19   0  28     414     406                                                         451    0.67    0.00  1.0000
 -19   0 -30    1562     381                                                        1388   -1.70    0.00  1.0000
  19   0 -30    1013     428                                                         881    1.61    0.00  1.0000
 -19   0  30     567     151                                                         469    1.61    0.00  1.0000
  19   0  30     795     447                                                         672   -1.70    0.00  1.0000
 -19   0  30     830     386                                                         711    1.61    0.00  1.0000
  20   0   0    1375     197                                                         566  -10.11    0.00  1.0000
  20   0   0    1287     179                                                         510  -10.11    0.00  1.0000
  20   0  -2      68     184                                                        -162   -6.20    0.00  1.0000
  20   0   2      62     195                                                         258   -6.15    0.00  1.0000
  20   0  -2       2     165                                                          93   -6.20    0.00  1.0000
  20   0   2      67     172                                                        -194   -6.15    0.00  1.0000
  20   0   4    1431     207                                                         785   -7.36    0.00  1.0000
  20   0  -4    1991     185                                                        1185   -7.65    0.00  1.0000
  20   0   4    1022     189                                                         491   -7.36    0.00  1.0000
  20   0  -4    1645     178                                                         922   -7.65    0.00  1.0000
  20   0   6    1208     206                                                         745   -5.61    0.00  1.0000
  20   0  -6     503     171                                                         252   -4.93    0.00  1.0000
  20   0   6     902     206                                                         509   -5.61    0.00  1.0000
 -20   0   6    1069     173                                                         683   -4.93    0.00  1.0000
  20   0  -8      30     164                                                         479  -12.34    0.00  1.0000
  20   0   8      58     206                                                          74  -12.15    0.00  1.0000
  20   0  -8      35      87                                                         111  -12.34    0.00  1.0000
 -20   0   8       1     162                                                         307  -12.34    0.00  1.0000
  20   0 -10      90     159                                                         228   -4.23    0.00  1.0000
  20   0  10     276     206                                                         487   -4.09    0.00  1.0000
 -20   0  10     113     155                                                         265   -4.23    0.00  1.0000
  20   0 -10     216     112                                                         414   -4.23    0.00  1.0000
 -20   0 -10      16     109                                                           2   -4.09    0.00  1.0000
  20   0 -12     596     261                                                        2507   19.26    0.00  1.0000
 -20   0  12     634     250                                                        2583   19.26    0.00  1.0000
 -20   0 -12     543     236                                                        2436   19.56    0.00  1.0000
  20   0 -12     528     244                                                        2365   19.26    0.00  1.0000
  20   0  12     795     304                                                        2943   19.56    0.00  1.0000
 -20   0 -14     815     152                                                         125  -13.03    0.00  1.0000
 -20   0  14    2009     166                                                         774  -12.76    0.00  1.0000
  20   0 -14    2259     188                                                         932  -12.76    0.00  1.0000
  20   0  14    2427     231                                                        1018  -13.03    0.00  1.0000
  20   0 -14    1939     180                                                         731  -12.76    0.00  1.0000
  20   0 -16     291     201                                                         384   -1.91    0.00  1.0000
 -20   0 -16      49     165                                                          91   -1.89    0.00  1.0000
 -20   0  16      79     152                                                         131   -1.91    0.00  1.0000
  20   0  16       6     225                                                        -176   -1.89    0.00  1.0000
  20   0  16       6     254                                                          -6   -1.89    0.00  1.0000
  20   0 -16     204     177                                                         283   -1.91    0.00  1.0000
 -20   0 -18    1465     187                                                         596  -10.41    0.00  1.0000
 -20   0  18     893     155                                                         287   -9.71    0.00  1.0000
  20   0  18    1730     246                                                         769  -10.41    0.00  1.0000
  20   0 -18     618     233                                                         142   -9.71    0.00  1.0000
  20   0  18     818     285                                                         217  -10.41    0.00  1.0000
 -20   0  18    1282     263                                                         523   -9.71    0.00  1.0000
  20   0 -18    1309     189                                                         540   -9.71    0.00  1.0000
  20   0  20    5474     419                                                        4672   -4.23    0.00  1.0000
 -20   0 -20    4723     334                                                        3980   -4.23    0.00  1.0000
 -20   0  20    3537     380                                                        2844   -4.62    0.00  1.0000
  20   0 -20    4553     312                                                        3761   -4.62    0.00  1.0000
 -20   0  20    2442     280                                                        1872   -4.62    0.00  1.0000
  20   0  20    4114     357                                                        3423   -4.23    0.00  1.0000
  20   0 -20    3477     363                                                        2790   -4.62    0.00  1.0000
 -20   0 -20    4034     385                                                        3350   -4.23    0.00  1.0000
 -20   0 -22     372     302                                                         608    4.03    0.00  1.0000
  20   0  22     758     340                                                        1082    4.03    0.00  1.0000
 -20   0  22     224     302                                                         397    3.72    0.00  1.0000
  20   0 -22     506     204                                                         754    3.72    0.00  1.0000
 -20   0 -22     247     237                                                         445    4.03    0.00  1.0000
  20   0  22     440     272                                                         694    4.03    0.00  1.0000
  20   0 -22      25     287                                                         -61    3.72    0.00  1.0000
 -20   0  22     501     164                                                         748    3.72    0.00  1.0000
 -20   0 -24       2     293                                                         -30   -1.06    0.00  1.0000
 -20   0 -24      88     256                                                          63   -1.06    0.00  1.0000
  20   0 -24       2     316                                                        -296   -1.03    0.00  1.0000
  20   0  24     207     262                                                         168   -1.06    0.00  1.0000
 -20   0  24     137     154                                                         107   -1.03    0.00  1.0000
  20   0  24      20     353                                                           9   -1.06    0.00  1.0000
 -20   0  24       2     311                                                          -8   -1.03    0.00  1.0000
 -20   0 -26     651     325                                                         839    2.58    0.00  1.0000
 -20   0 -26     802     306                                                        1009    2.58    0.00  1.0000
  20   0 -26      13     356                                                        -102    2.67    0.00  1.0000
 -20   0  26     423     161                                                         582    2.67    0.00  1.0000
  20   0  26     756     408                                                         957    2.58    0.00  1.0000
 -20   0  26      13     352                                                         -17    2.67    0.00  1.0000
 -20   0 -28     499     323                                                         526   -0.44    0.00  1.0000
  20   0 -28     737     387                                                         774   -0.51    0.00  1.0000
 -20   0  28     793     161                                                         832   -0.51    0.00  1.0000
 -20   0  28     219     369                                                         240   -0.51    0.00  1.0000
  20   0  28    1016     429                                                        1054   -0.44    0.00  1.0000
  20   0 -30    2430     437                                                        1680   -6.24    0.00  1.0000
 -20   0 -30    1422     367                                                         848   -6.45    0.00  1.0000
 -20   0  30    1635     167                                                        1032   -6.24    0.00  1.0000
  20   0  30     512     452                                                         197   -6.45    0.00  1.0000
 -20   0  30    1251     395                                                         732   -6.24    0.00  1.0000
  21   0   2    4052     262                                                        2184   12.71    0.00  1.0000
  21   0  -2    3316     248                                                        1638  -12.85    0.00  1.0000
  21   0  -2    3440     233                                                        1726  -12.85    0.00  1.0000
  21   0   2    3449     236                                                        1748   12.71    0.00  1.0000
  21   0   4    1589     285                                                        2122   -4.66    0.00  1.0000
  21   0  -4    1831     256                                                        2390    4.57    0.00  1.0000
  21   0   4    1618     262                                                        2156   -4.66    0.00  1.0000
  21   0  -4    1554     245                                                        2071    4.57    0.00  1.0000
  21   0   6      18     195                                                          -5   -3.22    0.00  1.0000
  21   0  -6      73     171                                                         181    3.71    0.00  1.0000
  21   0   6     228     213                                                         376   -3.22    0.00  1.0000
  21   0  -6      74     181                                                         183    3.71    0.00  1.0000
  21   0  -8    1009     186                                                         504   -6.99    0.00  1.0000
  21   0   8    1469     234                                                         865    6.69    0.00  1.0000
 -21   0   8    1807     186                                                        1102   -6.99    0.00  1.0000
  21   0 -10     174     172                                                          65   -3.84    0.00  1.0000
  21   0  10     645     215                                                         399    4.07    0.00  1.0000
 -21   0  10     425     161                                                         240   -3.84    0.00  1.0000
 -21   0 -10     582     113                                                         350    4.07    0.00  1.0000
  21   0 -10     433     108                                                         246   -3.84    0.00  1.0000
 -21   0 -12     732     290                                                        1385    7.63    0.00  1.0000
  21   0 -12     787     199                                                        1416   -7.19    0.00  1.0000
 -21   0 -12     326     153                                                         797    7.63    0.00  1.0000
  21   0  12     675     239                                                        1306    7.63    0.00  1.0000
  21   0 -12     377     164                                                         841   -7.19    0.00  1.0000
 -21   0  12     450     180                                                         948   -7.19    0.00  1.0000
 -21   0 -14    1459     208                                                        1598    1.33    0.00  1.0000
  21   0  14    2010     280                                                        2172    1.33    0.00  1.0000
  21   0 -14    1118     220                                                        1288   -1.84    0.00  1.0000
 -21   0  14    1730     213                                                        1940   -1.84    0.00  1.0000
  21   0 -14    1812     237                                                        2026   -1.84    0.00  1.0000
  21   0  16      63     238                                                         157   -3.44    0.00  1.0000
  21   0 -16     175     203                                                         332    3.76    0.00  1.0000
 -21   0  16       7     155                                                           6    3.76    0.00  1.0000
 -21   0 -16       1     164                                                          12   -3.44    0.00  1.0000
  21   0 -16      47     181                                                         140    3.76    0.00  1.0000
  21   0  18    1384     265                                                         924    5.11    0.00  1.0000
  21   0 -18     672     250                                                         353   -5.35    0.00  1.0000
 -21   0  18    1457     180                                                         964   -5.35    0.00  1.0000
 -21   0 -18    1156     206                                                         739    5.11    0.00  1.0000
  21   0 -18    1966     218                                                        1385   -5.35    0.00  1.0000
 -21   0  20      97     161                                                         207   -3.43    0.00  1.0000
 -21   0 -20      17     209                                                        -309    3.08    0.00  1.0000
  21   0  20      17     231                                                         -29    3.08    0.00  1.0000
  21   0 -20      21     269                                                        -366   -3.43    0.00  1.0000
  21   0  20      62     320                                                         144    3.08    0.00  1.0000
  21   0 -20      21     201                                                        -134   -3.43    0.00  1.0000
  21   0  22      79     351                                                         482    9.81    0.00  1.0000
 -21   0  22      68     319                                                         446   -9.68    0.00  1.0000
  21   0 -22     292     207                                                         900   -9.68    0.00  1.0000
  21   0  22     536     285                                                        1311    9.81    0.00  1.0000
  21   0 -22     523     305                                                        1280   -9.68    0.00  1.0000
 -21   0  22     152     172                                                         637   -9.68    0.00  1.0000
 -21   0 -22     403     239                                                        1098    9.81    0.00  1.0000
 -21   0 -22     189     305                                                         718    9.81    0.00  1.0000
 -21   0 -24     401     260                                                         529    2.23    0.00  1.0000
  21   0 -24      10     327                                                        -143   -2.32    0.00  1.0000
 -21   0  24     181     158                                                         274   -2.32    0.00  1.0000
  21   0  24       9     275                                                         -86    2.23    0.00  1.0000
 -21   0 -24       9     313                                                         -38    2.23    0.00  1.0000
  21   0 -24       6     187                                                          30   -2.32    0.00  1.0000
  21   0  24     377     384                                                         501    2.23    0.00  1.0000
 -21   0  24      10     333                                                        -362   -2.32    0.00  1.0000
 -21   0  26    2610     257                                                        2496    0.85    0.00  1.0000
 -21   0 -26    3756     375                                                        3630   -0.78    0.00  1.0000
  21   0  26    3032     378                                                        2919   -0.78    0.00  1.0000
  21   0 -26    2892     439                                                        2772    0.85    0.00  1.0000
  21   0  26    3133     477                                                        3018   -0.78    0.00  1.0000
 -21   0  26    1030     410                                                         959    0.85    0.00  1.0000
 -21   0  28     413     152                                                         136   -6.50    0.00  1.0000
 -21   0 -28      76     316                                                         -33    6.53    0.00  1.0000
  21   0 -28      75     375                                                        -182   -6.50    0.00  1.0000
 -21   0  28      75     370                                                        -250   -6.50    0.00  1.0000
  21   0  28     948     438                                                         488    6.53    0.00  1.0000
  22   0   0   16305    1228                                                       17500    3.45    0.00  1.0000
  22   0   0   14024    1218                                                       15134    3.45    0.00  1.0000
  22   0   2    1280     235                                                        1258   -0.23    0.00  1.0000
  22   0  -2     438     224                                                         425   -0.23    0.00  1.0000
  22   0  -2     887     204                                                         869   -0.23    0.00  1.0000
  22   0   2     862     215                                                         844   -0.23    0.00  1.0000
  22   0  -4     480     214                                                        1162   -9.15    0.00  1.0000
  22   0   4     500     244                                                        1191   -9.13    0.00  1.0000
  22   0   4     448     219                                                        1111   -9.13    0.00  1.0000
  22   0  -4     463     202                                                        1136   -9.15    0.00  1.0000
  22   0   6    4250     431                                                        4699    2.52    0.00  1.0000
  22   0  -6    4056     409                                                        4608    3.15    0.00  1.0000
  22   0  -6    4307     416                                                        4876    3.15    0.00  1.0000
  22   0   6    4526     441                                                        4989    2.52    0.00  1.0000
  22   0  -8      34     185                                                         -73    4.39    0.00  1.0000
  22   0   8     392     224                                                         168    5.13    0.00  1.0000
  22   0 -10     238     183                                                         211    0.68    0.00  1.0000
  22   0  10     708     237                                                         717   -0.12    0.00  1.0000
 -22   0  10     344     175                                                         311    0.68    0.00  1.0000
  22   0 -10      50     103                                                          38    0.68    0.00  1.0000
  22   0 -12     581     187                                                         539   -0.66    0.00  1.0000
  22   0  12     468     239                                                         497    0.49    0.00  1.0000
 -22   0  12     385     170                                                         351   -0.66    0.00  1.0000
  22   0 -12     472     137                                                         435   -0.66    0.00  1.0000
 -22   0 -12     481     136                                                         510    0.49    0.00  1.0000
  22   0  14    1515     254                                                         978   -5.75    0.00  1.0000
 -22   0 -14    1667     167                                                        1101   -5.75    0.00  1.0000
  22   0 -14    1325     183                                                         840   -5.57    0.00  1.0000
 -22   0  14    1306     182                                                         825   -5.57    0.00  1.0000
 -22   0 -14    2173     288                                                        1518   -5.75    0.00  1.0000
  22   0 -14    1408     207                                                         906   -5.57    0.00  1.0000
  22   0  16     492     236                                                         248    4.83    0.00  1.0000
 -22   0  16      51     165                                                        -191    5.36    0.00  1.0000
 -22   0 -16      41     164                                                         -62    4.83    0.00  1.0000
  22   0 -16      51     203                                                          -5    5.36    0.00  1.0000
  22   0 -16     492     192                                                         226    5.36    0.00  1.0000
  22   0  18     742     264                                                         368    6.06    0.00  1.0000
 -22   0  18     982     171                                                         563    5.71    0.00  1.0000
 -22   0 -18     543     196                                                         232    6.06    0.00  1.0000
  22   0 -18     951     249                                                         540    5.71    0.00  1.0000
  22   0 -18    1429     216                                                         912    5.71    0.00  1.0000
 -22   0 -20     283     230                                                         580    5.46    0.00  1.0000
 -22   0  20     529     186                                                         934    5.67    0.00  1.0000
  22   0  20     559     294                                                         955    5.46    0.00  1.0000
  22   0 -20     926     292                                                        1443    5.67    0.00  1.0000
  22   0 -20     796     226                                                        1280    5.67    0.00  1.0000
 -22   0  22     430     160                                                         327    2.00    0.00  1.0000
  22   0 -22       7     289                                                          -7    2.00    0.00  1.0000
 -22   0 -22     569     237                                                         446    2.06    0.00  1.0000
  22   0  22     144     277                                                          86    2.06    0.00  1.0000
  22   0 -22       7     205                                                        -240    2.00    0.00  1.0000
  22   0 -24     379     198                                                         213    3.66    0.00  1.0000
 -22   0 -24    1096     307                                                         793    3.71    0.00  1.0000
  22   0  24     379     289                                                         211    3.71    0.00  1.0000
  22   0 -24     517     341                                                         319    3.66    0.00  1.0000
 -22   0 -24     733     256                                                         490    3.71    0.00  1.0000
 -22   0  24     221     163                                                         100    3.66    0.00  1.0000
  22   0  26     174     305                                                         169   -0.13    0.00  1.0000
  22   0 -26     361     362                                                         361    0.01    0.00  1.0000
 -22   0  26     426     157                                                         427    0.01    0.00  1.0000
 -22   0 -26       0     280                                                         -22   -0.13    0.00  1.0000
 -22   0  28    1249     162                                                         874    4.34    0.00  1.0000
 -22   0 -28    1380     322                                                         981    4.37    0.00  1.0000
  22   0 -28     342     391                                                         162    4.34    0.00  1.0000
  23   0  -2     855     250                                                        1537   -7.48    0.00  1.0000
  23   0   2    1002     265                                                        1763    7.76    0.00  1.0000
  23   0  -2    1618     282                                                        2519   -7.48    0.00  1.0000
  23   0   2     840     276                                                        1546    7.76    0.00  1.0000
  23   0  -4     325     184                                                         -79  -13.54    0.00  1.0000
  23   0   4     340     213                                                         -91   13.84    0.00  1.0000
  23   0   4     486     225                                                          13   13.84    0.00  1.0000
  23   0  -4     325     198                                                        -221  -13.54    0.00  1.0000
  23   0  -6      49     182                                                        -131   -5.26    0.00  1.0000
  23   0   6      37     222                                                         -24    4.60    0.00  1.0000
  23   0   6     189     229                                                          58    4.60    0.00  1.0000
  23   0  -6     156     197                                                          30   -5.26    0.00  1.0000
 -23   0  -8     127      70                                                          76    1.93    0.00  1.0000
  23   0  -8     165     183                                                         105   -1.94    0.00  1.0000
  23   0  -8     289      79                                                         208   -1.94    0.00  1.0000
 -23   0  -8     104      51                                                          58    1.93    0.00  1.0000
  23   0   8      69     232                                                          33    1.93    0.00  1.0000
  23   0  -8       7     195                                                        -144   -1.94    0.00  1.0000
  23   0  10     983     252                                                         584   -5.40    0.00  1.0000
 -23   0  10    1281     199                                                         800    5.64    0.00  1.0000
  23   0 -10     876     200                                                         488    5.64    0.00  1.0000
 -23   0 -12     141     131                                                         261    3.20    0.00  1.0000
 -23   0  12      86     181                                                         174   -2.94    0.00  1.0000
  23   0 -12      15     129                                                          -6   -2.94    0.00  1.0000
  23   0  12     143     252                                                         263    3.20    0.00  1.0000
  23   0 -12     126     190                                                         229   -2.94    0.00  1.0000
 -23   0 -14      30     143                                                           6   -2.30    0.00  1.0000
  23   0 -14     102     158                                                          49    2.33    0.00  1.0000
  23   0  14       9     240                                                        -164   -2.30    0.00  1.0000
 -23   0  14     227     174                                                         143    2.33    0.00  1.0000
 -23   0 -14       9     287                                                        -203   -2.30    0.00  1.0000
  23   0 -14     182     197                                                         108    2.33    0.00  1.0000
 -23   0  16    1087     217                                                        1341   -2.75    0.00  1.0000
  23   0  16    1650     317                                                        2004    3.11    0.00  1.0000
  23   0 -16    1285     247                                                        1560   -2.75    0.00  1.0000
 -23   0 -16    1299     213                                                        1615    3.11    0.00  1.0000
 -23   0 -16    1418     347                                                        1748    3.11    0.00  1.0000
  23   0 -16    1450     246                                                        1742   -2.75    0.00  1.0000
 -23   0 -18     409     204                                                         894    7.26    0.00  1.0000
 -23   0  18     385     190                                                         899   -7.79    0.00  1.0000
  23   0 -18     431     263                                                         969   -7.79    0.00  1.0000
  23   0  18     335     290                                                         783    7.26    0.00  1.0000
  23   0 -18     381     227                                                         893   -7.79    0.00  1.0000
 -23   0 -20     179     212                                                         214    0.95    0.00  1.0000
 -23   0  20       1     175                                                         -40   -0.89    0.00  1.0000
  23   0 -20       1     281                                                        -272   -0.89    0.00  1.0000
  23   0  20     113     290                                                         141    0.95    0.00  1.0000
  23   0 -20       1     213                                                         -82   -0.89    0.00  1.0000
  23   0  22      93     305                                                          90    0.10    0.00  1.0000
 -23   0  22     150     166                                                         149   -0.05    0.00  1.0000
  23   0 -22     214     299                                                         212   -0.05    0.00  1.0000
 -23   0 -22       0     222                                                        -173    0.10    0.00  1.0000
  23   0 -22      59     207                                                          58   -0.05    0.00  1.0000
  23   0 -24     124     196                                                         103   -0.74    0.00  1.0000
 -23   0  24       1     162                                                        -118   -0.74    0.00  1.0000
  23   0  24      59     294                                                          42    0.89    0.00  1.0000
  23   0 -24     323     335                                                         289   -0.74    0.00  1.0000
 -23   0 -24     245     247                                                         209    0.89    0.00  1.0000
 -23   0  26     926     159                                                         435    7.19    0.00  1.0000
  23   0  26      93     327                                                        -166   -7.24    0.00  1.0000
  23   0 -26     839     373                                                         376    7.19    0.00  1.0000
 -23   0 -26      93     278                                                        -451   -7.24    0.00  1.0000
  24   0   0    1557     290                                                        1843    2.60    0.00  1.0000
  24   0   0    1536     264                                                        1820    2.60    0.00  1.0000
  24   0   2    2929     363                                                        3278    2.36    0.00  1.0000
  24   0  -2    3214     355                                                        3595    2.45    0.00  1.0000
  24   0  -2    3476     382                                                        3872    2.45    0.00  1.0000
  24   0   2    3591     389                                                        3977    2.36    0.00  1.0000
  24   0  -4     752     216                                                         753    0.01    0.00  1.0000
  24   0   4    1035     231                                                        1036    0.01    0.00  1.0000
  24   0   4     836     264                                                         836    0.01    0.00  1.0000
  24   0  -4    1408     241                                                        1409    0.01    0.00  1.0000
  24   0  -6      34     188                                                          20   -1.05    0.00  1.0000
  24   0   6     381     221                                                         319   -1.25    0.00  1.0000
  24   0   6     184     248                                                         142   -1.25    0.00  1.0000
  24   0  -6     665     218                                                         595   -1.05    0.00  1.0000
  24   0  -8    1100     202                                                         714    4.84    0.00  1.0000
  24   0   8    1401     256                                                         941    5.07    0.00  1.0000
  24   0  -8     790     214                                                         469    4.84    0.00  1.0000
  24   0  10     231     266                                                         409   -3.77    0.00  1.0000
  24   0 -10       5     199                                                          38   -6.29    0.00  1.0000
  24   0  12     230     274                                                         561    6.39    0.00  1.0000
  24   0 -12     283     140                                                         621    6.08    0.00  1.0000
  24   0 -12     346     217                                                         713    6.08    0.00  1.0000
  24   0  14       1     278                                                         -30    0.68    0.00  1.0000
 -24   0  14       1     192                                                         -58    0.88    0.00  1.0000
 -24   0 -14     152     148                                                         131    0.68    0.00  1.0000
  24   0 -14     186     165                                                         155    0.88    0.00  1.0000
  24   0 -14     174     212                                                         144    0.88    0.00  1.0000
 -24   0  16     917     195                                                         725    2.52    0.00  1.0000
 -24   0 -16      55     171                                                          14    2.75    0.00  1.0000
  24   0  16    1338     284                                                        1084    2.75    0.00  1.0000
  24   0 -16     853     215                                                         668    2.52    0.00  1.0000
 -24   0 -16    1402     316                                                        1141    2.75    0.00  1.0000
  24   0 -16     764     222                                                         590    2.52    0.00  1.0000
 -24   0 -18      26     187                                                         -12    3.84    0.00  1.0000
 -24   0  18     158     178                                                          57    3.77    0.00  1.0000
  24   0 -18      25     241                                                         -55    3.77    0.00  1.0000
  24   0  18     267     264                                                         126    3.84    0.00  1.0000
 -24   0 -18     245     317                                                         111    3.84    0.00  1.0000
  24   0 -18     201     224                                                          84    3.77    0.00  1.0000
  24   0  20    1409     335                                                        1674    2.53    0.00  1.0000
 -24   0 -20     372     222                                                         513    2.53    0.00  1.0000
 -24   0  20     914     199                                                        1115    2.37    0.00  1.0000
  24   0 -20     381     297                                                         515    2.37    0.00  1.0000
  24   0 -20    1323     245                                                        1563    2.37    0.00  1.0000
 -24   0 -22      10     222                                                         -33    2.36    0.00  1.0000
  24   0  22     189     295                                                         285    2.36    0.00  1.0000
  24   0 -22      96     311                                                         164    2.28    0.00  1.0000
 -24   0  22     189     166                                                         281    2.28    0.00  1.0000
  24   0 -22       9     218                                                        -329    2.28    0.00  1.0000
 -24   0 -24       1     244                                                        -361   -0.69    0.00  1.0000
  24   0  24     535     317                                                         493   -0.69    0.00  1.0000
  24   0 -24     400     339                                                         360   -0.77    0.00  1.0000
 -24   0  24       1     166                                                        -116   -0.77    0.00  1.0000
  24   0 -24      12     202                                                           6   -0.77    0.00  1.0000
  25   0  -2     886     215                                                         509    5.41    0.00  1.0000
  25   0   2     597     229                                                         312   -5.09    0.00  1.0000
  25   0  -2     777     255                                                         427    5.41    0.00  1.0000
  25   0   2    1322     268                                                         875   -5.09    0.00  1.0000
  25   0   4      27     230                                                        -154   -3.87    0.00  1.0000
  25   0  -4     547     205                                                         334    3.83    0.00  1.0000
  25   0  -4     404     234                                                         225    3.83    0.00  1.0000
  25   0   4      79     260                                                          14   -3.87    0.00  1.0000
  25   0  -6     112     200                                                         151    1.29    0.00  1.0000
  25   0   6       2     240                                                         -32   -1.14    0.00  1.0000
  25   0  -6     485     219                                                         564    1.29    0.00  1.0000
  25   0   6      59     254                                                          85   -1.14    0.00  1.0000
  25   0  -8       0     202                                                           5    2.20    0.00  1.0000
  25   0   8     191     253                                                         239   -1.22    0.00  1.0000
  25   0  -8      79     220                                                         140    2.20    0.00  1.0000
  25   0 -10    2828     274                                                        2509    2.32    0.00  1.0000
  25   0  10    2565     333                                                        2275   -2.22    0.00  1.0000
  25   0 -10    2660     270                                                        2351    2.32    0.00  1.0000
  25   0 -10    2018     178                                                        1750    2.32    0.00  1.0000
 -25   0 -10    1968     154                                                        1715   -2.22    0.00  1.0000
  25   0  12     572     290                                                         941    5.07    0.00  1.0000
  25   0 -12     871     246                                                        1436   -6.29    0.00  1.0000
  25   0 -14    1996     235                                                        2138    1.17    0.00  1.0000
 -25   0 -14    1857     225                                                        1947   -0.77    0.00  1.0000
  25   0  14    1565     343                                                        1648   -0.77    0.00  1.0000
  25   0 -14    2106     287                                                        2252    1.17    0.00  1.0000
  25   0  16    1364     313                                                        1181    1.93    0.00  1.0000
 -25   0  16     882     211                                                         715   -2.22    0.00  1.0000
  25   0 -16    1181     216                                                         987   -2.22    0.00  1.0000
 -25   0 -16     201     177                                                         135    1.93    0.00  1.0000
  25   0 -16    1482     234                                                        1263   -2.22    0.00  1.0000
  25   0  18      35     294                                                        -330   -4.42    0.00  1.0000
  25   0 -18      28     239                                                         118    4.19    0.00  1.0000
 -25   0  18      31     191                                                         -30    4.19    0.00  1.0000
 -25   0 -18      35     184                                                         -88   -4.42    0.00  1.0000
 -25   0 -18      35     343                                                        -262   -4.42    0.00  1.0000
  25   0 -18       7     228                                                           9    4.19    0.00  1.0000
  25   0 -20     218     267                                                         251    0.80    0.00  1.0000
  25   0  20      57     313                                                          75   -0.82    0.00  1.0000
 -25   0 -20     131     200                                                         157   -0.82    0.00  1.0000
 -25   0  20      25     181                                                          37    0.80    0.00  1.0000
  25   0 -20     353     222                                                         394    0.80    0.00  1.0000
  25   0  22     226     302                                                         225    0.03    0.00  1.0000
  25   0 -22     340     311                                                         343    0.05    0.00  1.0000
 -25   0 -22      84     219                                                          83    0.03    0.00  1.0000
 -25   0  22     192     176                                                         194    0.05    0.00  1.0000
  25   0 -22       0     221                                                         -80    0.05    0.00  1.0000
  25   0 -24    1126     365                                                        1416   -3.06    0.00  1.0000
  25   0  24    1388     350                                                        1721    3.17    0.00  1.0000
 -25   0 -24     234     255                                                         381    3.17    0.00  1.0000
 -25   0  24     600     184                                                         817   -3.06    0.00  1.0000
  25   0 -24     332     223                                                         497   -3.06    0.00  1.0000
  26   0   0      24     230                                                        -432   -3.68    0.00  1.0000
  26   0   0      57     267                                                           7   -3.68    0.00  1.0000
  26   0  -2    1684     259                                                        1510   -1.64    0.00  1.0000
  26   0   2    1256     258                                                        1141   -1.25    0.00  1.0000
  26   0  -2    1503     289                                                        1339   -1.64    0.00  1.0000
  26   0   2    1159     303                                                        1048   -1.25    0.00  1.0000
  26   0  -4     501     223                                                         391   -1.96    0.00  1.0000
  26   0   4    1466     260                                                        1293   -1.75    0.00  1.0000
  26   0   4     872     289                                                         740   -1.75    0.00  1.0000
  26   0  -4    1059     264                                                         896   -1.96    0.00  1.0000
  26   0  -6      26     219                                                        -196    3.84    0.00  1.0000
  26   0   6      22     273                                                        -222    3.51    0.00  1.0000
  26   0  -6      26     236                                                        -131    3.84    0.00  1.0000
  26   0  -8     106     201                                                          94   -0.46    0.00  1.0000
  26   0   8      59     281                                                          83    1.09    0.00  1.0000
  26   0  -8     551     229                                                         523   -0.46    0.00  1.0000
  26   0 -10      76      70                                                         -16    6.53    0.00  1.0000
  26   0 -10     155     215                                                         448    6.53    0.00  1.0000
  26   0 -10     149     231                                                         438    6.53    0.00  1.0000
  26   0  10     227     280                                                         269   -0.99    0.00  1.0000
  26   0 -10       0      77                                                          86    6.53    0.00  1.0000
  26   0  12      68     299                                                         179    3.87    0.00  1.0000
  26   0 -12     530     239                                                         678    2.27    0.00  1.0000
  26   0  14     601     315                                                         787    2.66    0.00  1.0000
  26   0 -14     512     248                                                         721    3.18    0.00  1.0000
  26   0 -16       2     194                                                          25   -2.71    0.00  1.0000
  26   0  16      10     295                                                         -16   -2.37    0.00  1.0000
 -26   0 -16     259     170                                                         370   -2.37    0.00  1.0000
  26   0 -16     160     229                                                         264   -2.71    0.00  1.0000
 -26   0 -18     162     186                                                         294   -3.32    0.00  1.0000
  26   0  18      20     290                                                        -125   -3.32    0.00  1.0000
  26   0 -18      19     232                                                        -104   -3.27    0.00  1.0000
  26   0 -18     210     230                                                         355   -3.27    0.00  1.0000
  26   0 -20      72     264                                                          62    0.44    0.00  1.0000
 -26   0 -20       1     196                                                         -72    0.64    0.00  1.0000
  26   0  20     231     320                                                         206    0.64    0.00  1.0000
  26   0 -20     208     226                                                         191    0.44    0.00  1.0000
 -26   0 -22       1     217                                                        -122    0.76    0.00  1.0000
  26   0 -22      81     303                                                          64    0.73    0.00  1.0000
  26   0  22     279     326                                                         246    0.76    0.00  1.0000
  26   0 -22     167     228                                                         143    0.73    0.00  1.0000
  27   0   2     291     285                                                         253    0.87    0.00  1.0000
  27   0  -2     522     274                                                         497   -0.42    0.00  1.0000
  27   0  -2     579     241                                                         553   -0.42    0.00  1.0000
  27   0   2     349     243                                                         307    0.87    0.00  1.0000
  27   0  -4      77     270                                                          46    1.48    0.00  1.0000
  27   0   4       4     287                                                         -76   -1.58    0.00  1.0000
  27   0  -4     150     225                                                         106    1.48    0.00  1.0000
  27   0   4     161     244                                                         112   -1.58    0.00  1.0000
  27   0  -6       8     257                                                         -13   -2.07    0.00  1.0000
  27   0   6     553     295                                                         420    2.31    0.00  1.0000
  27   0  -6     335     230                                                         242   -2.07    0.00  1.0000
  27   0   8       3     307                                                        -540   -1.35    0.00  1.0000
  27   0  -8     140     254                                                         144    0.12    0.00  1.0000
  27   0  -8     159     221                                                         163    0.12    0.00  1.0000
  27   0  10      26     310                                                        -316    3.82    0.00  1.0000
  27   0 -10      24     248                                                         -56   -3.69    0.00  1.0000
  27   0 -10       1     223                                                          17   -3.69    0.00  1.0000
 -27   0 -12      62      76                                                          -8    5.93    0.00  1.0000
  27   0 -12      39     125                                                         -30   -4.71    0.00  1.0000
  27   0 -12       8     242                                                          12   -4.71    0.00  1.0000
  27   0  12       2     297                                                          41    5.93    0.00  1.0000
  27   0 -12      71     239                                                         217   -4.71    0.00  1.0000
  27   0  14     958     332                                                        1067   -1.29    0.00  1.0000
  27   0 -14     707     261                                                         818    1.51    0.00  1.0000
  27   0  16     258     319                                                         244    0.34    0.00  1.0000
  27   0 -16     178     236                                                         171   -0.20    0.00  1.0000
  27   0  18      58     298                                                         172    4.14    0.00  1.0000
  27   0 -18      28     220                                                        -242   -3.97    0.00  1.0000
 -27   0 -18      30     184                                                        -142    4.14    0.00  1.0000
  27   0 -18     115     236                                                         257   -3.97    0.00  1.0000
  27   0 -20      93     266                                                         133    1.43    0.00  1.0000
  27   0  20      28     316                                                          53   -1.50    0.00  1.0000
 -27   0 -20      78     192                                                         117   -1.50    0.00  1.0000
  27   0 -20     430     235                                                         513    1.43    0.00  1.0000
  28   0   0     494     313                                                         253   -4.75    0.00  1.0000
  28   0   0      40     253                                                         -19   -4.75    0.00  1.0000
  28   0  -2     330     291                                                         369    0.78    0.00  1.0000
  28   0   2       2     297                                                        -197    0.95    0.00  1.0000
  28   0  -2      42     247                                                          56    0.78    0.00  1.0000
  28   0   2     323     251                                                         370    0.95    0.00  1.0000
  28   0   4      29     315                                                          56    9.63    0.00  1.0000
  28   0  -4      68     289                                                         449    9.74    0.00  1.0000
  28   0  -4       0     246                                                         158    9.74    0.00  1.0000
  28   0   4     164     270                                                        -170    9.63    0.00  1.0000
  28   0  -6     175     285                                                         287   -2.78    0.00  1.0000
  28   0   6     365     307                                                         536   -3.05    0.00  1.0000
  28   0  -6     448     240                                                         618   -2.78    0.00  1.0000
  28   0  -8      18     272                                                          94    4.11    0.00  1.0000
  28   0   8     288     315                                                         521    4.40    0.00  1.0000
  28   0  -8     539     248                                                         823    4.11    0.00  1.0000
  28   0 -10     331     272                                                         568   -4.23    0.00  1.0000
  28   0  10     304     332                                                         413   -2.17    0.00  1.0000
  28   0 -10     544     257                                                         839   -4.23    0.00  1.0000
  28   0 -12    1191     119                                                         837    4.19    0.00  1.0000
 -28   0 -12     938      76                                                         626    4.21    0.00  1.0000
  28   0 -12    1199     266                                                         844    4.19    0.00  1.0000
  28   0  12    1048     327                                                         716    4.21    0.00  1.0000
  28   0 -12     369     106                                                         186    4.19    0.00  1.0000
  28   0 -12    1355     250                                                         975    4.19    0.00  1.0000
 -28   0 -12    1380     112                                                         995    4.21    0.00  1.0000
  28   0 -14     317     257                                                         387   -1.40    0.00  1.0000
  28   0  14     937     335                                                        1061   -1.47    0.00  1.0000
  28   0 -14     364     252                                                         438   -1.40    0.00  1.0000
  28   0  16      48     330                                                         -70    5.21    0.00  1.0000
  28   0 -16     852     246                                                         496    5.19    0.00  1.0000
  28   0  18     242     325                                                         -89   11.68    0.00  1.0000
  28   0 -18       2     214                                                         280   11.41    0.00  1.0000
  28   0 -18      13     242                                                         351   11.41    0.00  1.0000
  29   0   2     180     328                                                         281    2.51    0.00  1.0000
  29   0  -2       2     305                                                          23   -2.58    0.00  1.0000
  29   0   2      11     264                                                         -21    2.51    0.00  1.0000
  29   0  -2      37     246                                                          91   -2.58    0.00  1.0000
  29   0   4       7     336                                                          42    2.88    0.00  1.0000
  29   0  -4     333     312                                                         501   -3.10    0.00  1.0000
  29   0   4     267     285                                                         407    2.88    0.00  1.0000
  29   0  -4     446     255                                                         638   -3.10    0.00  1.0000
  29   0   6      33     329                                                        -349    4.29    0.00  1.0000
  29   0  -6      29     294                                                        -141   -4.04    0.00  1.0000
  29   0  -6      29     246                                                        -163   -4.04    0.00  1.0000
  29   0  -8     182     284                                                         260   -1.98    0.00  1.0000
  29   0   8     193     327                                                         277    2.05    0.00  1.0000
  29   0  -8      45     248                                                          87   -1.98    0.00  1.0000
  29   0  10      32     334                                                        -123   -4.22    0.00  1.0000
  29   0 -10     453     265                                                         242    4.29    0.00  1.0000
  29   0 -10      33     254                                                        -254    4.29    0.00  1.0000
  29   0  12      18     328                                                          98    4.24    0.00  1.0000
  29   0 -12      73     263                                                         204   -4.30    0.00  1.0000
  29   0 -12      33     245                                                        -102   -4.30    0.00  1.0000
 -29   0 -14      18      74                                                         -82    3.16    0.00  1.0000
  29   0 -14     555     253                                                         355   -3.53    0.00  1.0000
  29   0  14      18     337                                                        -288    3.16    0.00  1.0000
  29   0 -14     332     254                                                         183   -3.53    0.00  1.0000
  29   0  16     149     330                                                          91    2.01    0.00  1.0000
  29   0 -16       6     252                                                        -104   -1.84    0.00  1.0000
  30   0   0     153     329                                                        -227    9.28    0.00  1.0000
  30   0   0     153     274                                                        -235    9.28    0.00  1.0000
  30   0   2     311     334                                                         246   -1.47    0.00  1.0000
  30   0  -2       5     333                                                        -652   -1.61    0.00  1.0000
  30   0  -2       5     263                                                         -40   -1.61    0.00  1.0000
  30   0   2      21     277                                                           7   -1.47    0.00  1.0000
  30   0   4       1     343                                                        -132   -0.76    0.00  1.0000
  30   0  -4       1     312                                                        -217   -0.87    0.00  1.0000
  30   0  -4     413     266                                                         367   -0.87    0.00  1.0000
  30   0  -6     105     320                                                         475   -8.68    0.00  1.0000
  30   0   6      55     347                                                         358   -8.64    0.00  1.0000
  30   0  -6     119     263                                                         506   -8.68    0.00  1.0000
  30   0   8     137     337                                                         136    0.02    0.00  1.0000
  30   0  -8      29     292                                                          35   -0.42    0.00  1.0000
  30   0  -8       0     256                                                        -327   -0.42    0.00  1.0000
  30   0  10      46     347                                                         101   -2.44    0.00  1.0000
  30   0 -10       7     270                                                          -6   -1.96    0.00  1.0000
  30   0 -10       7     247                                                         -26   -1.96    0.00  1.0000
  30   0  12       4     345                                                          46   -6.68    0.00  1.0000
  30   0 -12     113     267                                                         390   -6.86    0.00  1.0000
  30   0 -12      84     256                                                         -86   -6.86    0.00  1.0000
 -30   0 -14     148      56                                                          55    3.55    0.00  1.0000
 -30   0 -14     108      87                                                          32    3.55    0.00  1.0000
  30   0 -14     305     262                                                         155    3.76    0.00  1.0000
  30   0 -14      25     265                                                        -127    3.76    0.00  1.0000
  30   0  14     288     355                                                         150    3.55    0.00  1.0000
  31   0  -2     208     282                                                          63    4.88    0.00  1.0000
  31   0   2     191     283                                                          58   -4.67    0.00  1.0000
  31   0   2     186     357                                                          55   -4.67    0.00  1.0000
  31   0  -2     186     347                                                          51    4.88    0.00  1.0000
  31   0  -4     284     273                                                         151    3.42    0.00  1.0000
  31   0  -4      21     344                                                         -65    3.42    0.00  1.0000
  31   0   4      21     360                                                        -244   -3.44    0.00  1.0000
  31   0  -6      55     259                                                         108    2.22    0.00  1.0000
  31   0   6      11     362                                                        -396   -2.54    0.00  1.0000
  31   0  -6      68     324                                                         125    2.22    0.00  1.0000
  31   0  -8     118     267                                                        -115   -8.16    0.00  1.0000
  31   0  -8      47     315                                                         315   -8.16    0.00  1.0000
  31   0   8       4     358                                                         170    8.33    0.00  1.0000
  31   0 -10     106     250                                                         237   -3.82    0.00  1.0000
  31   0  10     299     358                                                         484    3.53    0.00  1.0000
  31   0 -10      26     292                                                         -48   -3.82    0.00  1.0000
  32   0   0     251     381                                                         266   -0.36    0.00  1.0000
  32   0   0     308     301                                                         325   -0.36    0.00  1.0000
  32   0   2       6     389                                                         -38    1.81    0.00  1.0000
  32   0  -2       7     366                                                        -591    1.97    0.00  1.0000
  32   0  -2       7     290                                                        -109    1.97    0.00  1.0000
  32   0   2       6     302                                                        -240    1.81    0.00  1.0000
  32   0  -4      44     370                                                         283    7.67    0.00  1.0000
  32   0   4     100     385                                                        -276    7.51    0.00  1.0000
  32   0  -4       2     288                                                         135    7.67    0.00  1.0000
  -1  -1  -1  113236      32                                                         216  243.21    0.00  1.0000
   1  -1   1  110553      29                                                         156  243.26    0.00  1.0000
  -1   1   1  117480      35                                                         379  242.97    0.00  1.0000
   1   1   2  470224    3860                                                       54171  340.11    0.00  1.0000
   1  -1   2  472750    3859                                                       55067 -340.05    0.00  1.0000
  -1   1   2  468860    3860                                                       53627  340.24    0.00  1.0000
   1  -1  -2  456660    3859                                                       49554  340.24    0.00  1.0000
  -1   1  -3    1287      47                                                         340   40.78    0.00  1.0000
   1  -1   3    1279      49                                                         344   40.78    0.00  1.0000
   1  -1   3    1347      59                                                         310   40.78    0.00  1.0000
  -1   1  -3    1275      58                                                         346   40.78    0.00  1.0000
  -1  -1   3    1305      62                                                         307   40.28    0.00  1.0000
   1   1  -3    1257      57                                                         331   40.28    0.00  1.0000
  -1   1  -3    1433      50                                                         271   40.78    0.00  1.0000
   1  -1   3    1375      51                                                         297   40.78    0.00  1.0000
  -1   1   3    1277      60                                                         317   40.20    0.00  1.0000
   1  -1  -3    1478      56                                                         228   40.20    0.00  1.0000
   1  -1  -4  132739    9782                                                      133490    0.77    0.00  1.0000
  -1   1   4  129940    9782                                                      130683    0.77    0.00  1.0000
  -1  -1   4  137393    9784                                                      138226   -0.84    0.00  1.0000
   1   1  -4  137072    9784                                                      137904   -0.84    0.00  1.0000
  -1   1  -4  134989    9781                                                      135737   -0.76    0.00  1.0000
   1  -1   4  135952    9784                                                      136703   -0.76    0.00  1.0000
   1  -1   4  134056    9781                                                      134802   -0.76    0.00  1.0000
   1  -1   4  128979    9781                                                      129710   -0.76    0.00  1.0000
  -1   1  -4  135576    9782                                                      136326   -0.76    0.00  1.0000
   1  -1  -5   11664     319                                                        3960  -33.84    0.00  1.0000
  -1  -1   5   12271     315                                                        4319  -33.83    0.00  1.0000
  -1  -1  -5   11495     318                                                        3898  -33.62    0.00  1.0000
   1  -1   5   11751     314                                                        4036  -33.69    0.00  1.0000
  -1   1   5   11536     311                                                        3886  -33.84    0.00  1.0000
   1  -1  -5   12232     311                                                        4294  -33.84    0.00  1.0000
  -1   1  -5   12199     307                                                        4300  -33.69    0.00  1.0000
   1   1  -5   11570     313                                                        3907  -33.83    0.00  1.0000
   1  -1   5   11585     306                                                        3939  -33.69    0.00  1.0000
  -1   1  -5   11744     307                                                        4032  -33.69    0.00  1.0000
  -1  -1   6    1486    3132                                                       42473 -125.79    0.00  1.0000
  -1   1  -6    1699    3133                                                       43267 -125.23    0.00  1.0000
   1  -1   6    1688    3132                                                       43212 -125.23    0.00  1.0000
   1  -1  -6    1776    3135                                                       43928  125.72    0.00  1.0000
  -1   1   6    1537    3137                                                       42705  125.72    0.00  1.0000
   1   1  -6    1869    3133                                                       44422 -125.79    0.00  1.0000
  -1  -1  -6    1708    3135                                                       43259  125.13    0.00  1.0000
   1   1   6    2306    3137                                                       46088  125.13    0.00  1.0000
   1  -1  -6    1543    3130                                                       42737  125.72    0.00  1.0000
  -1   1   6    1050    3130                                                       39940  125.72    0.00  1.0000
  -1   1  -6    1653    3129                                                       43034 -125.23    0.00  1.0000
  -1  -1  -7    2648     184                                                        1686    7.81    0.00  1.0000
   1  -1  -7    2502     189                                                        1617    7.36    0.00  1.0000
  -1   1   7    2795     208                                                        1854    7.36    0.00  1.0000
  -1  -1   7    2688     176                                                        1780    7.25    0.00  1.0000
   1   1   7    2785     194                                                        1796    7.81    0.00  1.0000
   1  -1   7    2611     184                                                        1649    7.88    0.00  1.0000
   1   1  -7    2717     175                                                        1803    7.25    0.00  1.0000
  -1   1  -7    2605     174                                                        1644    7.88    0.00  1.0000
   1   1   8     744     240                                                        2589  -58.68    0.00  1.0000
  -1   1   8    1050     231                                                        2105  -58.78    0.00  1.0000
  -1  -1  -8    1041     208                                                        2106  -58.68    0.00  1.0000
   1  -1   8    1223     206                                                        1860   58.64    0.00  1.0000
   1   1  -8     907     203                                                        2320   58.78    0.00  1.0000
   1  -1  -8    1036     215                                                        2125  -58.78    0.00  1.0000
  -1  -1   8    1113     213                                                        2019   58.78    0.00  1.0000
  -1   1  -8    1330     207                                                        1734   58.64    0.00  1.0000
   1  -1   9     413     815                                                       13718  -72.68    0.00  1.0000
   1  -1  -9      60     816                                                       10940  -72.72    0.00  1.0000
  -1  -1  -9      58     816                                                       10885  -72.64    0.00  1.0000
  -1  -1   9     449     816                                                       13924  -72.69    0.00  1.0000
  -1  -1 -10    3667     648                                                        8259   22.77    0.00  1.0000
   1   1  10    4779     659                                                        9890   22.77    0.00  1.0000
  -1   1  10    4448     660                                                        9466   22.97    0.00  1.0000
  -1  -1  10    3698     648                                                        8343  -22.92    0.00  1.0000
   1   1 -10    3572     647                                                        8154  -22.92    0.00  1.0000
   1  -1  10    4110     648                                                        8915  -22.76    0.00  1.0000
  -1   1 -10    2894     645                                                        7075  -22.76    0.00  1.0000
   1  -1 -10    3928     650                                                        8699   22.97    0.00  1.0000
  -1   1  11    1492     724                                                        9957  103.92    0.00  1.0000
  -1  -1 -11    1881     707                                                        9115  104.25    0.00  1.0000
  -1   1 -11    1983     707                                                        8895  104.25    0.00  1.0000
   1  -1  11    1920     708                                                        9029  104.25    0.00  1.0000
  -1  -1  11    1847     711                                                        9114  103.95    0.00  1.0000
   1  -1 -11    1530     709                                                        9859  103.92    0.00  1.0000
   1   1 -11    1912     705                                                        8972  103.95    0.00  1.0000
   1   1  11    1593     722                                                        9786  104.25    0.00  1.0000
   1  -1 -12    5614    1105                                                       14078   32.83    0.00  1.0000
  -1  -1 -12    6350    1110                                                       15202   32.74    0.00  1.0000
   1   1 -12    6139    1107                                                       14929  -32.91    0.00  1.0000
  -1   1 -12    5790    1108                                                       14333  -32.76    0.00  1.0000
  -1  -1  12    6282    1111                                                       15152  -32.91    0.00  1.0000
   1  -1  12    6562    1111                                                       15533  -32.76    0.00  1.0000
  -1  -1  13    4882     636                                                        7944  -14.46    0.00  1.0000
  -1   1  13    5903     648                                                        9251  -14.53    0.00  1.0000
   1  -1 -13    4249     628                                                        7146  -14.53    0.00  1.0000
   1  -1  13    5078     631                                                        8146  -14.26    0.00  1.0000
   1   1 -13    5017     628                                                        8116  -14.46    0.00  1.0000
   1   1  13    5792     650                                                        9069  -14.36    0.00  1.0000
  -1   1 -13    5066     628                                                        8132  -14.26    0.00  1.0000
  -1  -1 -13    4658     627                                                        7635  -14.36    0.00  1.0000
  -1   1  14    1253     316                                                        2130    8.08    0.00  1.0000
  -1  -1  14    2769     349                                                        4017   -8.08    0.00  1.0000
  -1   1  14    3408     372                                                        4779    8.08    0.00  1.0000
  -1   1 -14    3021     345                                                        4257   -7.72    0.00  1.0000
   1  -1 -14    2864     348                                                        4131    8.08    0.00  1.0000
  -1  -1 -14    2862     343                                                        4069    7.72    0.00  1.0000
   1  -1  14    2823     347                                                        4022   -7.72    0.00  1.0000
   1   1 -14    3006     341                                                        4302   -8.08    0.00  1.0000
   1   1  14    2889     364                                                        4101    7.72    0.00  1.0000
  -1  -1  15    5988    1262                                                       16090  -37.14    0.00  1.0000
   1  -1  15    6447    1262                                                       16767  -36.94    0.00  1.0000
  -1   1  15    6823    1272                                                       17425  -37.09    0.00  1.0000
  -1  -1 -15    6648    1263                                                       17107  -36.99    0.00  1.0000
   1  -1 -15    6354    1263                                                       16671  -37.09    0.00  1.0000
   1   1  15    6924    1276                                                       17548  -36.99    0.00  1.0000
   1   1  16      64     245                                                         914  -16.71    0.00  1.0000
  -1  -1  16      21     224                                                         759   17.24    0.00  1.0000
  -1  -1 -16      28     193                                                         758  -16.71    0.00  1.0000
   1  -1  16      13     216                                                         665   16.68    0.00  1.0000
   1  -1 -16       0     196                                                         559  -17.28    0.00  1.0000
  -1   1  16      24     253                                                         777  -17.28    0.00  1.0000
  -1   1  16       0     158                                                         505  -17.28    0.00  1.0000
   1   1 -16       1     201                                                         489   17.24    0.00  1.0000
  -1   1 -16       8     204                                                         375   16.68    0.00  1.0000
  -1   1  17     330     354                                                        3217  -28.95    0.00  1.0000
   1  -1 -17     955     383                                                        4824  -28.95    0.00  1.0000
   1   1  17    1214     425                                                        5388  -28.95    0.00  1.0000
  -1  -1  17     921     401                                                        4735  -28.88    0.00  1.0000
   1   1 -17     226     386                                                        2861  -28.88    0.00  1.0000
  -1   1 -17     206     382                                                        2790  -28.89    0.00  1.0000
  -1  -1 -17    1162     388                                                        5278  -28.95    0.00  1.0000
   1  -1  17    1118     398                                                        5172  -28.89    0.00  1.0000
  -1   1  17    1175     419                                                        5304  -28.95    0.00  1.0000
  -1   1  18    5206     304                                                        2760  -14.73    0.00  1.0000
   1  -1 -18    4780     273                                                        2452  -14.73    0.00  1.0000
   1  -1  18    4279     282                                                        2126   14.49    0.00  1.0000
   1   1  18    5516     316                                                        3004  -14.61    0.00  1.0000
  -1  -1 -18    5145     278                                                        2732  -14.61    0.00  1.0000
  -1  -1  18    5222     277                                                        2777   14.69    0.00  1.0000
  -1   1  18    2482     233                                                         912  -14.73    0.00  1.0000
   1   1 -18    3408     274                                                        1506   14.69    0.00  1.0000
  -1   1 -18    3092     278                                                        1318   14.49    0.00  1.0000
   1   1  19    1206     255                                                         710   -6.07    0.00  1.0000
  -1  -1  19    1296     243                                                         756   -6.39    0.00  1.0000
  -1   1  19    1752     262                                                        1108   -6.44    0.00  1.0000
  -1  -1 -19    1081     232                                                         615   -6.07    0.00  1.0000
   1   1 -19    1279     216                                                         743   -6.39    0.00  1.0000
   1  -1  19     995     236                                                         543   -6.19    0.00  1.0000
   1  -1 -19    1246     224                                                         714   -6.44    0.00  1.0000
  -1   1  19     852     176                                                         425   -6.44    0.00  1.0000
  -1   1 -19     901     215                                                         474   -6.19    0.00  1.0000
  -1   1  20     239     342                                                        1831   20.53    0.00  1.0000
   1  -1 -20    1402     389                                                        4198   20.53    0.00  1.0000
  -1   1  20    1820     427                                                        4901   20.53    0.00  1.0000
  -1   1 -20    1804     396                                                        4883  -20.57    0.00  1.0000
   1   1 -20    1372     385                                                        4151  -20.56    0.00  1.0000
  -1  -1  20    1551     389                                                        4459  -20.56    0.00  1.0000
   1  -1  20    1430     386                                                        4253  -20.57    0.00  1.0000
   1   1  20    1682     415                                                        4692   20.64    0.00  1.0000
  -1  -1 -20    1449     390                                                        4297   20.64    0.00  1.0000
  -1   1  21   45167    3318                                                       42269   -5.20    0.00  1.0000
  -1  -1  21   49619    3335                                                       46595   -5.18    0.00  1.0000
  -1   1 -21   47607    3335                                                       44831   -4.85    0.00  1.0000
   1  -1 -21   46563    3336                                                       43620   -5.20    0.00  1.0000
   1   1 -21   46416    3335                                                       43493   -5.18    0.00  1.0000
   1  -1  21   47943    3335                                                       45157   -4.85    0.00  1.0000
  -1   1  21   54781    3346                                                       51584   -5.20    0.00  1.0000
  -1  -1 -21   47514    3337                                                       44670   -4.97    0.00  1.0000
   1   1  21   53660    3346                                                       50634   -4.97    0.00  1.0000
  -1   1  22   19616    1414                                                       18788   -2.24    0.00  1.0000
  -1  -1  22   19696    1441                                                       18873    2.22    0.00  1.0000
   1  -1  22   20830    1441                                                       19903    2.44    0.00  1.0000
  -1   1 -22   19885    1436                                                       18979    2.44    0.00  1.0000
  -1  -1 -22   19905    1438                                                       19010   -2.41    0.00  1.0000
   1  -1 -22   20389    1439                                                       19545   -2.24    0.00  1.0000
   1   1 -22   19143    1434                                                       18332    2.22    0.00  1.0000
   1   1  23     865     289                                                        -180  -22.09    0.00  1.0000
  -1  -1  23      17     257                                                         630  -21.90    0.00  1.0000
  -1   1  23     266     291                                                         166  -21.93    0.00  1.0000
   1  -1 -23     127     232                                                         322  -21.93    0.00  1.0000
  -1  -1 -23      35     234                                                         554  -22.09    0.00  1.0000
   1  -1  23      25     256                                                         600  -22.12    0.00  1.0000
  -1   1  23       4     201                                                         746  -21.93    0.00  1.0000
  -1   1 -23      33     252                                                         564  -22.12    0.00  1.0000
   1   1 -23       2     252                                                         773  -21.90    0.00  1.0000
   1   1  24    6548     471                                                        5190    6.67    0.00  1.0000
   1  -1  24    5259     443                                                        4062   -6.60    0.00  1.0000
   1  -1 -24    5566     426                                                        4299    6.79    0.00  1.0000
  -1   1  24    5994     466                                                        4676    6.79    0.00  1.0000
  -1  -1 -24    5943     440                                                        4653    6.67    0.00  1.0000
  -1   1 -24    5461     431                                                        4239   -6.60    0.00  1.0000
  -1  -1  24    6003     443                                                        4692   -6.75    0.00  1.0000
  -1   1  24    5646     388                                                        4369    6.79    0.00  1.0000
   1   1 -24    4459     414                                                        3340   -6.75    0.00  1.0000
  -1  -1  25     931     329                                                        1518   -6.35    0.00  1.0000
  -1   1  25    2174     370                                                        3040   -6.39    0.00  1.0000
   1  -1  25    1235     341                                                        1924   -6.55    0.00  1.0000
   1  -1 -25    2099     317                                                        2951   -6.39    0.00  1.0000
  -1  -1 -25    1674     306                                                        2465   -6.56    0.00  1.0000
   1   1  25    2154     382                                                        3041   -6.56    0.00  1.0000
  -1   1  25    1637     277                                                        2398   -6.39    0.00  1.0000
   1   1 -25    1282     324                                                        1959   -6.35    0.00  1.0000
  -1   1 -25    1578     330                                                        2347   -6.55    0.00  1.0000
  -1   1  26     977     343                                                        1270   -3.29    0.00  1.0000
   1   1  26     625     340                                                         859   -3.23    0.00  1.0000
   1  -1 -26    1224     297                                                        1550   -3.29    0.00  1.0000
  -1  -1  26     948     307                                                        1238    3.30    0.00  1.0000
   1  -1  26     751     311                                                        1000    3.16    0.00  1.0000
  -1  -1 -26     920     289                                                        1200   -3.23    0.00  1.0000
  -1   1  26     751     237                                                        1011   -3.29    0.00  1.0000
  -1   1 -26    1085     304                                                        1380    3.16    0.00  1.0000
   1   1 -26     572     294                                                         801    3.30    0.00  1.0000
   1   1  27     287     341                                                        -274  -12.71    0.00  1.0000
  -1   1  27    1288     338                                                         358  -12.74    0.00  1.0000
  -1  -1 -27     287     265                                                        -129  -12.71    0.00  1.0000
  -1  -1  27     289     286                                                        -140  -12.76    0.00  1.0000
   1  -1 -27     779     258                                                         120  -12.74    0.00  1.0000
   1  -1  27     292     284                                                        -164  -12.84    0.00  1.0000
  -1   1  27     288     225                                                        -117  -12.74    0.00  1.0000
   1   1 -27     289     259                                                        -202  -12.76    0.00  1.0000
  -1   1 -27     292     273                                                        -160  -12.84    0.00  1.0000
   1  -1  28    3279     375                                                        1996   -9.45    0.00  1.0000
   1   1  28     432     372                                                          66    9.51    0.00  1.0000
   1  -1 -28    4696     348                                                        3080    9.78    0.00  1.0000
  -1  -1  28    3103     377                                                        1822   -9.78    0.00  1.0000
  -1   1  28    1198     370                                                         466    9.78    0.00  1.0000
  -1  -1 -28    4105     355                                                        2642    9.51    0.00  1.0000
  -1   1  28    4141     293                                                        2634    9.78    0.00  1.0000
   1   1 -28    4553     345                                                        2965   -9.78    0.00  1.0000
  -1   1 -28    4322     369                                                        2825   -9.45    0.00  1.0000
  -1  -1  29     211     321                                                         303   -2.17    0.00  1.0000
   1   1  29       0     350                                                          10   -2.24    0.00  1.0000
  -1  -1 -29    1047     298                                                        1249   -2.24    0.00  1.0000
  -1   1  29     474     350                                                         607   -2.15    0.00  1.0000
   1  -1 -29     894     300                                                        1073   -2.15    0.00  1.0000
   1  -1  29     180     324                                                         266   -2.18    0.00  1.0000
  -1   1  29     840     246                                                        1014   -2.15    0.00  1.0000
   1   1 -29     767     309                                                         935   -2.17    0.00  1.0000
  -1   1 -29    1124     318                                                        1327   -2.18    0.00  1.0000
   1   1  30      65     379                                                        -150   -6.04    0.00  1.0000
   1  -1 -30      64     294                                                        -286   -6.01    0.00  1.0000
  -1  -1  30      64     353                                                        -352    6.03    0.00  1.0000
  -1  -1 -30      65     301                                                         -19   -6.04    0.00  1.0000
  -1   1  30      64     373                                                         -40   -6.01    0.00  1.0000
   1  -1  30      63     341                                                        -166    5.97    0.00  1.0000
  -1   1  30     164     245                                                          23   -6.01    0.00  1.0000
   1   1  30      65     246                                                         -24   -6.04    0.00  1.0000
   1   1 -30      64     305                                                        -274    6.03    0.00  1.0000
  -1   1 -30      63     322                                                        -168    5.97    0.00  1.0000
   1  -1 -31     150     303                                                         178    0.83    0.00  1.0000
   1   1  31      79     362                                                         103    0.95    0.00  1.0000
  -1  -1 -31       2     300                                                         -70    0.95    0.00  1.0000
  -1  -1  31     337     334                                                         375    0.76    0.00  1.0000
  -1   1  31     321     372                                                         362    0.83    0.00  1.0000
   1  -1  31       1     340                                                        -134    0.86    0.00  1.0000
  -1   1  31     456     268                                                         504    0.83    0.00  1.0000
   1   1  31      81     272                                                         105    0.95    0.00  1.0000
  -1   1 -31     548     316                                                         603    0.86    0.00  1.0000
   1   1 -31     289     312                                                         324    0.76    0.00  1.0000
   1  -1 -32      11     301                                                         112    5.50    0.00  1.0000
  -1  -1 -32      54     311                                                        -246    5.52    0.00  1.0000
  -1   1  32      54     272                                                        -189    5.50    0.00  1.0000
   1   1  32     148     288                                                         381    5.52    0.00  1.0000
   1   1 -32      53     333                                                        -199   -5.49    0.00  1.0000
  -1   1 -32      15     325                                                         127   -5.52    0.00  1.0000
   1  -1 -33      12     317                                                        -187   -2.55    0.00  1.0000
  -1  -1 -33      14     329                                                         -84   -2.79    0.00  1.0000
   1   1  33     296     299                                                         182   -2.79    0.00  1.0000
  -1   1  33     332     292                                                         220   -2.55    0.00  1.0000
  -1   1 -33      14     356                                                         -22   -2.79    0.00  1.0000
   1   1 -33     526     360                                                         377   -2.64    0.00  1.0000
  -1  -1 -34    2364     446                                                        3309   -6.68    0.00  1.0000
   1  -1 -34    1380     424                                                        2129   -6.75    0.00  1.0000
   1   1  34    2666     398                                                        3664   -6.68    0.00  1.0000
  -1   1  34    2380     387                                                        3338   -6.75    0.00  1.0000
   1   1 -34    1552     452                                                        2346    6.79    0.00  1.0000
  -1   1 -34    1549     452                                                        2326    6.66    0.00  1.0000
  -1  -1 -35     206     349                                                         289   -1.98    0.00  1.0000
   1  -1 -35    1011     365                                                        1190   -2.03    0.00  1.0000
  -1   1  35    1105     328                                                        1292   -2.03    0.00  1.0000
   1   1  35    1375     343                                                        1578   -1.98    0.00  1.0000
   1   1 -35     426     373                                                         548   -2.09    0.00  1.0000
  -1   1 -35     595     372                                                         727   -1.93    0.00  1.0000
   1  -1  35     612     250                                                         746   -1.93    0.00  1.0000
  -1  -1 -36     524     367                                                         352    3.11    0.00  1.0000
   1  -1 -36     855     372                                                         631    3.09    0.00  1.0000
   1   1  36     819     347                                                         599    3.11    0.00  1.0000
  -1   1  36      17     335                                                         -77    3.09    0.00  1.0000
  -1  -1  36     852     322                                                         631   -3.06    0.00  1.0000
   1   1 -36     778     410                                                         567   -3.06    0.00  1.0000
  -1   1 -36     778     413                                                         561   -3.16    0.00  1.0000
   1  -1  36     865     255                                                         635   -3.16    0.00  1.0000
  -1  -1 -37     877     397                                                        1078   -2.41    0.00  1.0000
   1  -1 -37     876     406                                                        1082   -2.47    0.00  1.0000
   1   1  37    1080     366                                                        1301   -2.41    0.00  1.0000
  -1   1  37      71     365                                                         138   -2.47    0.00  1.0000
  -1  -1  37    1682     353                                                        1966   -2.50    0.00  1.0000
   1  -1  37    1026     276                                                        1237   -2.36    0.00  1.0000
  -1   1 -37     876     424                                                        1072   -2.36    0.00  1.0000
  -1  -1  37     971     265                                                        1190   -2.50    0.00  1.0000
   1   1 -37    1785     435                                                        2077   -2.50    0.00  1.0000
   1  -1 -38     272     386                                                         418   -2.96    0.00  1.0000
  -1  -1 -38     176     391                                                         301   -3.06    0.00  1.0000
  -1  -1  38      44     248                                                         113    2.98    0.00  1.0000
  -1   1 -38      17     428                                                        -422    3.06    0.00  1.0000
   1   1 -38     171     414                                                         291    2.98    0.00  1.0000
   1  -1  38     130     260                                                         239    3.06    0.00  1.0000
   1   1  38     183     372                                                         310   -3.06    0.00  1.0000
  -1   1  38      16     362                                                        -126   -2.96    0.00  1.0000
  -1  -1  38     394     341                                                         567    2.98    0.00  1.0000
  -2   1   0  145276    1107                                                       15221 -193.55    0.00  1.0000
   2  -1   0  144995    1107                                                       15130 -193.55    0.00  1.0000
  -2   1   1  122310    3596                                                       47436   99.06    0.00  1.0000
  -2   1  -1  125344    3596                                                       49308  -99.10    0.00  1.0000
   2  -1  -1  129213    3596                                                       51771   99.06    0.00  1.0000
  -2   1  -2   25819     678                                                       10420  -44.00    0.00  1.0000
   2  -1   2   22552     677                                                        8385  -44.00    0.00  1.0000
  -2   1   2   22968     677                                                        8638  -44.01    0.00  1.0000
   2  -1  -2   24617     677                                                        9660  -44.01    0.00  1.0000
   2  -1  -3  248903     812                                                       10436 -297.89    0.00  1.0000
  -2   1   3  248811     812                                                       10417 -297.89    0.00  1.0000
   2  -1   3  251470     812                                                       10931  298.02    0.00  1.0000
   2  -1   3  252264     811                                                       11097  298.02    0.00  1.0000
   2   1  -3  251843     812                                                       11059 -297.84    0.00  1.0000
  -2  -1   3  252253     812                                                       11145 -297.84    0.00  1.0000
  -2   1  -3  254917     812                                                       11659  298.02    0.00  1.0000
  -2   1  -3  253729     812                                                       11406  298.02    0.00  1.0000
   2  -1   3  255356     813                                                       11753  298.02    0.00  1.0000
   2  -1  -4  172967    7740                                                      103230  -71.03    0.00  1.0000
  -2   1   4  175004    7740                                                      104805  -71.03    0.00  1.0000
   2  -1   4  173135    7740                                                      103495  -70.87    0.00  1.0000
  -2  -1   4  181188    7741                                                      109566   71.07    0.00  1.0000
  -2   1  -4  174803    7740                                                      104785  -70.87    0.00  1.0000
   2  -1   4  177480    7741                                                      106860  -70.87    0.00  1.0000
  -2   1  -4  183594    7741                                                      111616  -70.87    0.00  1.0000
  -2   1  -4  180093    7740                                                      108890  -70.87    0.00  1.0000
   2  -1   4  177797    7740                                                      107106  -70.87    0.00  1.0000
   2  -1   5  144981    4852                                                       67985  -90.12    0.00  1.0000
  -2  -1  -5  143342    4854                                                       66827  -90.17    0.00  1.0000
   2  -1  -5  141159    4854                                                       65577   89.82    0.00  1.0000
  -2  -1   5  143825    4852                                                       67466   89.72    0.00  1.0000
  -2   1   5  136860    4850                                                       62657   89.82    0.00  1.0000
   2  -1  -5  139759    4850                                                       64624   89.82    0.00  1.0000
  -2   1  -5  146302    4850                                                       68891  -90.12    0.00  1.0000
   2  -1   5  142646    4850                                                       66389  -90.12    0.00  1.0000
   2  -1   5  148012    4850                                                       70066  -90.12    0.00  1.0000
  -2   1  -5  143368    4850                                                       66882  -90.12    0.00  1.0000
   2   1   6   31719     168                                                         842  111.94    0.00  1.0000
  -2   1   6   29511     152                                                         532 -111.67    0.00  1.0000
  -2  -1  -6   32294     143                                                         938  111.94    0.00  1.0000
   2  -1  -6   32638     140                                                        1020 -111.67    0.00  1.0000
   2  -1  -6   31487     118                                                         825 -111.67    0.00  1.0000
  -2   1  -6   32700     113                                                        1014 -111.87    0.00  1.0000
   2  -1   6   33554     133                                                        1169 -111.87    0.00  1.0000
   2   1  -6   32657     134                                                        1020  111.71    0.00  1.0000
  -2   1  -6   34143     130                                                        1281 -111.87    0.00  1.0000
  -2  -1   6   33185     137                                                        1115  111.71    0.00  1.0000
   2  -1   6   33425     111                                                        1145 -111.87    0.00  1.0000
   2  -1  -7   10724     135                                                         633   96.64    0.00  1.0000
  -2  -1  -7   11245     134                                                         522  -96.77    0.00  1.0000
   2  -1   7   11363     120                                                         497  -96.78    0.00  1.0000
   2   1   7   13094     156                                                         209  -96.77    0.00  1.0000
  -2  -1   7   11999     131                                                         365   96.59    0.00  1.0000
  -2   1   7   13151     169                                                         197   96.64    0.00  1.0000
  -2   1  -7   10818     101                                                         619  -96.78    0.00  1.0000
   2  -1  -7   11536     103                                                         454   96.64    0.00  1.0000
   2   1  -7   12199     120                                                         331   96.59    0.00  1.0000
  -2   1  -7   12442     122                                                         301  -96.78    0.00  1.0000
   2  -1  -8   63718    4920                                                       66468    4.05    0.00  1.0000
  -2  -1   8   63614    4923                                                       66303   -3.96    0.00  1.0000
   2   1  -8   65804    4924                                                       68539   -3.96    0.00  1.0000
  -2   1  -8   66957    4924                                                       69580    3.77    0.00  1.0000
   2  -1  -8   66524    4926                                                       69333    4.05    0.00  1.0000
  -2  -1  -8   68264    4927                                                       70893   -3.74    0.00  1.0000
   2  -1   8   66337    4924                                                       68948    3.77    0.00  1.0000
  -2   1   8   54517    4925                                                       57063    4.05    0.00  1.0000
   2   1   8   70902    4928                                                       73581   -3.74    0.00  1.0000
   2  -1   9    1479    1400                                                       20428  -78.43    0.00  1.0000
  -2   1  -9    1163    1400                                                       19202  -78.43    0.00  1.0000
  -2  -1  -9     690    1400                                                       17064  -78.36    0.00  1.0000
  -2   1   9    1426    1409                                                       20166   78.27    0.00  1.0000
   2   1  -9     923    1398                                                       18163   78.37    0.00  1.0000
  -2  -1   9    1196    1401                                                       19311   78.37    0.00  1.0000
  -2  -1 -10   20800    2430                                                       33937  -30.03    0.00  1.0000
   2   1 -10   19493    2427                                                       32244  -29.99    0.00  1.0000
   2   1  10   21698    2433                                                       35081  -30.03    0.00  1.0000
  -2   1 -10   20197    2428                                                       33204   30.11    0.00  1.0000
   2  -1  10   19422    2427                                                       32208   30.11    0.00  1.0000
  -2  -1  10   18885    2428                                                       31460  -29.99    0.00  1.0000
   2  -1 -10   21523    2430                                                       34778   29.87    0.00  1.0000
   2   1 -11     108     220                                                        2047   41.76    0.00  1.0000
  -2   1 -11     252     220                                                        1612  -42.07    0.00  1.0000
  -2   1  11      51     253                                                        2355   41.82    0.00  1.0000
  -2  -1 -11      73     223                                                        2253  -42.04    0.00  1.0000
   2  -1 -11     144     223                                                        1911   41.82    0.00  1.0000
   2  -1  11     100     236                                                        2121  -42.07    0.00  1.0000
  -2  -1  11     153     223                                                        1869   41.76    0.00  1.0000
   2   1  11      94     254                                                        2145  -42.04    0.00  1.0000
  -2  -1 -12    5359    1718                                                       27798  -70.22    0.00  1.0000
   2  -1 -12    4840    1717                                                       26560   70.13    0.00  1.0000
   2   1 -12    5245    1718                                                       27462  -70.05    0.00  1.0000
  -2   1 -12    4740    1717                                                       26319   70.11    0.00  1.0000
   2  -1  12    5522    1718                                                       28122   70.11    0.00  1.0000
  -2  -1  12    5247    1718                                                       27467  -70.05    0.00  1.0000
   2   1 -13     723     286                                                        2770  -19.33    0.00  1.0000
   2  -1  13     876     299                                                        3041   19.18    0.00  1.0000
   2  -1 -13     877     286                                                        3065  -19.34    0.00  1.0000
  -2  -1 -13     843     287                                                        2989   19.25    0.00  1.0000
  -2  -1  13     855     290                                                        3023  -19.33    0.00  1.0000
  -2   1  13     849     327                                                        3014  -19.34    0.00  1.0000
  -2   1 -13     847     285                                                        2987   19.18    0.00  1.0000
   2   1  13    1034     316                                                        3340   19.25    0.00  1.0000
  -2   1  13     668     261                                                        2662  -19.34    0.00  1.0000
  -2  -1 -14   10304    1816                                                       24402  -41.07    0.00  1.0000
  -2   1  14   12432    1829                                                       27686   41.22    0.00  1.0000
  -2   1 -14   10459    1817                                                       24592   40.96    0.00  1.0000
   2  -1  14   10723    1817                                                       24996   40.96    0.00  1.0000
   2   1 -14   11105    1816                                                       25670  -41.17    0.00  1.0000
   2   1  14   13189    1827                                                       28746  -41.07    0.00  1.0000
   2  -1 -14    9733    1815                                                       23577   41.22    0.00  1.0000
  -2  -1  14   10353    1819                                                       24519  -41.17    0.00  1.0000
  -2   1  14    8542    1802                                                       21702   41.22    0.00  1.0000
  -2   1  15    3905     887                                                       12688   37.65    0.00  1.0000
  -2   1 -15    3320     870                                                       11602  -37.61    0.00  1.0000
  -2  -1 -15    3653     873                                                       12220  -37.62    0.00  1.0000
   2   1  15    3427     882                                                       11802  -37.62    0.00  1.0000
   2  -1 -15    3140     870                                                       11276   37.65    0.00  1.0000
  -2  -1  15    3194     875                                                       11340   37.52    0.00  1.0000
   2  -1  15    3547     870                                                       12023  -37.61    0.00  1.0000
  -2   1  15    2459     851                                                        9947   37.65    0.00  1.0000
  -2   1  16     380     311                                                        2961  -26.22    0.00  1.0000
  -2  -1  16     309     290                                                        2752   26.19    0.00  1.0000
   2  -1  16     260     297                                                        2634  -26.42    0.00  1.0000
   2  -1 -16     212     276                                                        2447  -26.22    0.00  1.0000
   2   1  16     356     315                                                        2930   26.47    0.00  1.0000
  -2  -1 -16     307     288                                                        2785   26.47    0.00  1.0000
  -2   1  16     209     242                                                        2437  -26.22    0.00  1.0000
   2   1 -16      11     281                                                        1460   26.19    0.00  1.0000
  -2   1 -16     245     274                                                        2584  -26.42    0.00  1.0000
  -2  -1 -17    2201     268                                                        2501    2.32    0.00  1.0000
  -2  -1  17    2297     279                                                        2571   -2.09    0.00  1.0000
  -2   1  17    2117     300                                                        2393   -2.19    0.00  1.0000
   2   1  17    1939     299                                                        2221    2.32    0.00  1.0000
   2  -1 -17    1842     268                                                        2100   -2.19    0.00  1.0000
   2  -1  17    1725     280                                                        1987    2.28    0.00  1.0000
   2   1 -17     879     262                                                        1052   -2.09    0.00  1.0000
  -2   1 -17    1972     264                                                        2252    2.28    0.00  1.0000
  -2   1  17    2011     230                                                        2280   -2.19    0.00  1.0000
   2   1 -18     521     422                                                        2468   20.16    0.00  1.0000
   2  -1 -18    1892     429                                                        4936  -20.09    0.00  1.0000
  -2   1  18    2284     459                                                        5559  -20.09    0.00  1.0000
   2   1  18    2282     453                                                        5526   19.94    0.00  1.0000
  -2  -1  18    1905     435                                                        4970   20.16    0.00  1.0000
  -2  -1 -18    2249     433                                                        5474   19.94    0.00  1.0000
  -2   1 -18    2037     434                                                        5143  -19.96    0.00  1.0000
   2  -1  18    1790     429                                                        4746  -19.96    0.00  1.0000
  -2   1  18    2125     403                                                        5309  -20.09    0.00  1.0000
   2   1  19      55     285                                                        1937  -38.61    0.00  1.0000
  -2   1  19      34     310                                                        2060   38.48    0.00  1.0000
  -2  -1  19     174     270                                                        1451   38.50    0.00  1.0000
   2  -1 -19      89     268                                                        1749   38.48    0.00  1.0000
  -2  -1 -19      53     265                                                        1946  -38.61    0.00  1.0000
   2  -1  19      64     280                                                        1886  -38.62    0.00  1.0000
   2   1 -19     153     256                                                        1513   38.50    0.00  1.0000
  -2   1 -19     269     262                                                        1227  -38.62    0.00  1.0000
  -2   1  19      73     218                                                        1823   38.48    0.00  1.0000
   2  -1 -20   14139     960                                                       11681    8.13    0.00  1.0000
  -2  -1  20   15002     969                                                       12484   -8.07    0.00  1.0000
  -2   1 -20   14759     965                                                       12228    8.19    0.00  1.0000
   2  -1  20   14784     961                                                       12251    8.19    0.00  1.0000
  -2   1  20   17067     984                                                       14355    8.13    0.00  1.0000
  -2  -1 -20   15323     968                                                       12729   -8.23    0.00  1.0000
   2   1 -20   13878     962                                                       11460   -8.07    0.00  1.0000
   2   1  20   17234     982                                                       14476   -8.23    0.00  1.0000
  -2   1  20   14523     940                                                       12030    8.13    0.00  1.0000
   2  -1  21   13573    1072                                                       13393   -0.58    0.00  1.0000
   2   1  21   15638    1090                                                       15445   -0.58    0.00  1.0000
  -2   1 -21   14353    1074                                                       14168   -0.58    0.00  1.0000
   2   1 -21   13306    1073                                                       13214    0.30    0.00  1.0000
  -2  -1  21   14588    1074                                                       14492    0.30    0.00  1.0000
   2  -1 -21   13564    1076                                                       13461    0.33    0.00  1.0000
  -2  -1 -21   14417    1077                                                       14232   -0.58    0.00  1.0000
  -2   1  21   16107    1094                                                       15994    0.33    0.00  1.0000
  -2   1  21   13145    1051                                                       13043    0.33    0.00  1.0000
  -2  -1 -22     992     250                                                         619    4.97    0.00  1.0000
   2   1  22     191     302                                                          52    4.97    0.00  1.0000
  -2  -1  22     581     240                                                         301    5.06    0.00  1.0000
   2  -1  22     769     260                                                         448   -4.93    0.00  1.0000
  -2   1  22     574     307                                                         297   -5.05    0.00  1.0000
   2  -1 -22     613     242                                                         325   -5.05    0.00  1.0000
   2   1 -22    1400     240                                                         941    5.06    0.00  1.0000
  -2   1 -22     972     248                                                         606   -4.93    0.00  1.0000
  -2   1  22     761     186                                                         435   -5.05    0.00  1.0000
   2   1 -23    5011     404                                                        4097   -5.09    0.00  1.0000
  -2  -1  23    4673     410                                                        3792   -5.09    0.00  1.0000
  -2   1 -23    6082     404                                                        5021    5.35    0.00  1.0000
   2  -1 -23    5313     393                                                        4370   -5.09    0.00  1.0000
   2  -1  23    6057     412                                                        4999    5.35    0.00  1.0000
  -2  -1 -23    5605     400                                                        4579    5.40    0.00  1.0000
  -2   1  23    2054     413                                                        1485   -5.09    0.00  1.0000
  -2   1  23    5976     359                                                        4973   -5.09    0.00  1.0000
  -2  -1  24     731     266                                                         547    2.73    0.00  1.0000
  -2  -1 -24     778     255                                                         604    2.49    0.00  1.0000
   2  -1 -24     768     253                                                         578   -2.75    0.00  1.0000
   2  -1  24     629     277                                                         476   -2.44    0.00  1.0000
   2   1  24     919     315                                                         729    2.49    0.00  1.0000
  -2   1  24     251     310                                                         148   -2.75    0.00  1.0000
  -2   1  24     584     190                                                         420   -2.75    0.00  1.0000
  -2   1 -24     180     270                                                         103   -2.44    0.00  1.0000
   2   1 -24     413     258                                                         278    2.73    0.00  1.0000
   2   1  25      42     292                                                          -8    4.89    0.00  1.0000
  -2   1  25      87     317                                                         248   -4.84    0.00  1.0000
   2  -1 -25      70     229                                                         220   -4.84    0.00  1.0000
   2  -1  25      19     265                                                         119    4.90    0.00  1.0000
  -2  -1 -25     100     246                                                         272    4.89    0.00  1.0000
  -2  -1  25     182     264                                                         399   -4.87    0.00  1.0000
  -2   1  25     193     208                                                         413   -4.84    0.00  1.0000
  -2   1 -25     212     244                                                         445    4.90    0.00  1.0000
   2   1 -25     168     247                                                         379   -4.87    0.00  1.0000
   2  -1 -26       4     261                                                         278  -11.05    0.00  1.0000
  -2  -1 -26       3     253                                                         175   11.21    0.00  1.0000
  -2  -1  26     216     267                                                         -31   11.03    0.00  1.0000
   2  -1  26       0     282                                                         218  -11.14    0.00  1.0000
   2   1  26      97     325                                                          26   11.21    0.00  1.0000
  -2   1  26       0     304                                                         212  -11.05    0.00  1.0000
  -2   1  26       9     212                                                         139  -11.05    0.00  1.0000
   2   1 -26       0     266                                                         201   11.03    0.00  1.0000
  -2   1 -26      23     281                                                         386  -11.14    0.00  1.0000
  -2   1  27      83     362                                                         239   -4.76    0.00  1.0000
   2  -1 -27    1174     312                                                        1648   -4.76    0.00  1.0000
   2   1  27     628     367                                                        1001    4.94    0.00  1.0000
   2  -1  27     528     308                                                         866    4.84    0.00  1.0000
  -2  -1 -27    1357     310                                                        1885    4.94    0.00  1.0000
  -2  -1  27     453     322                                                         762   -4.74    0.00  1.0000
  -2   1  27    1356     256                                                        1863   -4.76    0.00  1.0000
   2   1 -27    1004     303                                                        1444   -4.74    0.00  1.0000
  -2   1 -27    1598     320                                                        2155    4.84    0.00  1.0000
   2   1  28     113     344                                                          75  -14.47    0.00  1.0000
  -2  -1 -28     371     277                                                        -252  -14.47    0.00  1.0000
  -2   1  28       3     360                                                         439   14.46    0.00  1.0000
  -2  -1  28     368     323                                                        -310  -14.41    0.00  1.0000
   2  -1 -28      14     281                                                         239   14.46    0.00  1.0000
   2  -1  28      63     318                                                         128   14.45    0.00  1.0000
  -2   1  28     371     234                                                         -78   14.46    0.00  1.0000
   2   1 -28     368     281                                                        -208  -14.41    0.00  1.0000
  -2   1 -28      62     280                                                         130   14.45    0.00  1.0000
  -2   1  29     182     341                                                         157   -0.73    0.00  1.0000
   2  -1 -29     519     277                                                         476   -0.73    0.00  1.0000
  -2  -1 -29     641     273                                                         587    0.82    0.00  1.0000
  -2  -1  29       1     312                                                        -116   -0.67    0.00  1.0000
   2  -1  29     140     302                                                         115    0.83    0.00  1.0000
   2   1  29       1     336                                                        -301    0.82    0.00  1.0000
  -2   1  29     925     251                                                         867   -0.73    0.00  1.0000
   2   1 -29     558     302                                                         517   -0.67    0.00  1.0000
  -2   1 -29     681     318                                                         625    0.83    0.00  1.0000
   2  -1  30     318     339                                                         221    2.23    0.00  1.0000
  -2  -1  30     103     339                                                          56   -1.98    0.00  1.0000
   2   1  30     127     374                                                          70   -2.17    0.00  1.0000
  -2  -1 -30       8     312                                                        -193   -2.17    0.00  1.0000
  -2   1  30     441     373                                                         333    2.06    0.00  1.0000
   2  -1 -30     407     306                                                         304    2.06    0.00  1.0000
  -2   1  30     260     243                                                         179    2.06    0.00  1.0000
   2   1 -30     206     318                                                         137   -1.98    0.00  1.0000
  -2   1 -30       9     322                                                        -429    2.23    0.00  1.0000
   2  -1  31     361     327                                                        -163   14.27    0.00  1.0000
  -2   1  31      32     389                                                         622  -14.45    0.00  1.0000
   2   1  31      33     376                                                         616   14.34    0.00  1.0000
  -2  -1  31     371     344                                                         -10  -14.45    0.00  1.0000
   2  -1 -31      30     318                                                         611  -14.45    0.00  1.0000
  -2  -1 -31     365     307                                                        -140   14.34    0.00  1.0000
  -2   1  31     126     266                                                          64  -14.45    0.00  1.0000
   2   1 -31     371     299                                                        -131  -14.45    0.00  1.0000
  -2   1 -31     124     301                                                          62   14.27    0.00  1.0000
  -2  -1 -32      53     332                                                         -31   -5.44    0.00  1.0000
   2  -1 -32     250     305                                                          71    5.53    0.00  1.0000
  -2   1  32     669     285                                                         342    5.53    0.00  1.0000
   2   1 -32     478     333                                                         208   -5.58    0.00  1.0000
  -2   1 -32      53     331                                                        -202    5.45    0.00  1.0000
   2  -1 -33     486     321                                                         602    1.88    0.00  1.0000
  -2  -1 -33       6     333                                                        -221   -1.85    0.00  1.0000
  -2   1  33     113     302                                                         172    1.88    0.00  1.0000
  -2  -1  33     162     271                                                         232    1.89    0.00  1.0000
   2   1  33       6     299                                                        -202   -1.85    0.00  1.0000
  -2   1 -33     124     348                                                         186   -1.87    0.00  1.0000
   2   1 -33       6     346                                                         -11    1.89    0.00  1.0000
  -2  -1 -34     123     362                                                          11    5.85    0.00  1.0000
   2  -1 -34      57     359                                                        -107   -5.67    0.00  1.0000
  -2   1  34     778     315                                                         414   -5.67    0.00  1.0000
  -2  -1  34     807     279                                                         436    5.65    0.00  1.0000
   2   1 -34     176     368                                                          33    5.65    0.00  1.0000
   2  -1  34     406     241                                                         154   -5.82    0.00  1.0000
  -2   1 -34     746     374                                                         383   -5.82    0.00  1.0000
   2  -1 -35       0     354                                                        -143   -0.27    0.00  1.0000
  -2  -1 -35     425     360                                                         445    0.36    0.00  1.0000
   2   1 -35     162     370                                                         172   -0.30    0.00  1.0000
   2  -1  35     264     247                                                         278    0.32    0.00  1.0000
  -2   1 -35     781     381                                                         805    0.32    0.00  1.0000
   2   1  35     207     332                                                         221    0.36    0.00  1.0000
  -2   1  35     245     320                                                         257   -0.27    0.00  1.0000
  -2  -1  35     469     296                                                         486   -0.30    0.00  1.0000
  -2  -1 -36      11     369                                                          34   -6.89    0.00  1.0000
   2  -1 -36     314     361                                                         709    6.69    0.00  1.0000
  -2   1  36     199     335                                                         530    6.69    0.00  1.0000
   2   1 -36      22     403                                                         188   -6.75    0.00  1.0000
  -2   1 -36     567     427                                                        1082    6.82    0.00  1.0000
   2  -1  36     123     256                                                         407    6.82    0.00  1.0000
   2   1  36      43     334                                                         247   -6.89    0.00  1.0000
  -2  -1  36      12     303                                                         154   -6.75    0.00  1.0000
   2  -1 -37     380     409                                                         557   -3.09    0.00  1.0000
  -2  -1 -37      89     402                                                         177    2.90    0.00  1.0000
  -2   1  37      60     339                                                         140   -3.09    0.00  1.0000
   2   1 -37     321     416                                                         487   -3.11    0.00  1.0000
  -2  -1  37     371     239                                                         548   -3.11    0.00  1.0000
  -2   1 -37      15     419                                                          62    3.00    0.00  1.0000
   2  -1  37      97     259                                                         192    3.00    0.00  1.0000
   2   1  37     571     360                                                         771    2.90    0.00  1.0000
  -2  -1  37     224     313                                                         365   -3.11    0.00  1.0000
   2  -1 -38     629     395                                                         657   -0.41    0.00  1.0000
  -2  -1 -38     172     420                                                         182    0.29    0.00  1.0000
   2   1 -38     300     408                                                         316    0.34    0.00  1.0000
   2  -1  38     131     265                                                         140   -0.28    0.00  1.0000
  -2  -1  38     587     241                                                         609    0.34    0.00  1.0000
  -2   1 -38     322     428                                                         335   -0.28    0.00  1.0000
   2   1  38     619     376                                                         639    0.29    0.00  1.0000
  -2  -1  38      63     329                                                          71    0.34    0.00  1.0000
  -2   1  38     598     357                                                         625   -0.41    0.00  1.0000
   3  -1   1  213192    6177                                                       85176 -127.55    0.00  1.0000
  -3   1  -1  213920    6177                                                       85636 -127.55    0.00  1.0000
  -3   1   1  211868    6176                                                       84572 -127.25    0.00  1.0000
   3  -1  -1  211813    6176                                                       84537 -127.25    0.00  1.0000
  -3   1  -2  171796    1169                                                       16281  215.40    0.00  1.0000
   3  -1  -2  170327    1168                                                       15800 -215.49    0.00  1.0000
  -3   1   2  170796    1169                                                       15943 -215.49    0.00  1.0000
   3  -1   2  170854    1169                                                       15992  215.40    0.00  1.0000
   3  -1   3     368     204                                                        2491  -51.88    0.00  1.0000
   3  -1  -3     352     203                                                        2508  -51.69    0.00  1.0000
  -3  -1   3     357     203                                                        2511  -51.82    0.00  1.0000
   3   1  -3     335     201                                                        2572  -51.82    0.00  1.0000
  -3   1  -3     288     202                                                        2717  -51.88    0.00  1.0000
  -3   1  -3     290     206                                                        2713  -51.88    0.00  1.0000
   3  -1   3     333     203                                                        2587  -51.88    0.00  1.0000
   3  -1   3     291     204                                                        2709  -51.88    0.00  1.0000
  -3   1   3     351     206                                                        2510  -51.69    0.00  1.0000
   3  -1  -4  184339    1319                                                       16370 -226.30    0.00  1.0000
   3  -1  -4  185099    1315                                                       16597 -226.30    0.00  1.0000
  -3   1   4  187535    1315                                                       17332 -226.30    0.00  1.0000
   3   1  -4  188544    1316                                                       17621  226.35    0.00  1.0000
  -3   1  -4  189559    1317                                                       17871  226.53    0.00  1.0000
  -3   1  -4  193223    1317                                                       19008  226.53    0.00  1.0000
  -3  -1   4  190340    1317                                                       18173  226.35    0.00  1.0000
   3  -1   4  192000    1317                                                       18626  226.53    0.00  1.0000
  -3   1  -4  196289    1318                                                       19978  226.53    0.00  1.0000
   3  -1   4  192798    1317                                                       18875  226.53    0.00  1.0000
  -3  -1  -5   50967    6011                                                       81379   44.68    0.00  1.0000
   3  -1  -5   48745    6010                                                       78129   44.10    0.00  1.0000
  -3  -1   5   52333    6009                                                       82544   43.95    0.00  1.0000
   3  -1   5   55777    6009                                                       87423   44.68    0.00  1.0000
   3  -1  -5   47153    6007                                                       76110   44.10    0.00  1.0000
   3  -1   5   50729    6008                                                       81074   44.68    0.00  1.0000
  -3   1  -5   53309    6008                                                       84327   44.68    0.00  1.0000
   3  -1   5   56279    6009                                                       88051   44.68    0.00  1.0000
  -3   1  -5   54732    6009                                                       86114   44.68    0.00  1.0000
  -3  -1  -6    5392     301                                                        3369   11.55    0.00  1.0000
   3  -1   6    6077     298                                                        3911  -11.58    0.00  1.0000
   3   1  -6    6271     298                                                        3995  -12.00    0.00  1.0000
  -3   1  -6    6416     296                                                        4184  -11.58    0.00  1.0000
   3   1   6    6120     314                                                        3949   11.55    0.00  1.0000
  -3  -1   6    5520     299                                                        3401  -12.00    0.00  1.0000
   3  -1  -6    5069     287                                                        3052   11.98    0.00  1.0000
   3  -1   6    6457     290                                                        4217  -11.58    0.00  1.0000
   3  -1   6    5503     289                                                        3453  -11.58    0.00  1.0000
  -3   1  -6    5613     294                                                        3541  -11.58    0.00  1.0000
  -3  -1   7   83140   12643                                                      175588   98.13    0.00  1.0000
  -3  -1  -7   88544   12646                                                      183551   98.26    0.00  1.0000
   3   1  -7   68576   12642                                                      154105   98.13    0.00  1.0000
  -3   1   7   89468   12647                                                      184586   98.00    0.00  1.0000
   3  -1   7   85467   12643                                                      179097   98.25    0.00  1.0000
   3  -1  -7   85355   12645                                                      178657   98.00    0.00  1.0000
  -3   1  -7   75419   12644                                                      164410   98.25    0.00  1.0000
   3   1   7   97897   12647                                                      196914   98.26    0.00  1.0000
   3  -1  -7   78959   12640                                                      169348   98.00    0.00  1.0000
   3  -1   7   79130   12640                                                      169868   98.25    0.00  1.0000
  -3   1  -7   81690   12641                                                      173609   98.25    0.00  1.0000
  -3  -1   8    9792     788                                                        9876   -0.32    0.00  1.0000
   3  -1   8   10550     786                                                       10688   -0.50    0.00  1.0000
   3   1  -8   11059     787                                                       11149   -0.32    0.00  1.0000
  -3   1   8   10492     799                                                       10568    0.28    0.00  1.0000
[truncated: 10,039,291 more chars]
